# Supplementary material for: Characterization of the surfaceome of the metal-reducing bacterium Desulfotomaculum reducens
Source: Front Microbiol. 2014 Aug 19;5:432. doi: 10.3389/fmicb.2014.00432 (PMC4137172; doi:10.3389/fmicb.2014.00432)
Supplement: Supplementary file 1 [file DataSheet1.ZIP]

Archive with 5 entries (5 files):
- Data Sheet 1.DOCX
- Data Sheet 2.XLSX
- Data Sheet 3.XLSX
- Data Sheet 4.XLSX
- Data Sheet 5.XLSX
