# Supplementary material for: Characterization of the surfaceome of the metal-reducing bacterium Desulfotomaculum reducens
Source: Front Microbiol. 2014 Aug 19;5:432. doi: 10.3389/fmicb.2014.00432 (PMC4137172; doi:10.3389/fmicb.2014.00432)
Supplement: Supplementary file 1 [file DataSheet1.ZIP › Data Sheet 2.XLSX]

## Sheet: Legend
		Legend:
		Ratio H/L normalized Iron_vs_CTL_Shaved_F	Normalized ratio in Ferm Shaved Versus Fe-cit Shaved (Forward experiment) between two heavy and light label partners. The median of the total ratio population was shifted to 0.
		Ratio L/H normalized Iron_vs_CTL_Shaved_R	Normalized ratio in Ferm Shaved Versus Fe-cit Shaved (Reverse experiment) between two heavy and light label partners. The median of the total ratio population was shifted to 0.
		Ratio H/L normalized Iron_vs_CTL_Shed_F	Normalized ratio in Ferm Shed Versus Fe-cit Shed (Forward experiment) between two heavy and light label partners. The median of the total ratio population was shifted to 0.
		Ratio L/H normalized Iron_vs_CTL_Shed_R	Normalized ratio in Ferm Shed Versus Fe-cit Shed (Reverse experiment) between two heavy and light label partners. The median of the total ratio population was shifted to 0.
		Ratio M/L normalized IronShaved_vs_CTLShaved_vs_CTLShed_F	Normalized ratio in Ferm Shaved Versus Fe-cit Shaved Versus Ferm Shed (Forward experiment) between two medium and light label partners. The median of the total ratio population was shifted to 0.
		Ratio H/L normalized IronShaved_vs_CTLShaved_vs_CTLShed_F	Normalized ratio in Ferm Shaved Versus Fe-cit Shaved Versus Ferm Shed (Forward experiment) between two heavy and light label partners. The median of the total ratio population was shifted to 0.
		Ratio H/M normalized IronShaved_vs_CTLShaved_vs_CTLShed_F	Normalized ratio in Ferm Shaved Versus Fe-cit Shaved Versus Ferm Shed (Forward experiment) between two heavy and medium label partners. The median of the total ratio population was shifted to 0.
		Ratio M/L normalized IronShaved_vs_CTLShaved_vs_CTLShed_R	Normalized ratio in Ferm Shaved Versus Fe-cit Shaved Versus Ferm Shed (Reverse experiment) between two medium and light label partners. The median of the total ratio population was shifted to 0.
		Ratio H/L normalized IronShaved_vs_CTLShaved_vs_CTLShed_R	Normalized ratio in Ferm Shaved Versus Fe-cit Shaved Versus Ferm Shed (Reverse experiment) between two heavy and light label partners. The median of the total ratio population was shifted to 0.
		Ratio M/H normalized IronShaved_vs_CTLShaved_vs_CTLShed_R	Normalized ratio in Ferm Shaved Versus Fe-cit Shaved Versus Ferm Shed (Reverse experiment) between two heavy and medium label partners. The median of the total ratio population was shifted to 0.
		PEP	Posterior Error Probability of the identification. This value essentially operates as a p-value, where smaller is better.
		Sequence coverage [%]	Percentage of the sequence that is covered by the identified peptides of the best protein sequence contained in the group.
		Mol. weight [kDa]	Molecular weight of the leading protein sequence contained in the protein group.
		Peptides Iron_vs_CTL_Shaved_F	The total number of peptide sequences associated with the Experiment Ferm Shaved Versus Fe-cit Shaved (Forward experiment)
		Peptides Iron_vs_CTL_Shaved_R	The total number of peptide sequences associated with the Experiment Ferm Shaved Versus Fe-cit Shaved (Reverse experiment)
		Peptides Iron_vs_CTL_Shed_F	The total number of peptide sequences associated with the Experiment Ferm Shed Versus Fe-cit Shed (Forward experiment)
		Peptides Iron_vs_CTL_Shed_R	The total number of peptide sequences associated with the Experiment Ferm Shed Versus Fe-cit Shed (Reverse experiment).
		Peptides IronShaved_vs_CTLShaved_vs_CTLShed_F	The total number of peptide sequences associated with the Experiment Ferm Shaved Versus Fe-cit Shaved Versus Ferm Shed (Forward experiment).
		Peptides IronShaved_vs_CTLShaved_vs_CTLShed_R	The total number of peptide sequences associated with the Experiment Ferm Shaved Versus Fe-cit Shaved Versus Ferm Shed (Reverse experiment).
		Ratio H/L normalized Iron_vs_CTL_Shaved_F Significance B	Significance B of the normalized ratio in Ferm Shaved Versus Fe-cit Shaved (Forward experiment) between two heavy and light label partners.
		Ratio L/H normalized Iron_vs_CTL_Shaved_R Significance B	Significance B of the normalized ratio in Ferm Shaved Versus Fe-cit Shaved (Reverse experiment) between two heavy and light label partners.
		Ratio H/L normalized Iron_vs_CTL_Shed_F Significance B	Significance B of the normalized ratio in Ferm Shed Versus Fe-cit Shed (Forward experiment) between two heavy and light label partners.
		Ratio L/H normalized Iron_vs_CTL_Shed_R Significance B	Significance B of the normalized ratio in Ferm Shed Versus Fe-cit Shed (Reverse experiment) between two heavy and light label partners.
		Ratio M/L normalized IronShaved_vs_CTLShaved_vs_CTLShed_F Significance B	Significance B of the normalized ratio in Ferm Shaved Versus Fe-cit Shaved Versus Ferm Shed (Forward experiment)between two medium and light label partners.
		Ratio H/L normalized IronShaved_vs_CTLShaved_vs_CTLShed_F Significance B	Significance B of the normalized ratio in Ferm Shaved Versus Fe-cit Shaved Versus Ferm Shed (Forward experiment)between two heavy and light label partners.
		Ratio H/M normalized IronShaved_vs_CTLShaved_vs_CTLShed_F Significance B	Significance B of the normalized ratio in Ferm Shaved Versus Fe-cit Shaved Versus Ferm Shed (Forward experiment)between two heavy and medium label partners.
		Ratio M/L normalized IronShaved_vs_CTLShaved_vs_CTLShed_R Significance B	Significance B of the normalized ratio in Ferm Shaved Versus Fe-cit Shaved Versus Ferm Shed (Reverse experiment)between two medium and light label partners.
		Ratio H/L normalized IronShaved_vs_CTLShaved_vs_CTLShed_R Significance B	Significance B of the normalized ratio in Ferm Shaved Versus Fe-cit Shaved Versus Ferm Shed (Reverse experiment)between two heavy and light label partners.
		Ratio M/H normalized IronShaved_vs_CTLShaved_vs_CTLShed_R Significance B	Significance B of the normalized ratio in Ferm Shaved Versus Fe-cit Shaved Versus Ferm Shed (Reverse experiment)between two heavy and medium label partners.
		Proteins identified	Identifier(s) of protein(s) contained in the protein group (GI NCBI identifier (columns AD, AG and AJ), locus tag (AE, AH and AK) and annotation (AF, AI and AL))
		Majority protein IDs	These are the locus tags of those proteins that have at least half of the peptides that the leading protein has.
		Proteins	Number of proteins contained within the group.
		id	A unique (consecutive) identifier for each row in the protein Groups table, which is used to cross-link the information in this file with the information stored in the other files.

## Sheet: SignificancesB_Proteins
Ratio H/L normalized Iron_vs_CTL_Shaved_F	Ratio L/H normalized Iron_vs_CTL_Shaved_R	Ratio H/L normalized Iron_vs_CTL_Shed_F	Ratio L/H normalized Iron_vs_CTL_Shed_R	Ratio M/L normalized IronShaved_vs_CTLShaved_vs_CTLShed_F	Ratio H/L normalized IronShaved_vs_CTLShaved_vs_CTLShed_F	Ratio H/M normalized IronShaved_vs_CTLShaved_vs_CTLShed_F	Ratio M/L normalized IronShaved_vs_CTLShaved_vs_CTLShed_R	Ratio H/L normalized IronShaved_vs_CTLShaved_vs_CTLShed_R	Ratio M/H normalized IronShaved_vs_CTLShaved_vs_CTLShed_R	PEP	Sequence coverage [%]	Mol. weight [kDa]	Peptides Iron_vs_CTL_Shaved_F	Peptides Iron_vs_CTL_Shaved_R	Peptides Iron_vs_CTL_Shed_F	Peptides Iron_vs_CTL_Shed_R	Peptides IronShaved_vs_CTLShaved_vs_CTLShed_F	Peptides IronShaved_vs_CTLShaved_vs_CTLShed_R	Ratio H/L normalized Iron_vs_CTL_Shaved_F Significance B	Ratio L/H normalized Iron_vs_CTL_Shaved_R Significance B	Ratio H/L normalized Iron_vs_CTL_Shed_F Significance B	Ratio L/H normalized Iron_vs_CTL_Shed_R Significance B	Ratio M/L normalized IronShaved_vs_CTLShaved_vs_CTLShed_F Significance B	Ratio H/L normalized IronShaved_vs_CTLShaved_vs_CTLShed_F Significance B	Ratio H/M normalized IronShaved_vs_CTLShaved_vs_CTLShed_F Significance B	Ratio M/L normalized IronShaved_vs_CTLShaved_vs_CTLShed_R Significance B	Ratio H/L normalized IronShaved_vs_CTLShaved_vs_CTLShed_R Significance B	Ratio M/H normalized IronShaved_vs_CTLShaved_vs_CTLShed_R Significance B	Identified proteins									Majority protein IDs	Majority protein IDs	Proteins	id
																													Protein Ids (NCBI gi)	Locus tag	Annotation	Protein Ids (NCBI gi)	Locus tag	Annotation	Protein Ids (NCBI gi)	Locus tag	Annotation	Locus tag	Locus tag
0.982364	NaN	NaN	NaN	NaN	NaN	NaN	NaN	NaN	NaN	1.7857e-47	56.3	9.8411	3	1	2	4	1	3	0.947903	1	1	1	1	1	1	1	1	1	134050586	Dred_0005	hypothetical protein							Dred_0005		1	44
2.39706	3.21853	1.74205	1.8726	-1.88747	0.00848693	1.94392	1.06922	-1.64973	3.57985	4.7152e-207	58.8	31.595	14	14	16	16	14	15	0.249705	0.0715101	0.383067	0.427919	0.00112749	0.663491	0.127404	0.800402	0.00212716	0.0544925	134050591	Dred_0010	pyridoxal biosynthesis lyase PdxS	134051186	Dred_0617	pyridoxal biosynthesis lyase PdxS	134050991	Dred_0415	pyridoxal biosynthesis lyase PdxS	Dred_0010	Dred_0617	3	45
NaN	NaN	NaN	NaN	NaN	NaN	NaN	NaN	NaN	NaN	2.0931e-05	12.2	20.761	0	1	1	1	1	1	1	1	1	1	1	1	1	1	1	1	134050592	Dred_0011	glutamine amidotransferase subunit PdxT							Dred_0011		1	46
-0.501034	-2.25686	-1.30886	-1.74201	0.925088	-0.524293	-1.33891	-0.605771	0.701239	-0.986447	7.2518e-242	63.5	57.027	17	16	14	18	20	19	0.512422	0.351112	0.159367	0.137739	0.701719	0.422039	0.579227	0.366806	0.58568	0.392466	134050595	Dred_0014	D-3-phosphoglycerate dehydrogenase							Dred_0014		1	47
1.91012	1.19777	1.45233	1.83532	0.0797024	1.13501	0.445303	1.82138	0.680324	1.55843	6.9036e-143	44.3	48.168	12	11	12	16	11	10	0.48219	0.490934	0.562645	0.448133	0.618349	0.60946	0.821647	0.323932	0.598535	0.757733	134050596	Dred_0015	seryl-tRNA synthetase							Dred_0015		1	48
NaN	NaN	NaN	NaN	NaN	NaN	NaN	NaN	NaN	NaN	0.00044174	8.9	29.969	0	2	0	0	0	0	1	1	1	1	1	1	1	1	1	1	134050607	Dred_0028	hypothetical protein							Dred_0028		1	49
NaN	NaN	NaN	NaN	NaN	NaN	NaN	NaN	NaN	NaN	2.3427e-13	6.3	36.849	2	2	2	2	2	2	1	1	1	1	1	1	1	1	1	1	134050614	Dred_0035	methyl-accepting chemotaxis sensory transducer	134053270	Dred_2737	methyl-accepting chemotaxis sensory transducer				Dred_0035	Dred_2737	2	50
-0.0145287	1.64052	-0.794633	0.852485	0.10742	0.263635	-0.277954	NaN	NaN	NaN	3.4586e-13	40.9	7.3251	2	3	3	2	2	2	0.644326	0.350936	0.281616	0.932725	0.646001	0.795663	0.866177	1	1	1	134050615	Dred_0036	cold-shock DNA-binding domain-containing protein							Dred_0036		1	51
NaN	NaN	NaN	NaN	NaN	NaN	NaN	NaN	NaN	NaN	0.0026949	4.8	51.656	1	0	0	0	0	1	1	1	1	1	1	1	1	1	1	1	134050616	Dred_0037	DEAD/DEAH box helicase							Dred_0037		1	52
-0.91787	-3.99295	NaN	NaN	NaN	NaN	NaN	NaN	NaN	NaN	1.0581e-49	26.4	39.864	6	5	0	0	4	1	0.411768	0.0955611	1	1	1	1	1	1	1	1	134050619	Dred_0040	putative transmembrane anti-sigma factor							Dred_0040		1	53
2.3503	2.48697	2.13904	2.57785	-0.480176	1.68406	1.79631	1.77619	-0.560345	2.52891	0	64.3	62.73	19	21	20	24	19	17	0.267855	0.161768	0.202586	0.149837	0.199398	0.281905	0.162573	0.346023	0.25162	0.278567	134050620	Dred_0041	phosphoribulokinase/uridine kinase							Dred_0041		1	54
1.88225	-0.173895	1.40871	1.0305	1.30854	0.583808	-0.566293	0.764091	1.11337	2.38564	5.8068e-36	52.4	11.381	6	4	4	4	4	5	0.498323	0.95902	0.592822	0.984213	0.494824	0.969735	0.78453	0.976659	0.361972	0.332484	134050622	Dred_0043	hypothetical protein							Dred_0043		1	55
-2.6238	-2.31194	-4.62348	-2.64794	0.941632	-2.52359	-3.85098	-3.14548	0.449641	-3.13698	6.2312e-94	47.4	25.087	5	5	2	5	3	5	0.133878	0.339208	0.000403789	0.0484892	0.692157	0.0290323	0.141979	0.011689	0.747937	0.0878057	134050625	Dred_0046	hypothetical protein							Dred_0046		1	56
1.85655	1.7457	0.8024	1.43024	-0.376227	0.592349	1.07416	0.789854	-0.44843	1.87113	0	75.6	40.08	19	20	18	22	20	19	0.513455	0.321821	0.959931	0.698973	0.255327	0.974437	0.440992	0.989759	0.342816	0.576709	134050626	Dred_0047	pyruvate flavodoxin/ferredoxin oxidoreductase domain-containing protein							Dred_0047		1	57
1.01221	1.46049	0.826274	1.34659	-0.0186149	0.825297	0.793605	0.918386	0.0596321	1.64774	2.6495e-291	70	27.653	18	15	15	17	15	15	0.957354	0.404518	0.972163	0.756615	0.524741	0.847728	0.597962	0.915806	0.959621	0.704104	134050627	Dred_0048	thiamine pyrophosphate binding domain-containing protein							Dred_0048		1	58
0.479231	1.01351	0.422556	1.04543	0.0949116	0.329066	0.436055	0.453439	0.242816	1.71885	0	75.4	20.081	10	10	10	10	10	9	0.79073	0.557	0.76847	0.973282	0.633459	0.830707	0.827887	0.820204	0.89069	0.662414	134050628	Dred_0049	pyruvate ferredoxin/flavodoxin oxidoreductase							Dred_0049		1	59
1.1527	1.7727	1.03921	0.926289	0.248171	0.599794	0.361319	0.401084	-0.376639	0.332753	3.2713e-66	72.8	8.8295	4	3	4	4	4	3	0.995606	0.314607	0.872389	0.96443	0.793352	0.978535	0.878689	0.794358	0.411233	0.739472	134050629	Dred_0050	4Fe-4S ferredoxin	134053355	Dred_2822	4Fe-4S ferredoxin				Dred_0050	Dred_2822	2	60
0.486251	-0.0465609	NaN	0.865858	NaN	NaN	NaN	NaN	NaN	NaN	7.611e-25	22.7	31.613	2	3	0	2	1	3	0.79288	0.997426	1	0.938463	1	1	1	1	1	1	134050640	Dred_0061	PSP1 domain-containing protein							Dred_0061		1	61
-0.0316659	-2.07577	0.273337	-0.134747	1.23603	0.71914	-0.797614	0.476848	1.49155	0.81203	2.7012e-83	86	9.6533	7	8	6	6	7	8	0.639447	0.392087	0.696327	0.537186	0.531317	0.934062	0.720657	0.831826	0.212058	0.886537	134050643	Dred_0064	AbrB family transcriptional regulator							Dred_0064		1	62
NaN	-0.829931	-0.34119	-1.53341	NaN	NaN	NaN	-1.40698	-0.204765	-0.678072	4.4935e-41	15.8	60.143	2	6	3	5	0	6	1	0.742252	0.432304	0.170151	1	1	1	0.157597	0.604497	0.463564	134050644	Dred_0065	methionyl-tRNA synthetase							Dred_0065		1	63
NaN	NaN	NaN	0.554104	NaN	NaN	NaN	NaN	NaN	NaN	3.1972e-06	7.4	29.073	0	1	0	2	0	1	1	1	1	0.806141	1	1	1	1	1	1	134050645	Dred_0066	TatD family hydrolase							Dred_0066		1	64
-1.68733	-2.86326	-3.80718	-2.82067	0.00144204	-3.15611	-3.58334	-2.99574	-0.307609	-1.97141	5.1433e-237	36.2	64.1	17	16	12	14	17	14	0.259874	0.234467	0.00258729	0.0388046	0.543234	0.00880084	0.170348	0.0152686	0.484104	0.213005	134050661	Dred_0082	peptidoglycan-binding LysM							Dred_0082		1	65
-4.03183	-3.50004	-5.18238	-4.84343	-1.31158	-6.07194	-4.72474	-4.88112	-1.75487	-2.33351	5.6008e-187	48.4	40.41	9	13	13	13	13	12	0.0395178	0.144765	9.74658e-05	0.00159059	0.0143222	3.61178e-06	0.0740418	0.000285871	0.00112314	0.164896	134050662	Dred_0083	hypothetical protein	134050647	Dred_0068	hypothetical protein				Dred_0083	Dred_0068	2	66
0.496923	NaN	NaN	NaN	NaN	NaN	NaN	NaN	NaN	NaN	2.1283e-06	22	10.864	2	0	1	1	0	1	0.796153	1	1	1	1	1	1	1	1	1	134050664	Dred_0085	hypothetical protein							Dred_0085		1	67
NaN	NaN	NaN	NaN	NaN	NaN	NaN	NaN	NaN	NaN	2.7981e-38	39.4	10.737	0	0	2	0	0	1	1	1	1	1	1	1	1	1	1	1	134050665	Dred_0086	hypothetical protein							Dred_0086		1	68
0.365469	-0.756852	0.355918	0.30877	1.80083	0.496309	-1.63581	-0.639265	0.337997	-0.318461	8.3049e-41	40.4	25.846	4	8	4	5	2	3	0.756113	0.765732	0.735962	0.705597	0.285805	0.92166	0.507629	0.355579	0.824255	0.554834	134050674	Dred_0095	GntR family transcriptional regulator							Dred_0095		1	69
1.1281	-2.74491	NaN	NaN	0.760093	0.936139	0.0601858	1.0404	0.824483	0.23377	4.8576e-32	12.3	48.89	3	3	0	0	3	3	0.994092	0.254757	1	1	0.799448	0.759512	0.963713	0.822198	0.512656	0.710068	134050678	Dred_0099	bifunctional N-acetylglucosamine-1-phosphate uridyltransferase/glucosamine-1-phosphate acetyltransferase							Dred_0099		1	70
1.93195	0.900853	1.72775	1.88513	0.665666	2.1416	1.44996	1.62382	0.467175	1.43292	7.1671e-50	36.7	34.437	7	8	5	8	8	2	0.469753	0.599422	0.391016	0.421251	0.856942	0.12185	0.272967	0.427355	0.736151	0.835058	134050679	Dred_0100	ribose-phosphate pyrophosphokinase							Dred_0100		1	71
2.3667	1.96348	1.96392	2.20729	0.199374	1.76821	1.02928	1.5616	-0.152741	2.57132	7.1722e-183	41.9	42.851	12	8	11	11	8	9	0.261389	0.266691	0.272684	0.271345	0.741109	0.244961	0.464405	0.463535	0.670113	0.263814	134050680	Dred_0101	hypothetical protein							Dred_0101		1	72
2.01139	0.762461	1.63343	1.30854	0.0963968	1.60549	1.58703	1.36081	-0.485095	1.95842	2.4036e-47	56.4	14.784	4	4	4	4	3	4	0.426024	0.653446	0.445892	0.783317	0.634943	0.319651	0.22434	0.591118	0.31086	0.530058	134050681	Dred_0102	4Fe-4S ferredoxin							Dred_0102		1	73
3.95513	1.67775	1.68908	1.89063	-0.213303	1.53127	1.9492	2.22943	0.317651	2.50406	1.3096e-113	56.8	16.138	3	4	4	4	4	3	0.00972604	0.340446	0.413002	0.418343	0.363323	0.358218	0.126266	0.166242	0.838367	0.287464	134050683	Dred_0104	rubrerythrin							Dred_0104		1	74
-1.54465	1.66141	0.730053	NaN	0.111966	0.810813	0.301236	NaN	NaN	NaN	2.4533e-103	39.8	37.003	3	3	3	4	3	1	0.284636	0.345025	0.922933	1	0.650585	0.859424	0.919906	1	1	1	134050684	Dred_0105	threonine aldolase							Dred_0105		1	75
0.179511	-1.83972	-0.975709	-0.477574	1.10172	0.957469	-0.258839	1.45064	0.525768	1.75317	3.7661e-302	66.3	38.412	19	14	13	14	18	17	0.700595	0.449654	0.232839	0.422527	0.602344	0.742852	0.87165	0.532084	0.697231	0.642657	134050686	Dred_0107	PRC-barrel domain-containing protein							Dred_0107		1	76
NaN	1.15191	NaN	1.08088	NaN	NaN	NaN	NaN	NaN	NaN	1.6762e-24	25.2	22.45	0	4	0	2	1	0	1	0.506974	1	0.947353	1	1	1	1	1	1	134050687	Dred_0108	ribosomal 5S rRNA E-loop binding protein Ctc/L25/TL5							Dred_0108		1	77
-2.92588	-2.65269	1.07403	1.18099	3.81691	-0.0621886	-3.49088	0.404576	3.27281	-2.2295	1.5942e-247	65.7	38.573	27	26	12	18	23	21	0.105431	0.271391	0.844706	0.874521	0.00822026	0.628466	0.181077	0.796075	0.00462562	0.177791	134050691	Dred_0112	PpiC-type peptidyl-prolyl cis-trans isomerase							Dred_0112		1	78
-0.444969	-1.3815	-1.7666	-0.866947	0.508733	-1.2343	-1.99637	-0.94511	-0.0960979	-1.3251	6.8365e-156	80.6	20.349	14	14	13	14	14	12	0.526876	0.573995	0.0888668	0.311476	0.954044	0.196004	0.427362	0.263233	0.744517	0.322511	134050692	Dred_0113	AbrB family transcriptional regulator							Dred_0113		1	79
1.27578	2.87843	1.91808	2.2225	0.90912	1.93787	1.26303	1.9668	0.619366	2.78637	2.157e-118	68.4	10.103	7	7	5	7	7	6	0.905423	0.106347	0.293492	0.265311	0.710993	0.181113	0.350184	0.259221	0.636714	0.197337	134050694	Dred_0115	histone family protein DNA-binding protein							Dred_0115		1	80
1.47814	NaN	NaN	NaN	1.01607	1.92402	0.513794	2.31826	1.2643	2.03103	3.3138e-13	23.8	13.879	4	1	0	0	4	3	0.760284	1	1	1	0.649757	0.185809	0.775801	0.141288	0.295637	0.49277	134050701	Dred_0122	RNA-binding S1 domain-containing protein							Dred_0122		1	81
-0.339546	-2.02127	NaN	NaN	1.28724	0.394624	-1.25463	0.593975	1.50192	0.227658	3.4129e-70	25.4	68.244	8	12	1	1	6	8	0.554607	0.404967	1	1	0.505404	0.866159	0.60038	0.890479	0.208697	0.708266	134050705	Dred_0126	ATP-dependent metalloprotease FtsH							Dred_0126		1	82
NaN	NaN	NaN	NaN	NaN	NaN	NaN	NaN	NaN	NaN	1.2209e-09	22.5	13.926	1	2	0	1	0	0	1	1	1	1	1	1	1	1	1	1	134050707	Dred_0128	hypothetical protein							Dred_0128		1	83
1.95899	1.7538	1.45043	1.5763	-0.397733	1.60284	1.93403	1.3739	-0.498872	2.74323	2.4563e-142	39	60.77	13	12	11	11	15	9	0.454595	0.319645	0.563944	0.602519	0.242943	0.320983	0.129559	0.582334	0.299377	0.209581	134050708	Dred_0129	formate--tetrahydrofolate ligase							Dred_0129		1	84
1.35118	0.885606	0.476122	1.52703	0.481712	0.71642	0.00705191	1.09633	-0.101242	1.80138	3.5045e-291	57.8	36.503	16	17	14	15	16	16	0.850703	0.605274	0.794904	0.63439	0.970873	0.936288	0.948313	0.780041	0.737647	0.61532	134050711	Dred_0132	type I glyceraldehyde-3-phosphate dehydrogenase							Dred_0132		1	85
-1.30123	-2.93996	-2.57536	-2.29939	0.705491	-0.658515	-1.50316	-1.01345	0.362217	-0.495081	5.1437e-100	39.9	41.879	7	12	4	6	3	6	0.330458	0.221945	0.0263365	0.0742614	0.832582	0.370496	0.539035	0.245095	0.807529	0.508933	134050712	Dred_0133	phosphoglycerate kinase							Dred_0133		1	86
1.56983	0.567361	0.337997	0.910773	-0.107197	0.362666	0.450697	0.559834	-0.173449	1.43195	7.685e-204	71.6	26.803	9	7	10	12	8	8	0.696894	0.732739	0.727296	0.957758	0.447095	0.848839	0.818012	0.873306	0.643655	0.835665	134050713	Dred_0134	Triose-phosphate isomerase							Dred_0134		1	87
0.795601	0.100608	-0.0966069	1.03792	1.19799	0.464773	-1.01654	1.06357	1.00108	0.350541	2.2697e-53	26.6	56.468	4	8	4	10	3	5	0.888985	0.932808	0.529967	0.978783	0.550996	0.904393	0.661944	0.804662	0.416931	0.744798	134050714	Dred_0135	phosphoglyceromutase							Dred_0135		1	88
2.57526	4.04931	1.89437	2.73159	-1.47349	0.530271	1.87137	1.21363	-1.70962	3.28532	0	81.7	45.93	21	24	21	26	17	19	0.18847	0.0238234	0.304662	0.113827	0.00744805	0.940295	0.143869	0.693828	0.00148428	0.0914752	134050715	Dred_0136	phosphopyruvate hydratase							Dred_0136		1	89
0.384381	NaN	NaN	NaN	NaN	NaN	NaN	NaN	NaN	NaN	1.2697e-258	32.8	109.93	19	18	15	25	18	17	0.761836	1	1	1	1	1	1	1	1	1	134050716	Dred_0137	4Fe-4S ferredoxin							Dred_0137		1	90
0.296193	-1.48352	-0.703407	-0.420833	0.473943	-0.26833	-1.20124	-0.75877	0.337083	-0.258338	3.1756e-102	51	34.632	8	8	11	12	10	7	0.735265	0.544961	0.308648	0.440452	0.975715	0.531189	0.613959	0.317311	0.824887	0.570909	134050717	Dred_0146	4Fe-4S ferredoxin	134298024	Dred_0146	4Fe-4S ferredoxin				Dred_0146	Dred_0146	2	91
-0.59562	-1.29831	-0.986216	-0.250234	0.710261	-0.647151	-0.907008	-0.658925	0.322044	-0.385707	1.0877e-89	46.7	36.966	10	9	11	14	11	11	0.488514	0.598203	0.230205	0.496894	0.829675	0.374702	0.691087	0.349091	0.835316	0.537122	134050718	Dred_0147	4Fe-4S ferredoxin	134298025	Dred_0147	4Fe-4S ferredoxin				Dred_0147	Dred_0147	2	92
-0.717857	0.283984	-1.17195	-1.13021	0.44297	-0.867173	-1.68418	-1.53965	-0.176071	-0.701682	5.8673e-40	24	30.327	6	5	3	4	5	5	0.45853	0.852955	0.187099	0.248431	0.995023	0.298532	0.496421	0.134194	0.640336	0.457879	134050719	Dred_0148	oxidoreductase FAD/NAD(P)-binding subunit	134298026	Dred_0148	oxidoreductase FAD/NAD(P)-binding subunit				Dred_0148	Dred_0148	2	93
-1.70167	-2.54503	-2.0657	-1.92873	0.742265	-1.25339	-2.44568	-1.60467	0.715806	-1.77867	1.1921e-68	36.4	47.923	8	10	5	4	7	9	0.257471	0.291734	0.0582721	0.112964	0.81023	0.191483	0.338476	0.123751	0.576802	0.242406	134050720	Dred_0142	hypothetical protein							Dred_0142		1	94
0.87743	-0.0918015	0.121015	0.584068	0.158983	0.0900404	-0.249428	0.106616	0.00863037	0.713781	2.5107e-265	32.8	109.9	18	17	16	25	18	17	0.914744	0.986708	0.625419	0.818683	0.69874	0.704836	0.874348	0.653891	0.888049	0.85589	134050721	Dred_0143	4Fe-4S ferredoxin							Dred_0143		1	95
NaN	NaN	NaN	NaN	NaN	NaN	NaN	NaN	NaN	NaN	2.7223e-06	5.5	43.59	0	0	0	2	1	0	1	1	1	1	1	1	1	1	1	1	134050732	Dred_0154	dihydropteroate synthase							Dred_0154		1	96
2.12625	2.86418	2.56289	2.81644	-0.48342	1.31638	1.90315	2.00676	-0.326425	2.85298	3.5651e-174	59.6	30.06	10	12	10	14	10	13	0.367189	0.108058	0.0884994	0.0970933	0.19781	0.485458	0.136465	0.243125	0.463573	0.179475	134050738	Dred_0160	3-methyl-2-oxobutanoate hydroxymethyltransferase							Dred_0160		1	97
NaN	NaN	NaN	NaN	NaN	NaN	NaN	NaN	NaN	NaN	0.00022446	6	31.366	0	1	0	0	1	1	1	1	1	1	1	1	1	1	1	1	134050739	Dred_0161	pantoate--beta-alanine ligase	134052343	Dred_1789	pantoate--beta-alanine ligase				Dred_0161	Dred_1789	2	98
NaN	NaN	NaN	NaN	NaN	NaN	NaN	NaN	NaN	NaN	6.7425e-19	16.5	13.881	1	1	2	1	0	0	1	1	1	1	1	1	1	1	1	1	134050740	Dred_0162	aspartate 1-decarboxylase							Dred_0162		1	99
1.86164	NaN	NaN	0.393217	NaN	NaN	NaN	NaN	NaN	NaN	1.2122e-35	15	34.013	4	1	1	3	1	1	0.51044	1	1	0.739728	1	1	1	1	1	1	134050741	Dred_0163	quinolinate synthetase							Dred_0163		1	100
2.46281	1.83218	1.45202	1.46674	-0.0691945	1.71493	1.2649	NaN	NaN	NaN	1.6567e-26	22.5	30.63	2	4	3	3	5	1	0.225668	0.299096	0.562862	0.674332	0.47958	0.267936	0.349352	1	1	1	134050743	Dred_0165	nicotinate-nucleotide pyrophosphorylase							Dred_0165		1	101
1.97288	0.487075	2.23248	1.44973	0.379288	1.97823	1.16768	1.72622	0.539333	1.5441	7.7536e-55	34.9	23.455	5	5	5	5	4	3	0.44692	0.766277	0.171055	0.685772	0.937745	0.167931	0.394448	0.371537	0.688329	0.766457	134050748	Dred_0170	nitrite and sulfite reductase 4Fe-4S subunit							Dred_0170		1	102
1.14672	0.754042	0.525468	1.44281	0.141825	0.299479	0.468635	1.59522	-0.293182	2.18731	8.749e-223	64.6	17.663	9	9	9	9	9	9	1	0.656796	0.819466	0.690447	0.681013	0.814814	0.805952	0.443777	0.500172	0.417523	134050752	Dred_0174	transcription elongation factor GreA							Dred_0174		1	103
0.345396	0.634688	0.700085	1.06465	-1.46081	0.326652	0.653244	1.31777	0.235114	1.4219	1.3151e-87	39.2	58.465	8	5	12	11	5	7	0.750053	0.705	0.907651	0.959222	0.00785286	0.829408	0.684986	0.620435	0.896106	0.841936	134050753	Dred_0175	lysyl-tRNA synthetase							Dred_0175		1	104
NaN	NaN	NaN	NaN	NaN	NaN	NaN	NaN	NaN	NaN	0.00031269	10	18.94	1	1	0	0	1	0	1	1	1	1	1	1	1	1	1	1	134050756	Dred_0178	UvrB/UvrC protein							Dred_0178		1	105
1.70217	2.03807	2.19953	2.99781	0.172487	1.19257	1.04257	2.17085	0.136979	2.93677	0	65.3	90.201	38	40	38	46	40	39	0.609108	0.249398	0.181725	0.0679124	0.71281	0.568608	0.457398	0.184426	0.965454	0.158748	134050758	Dred_0180	ATPase							Dred_0180		1	106
NaN	NaN	NaN	NaN	NaN	NaN	NaN	1.58703	-0.256115	1.87118	1.418e-08	8.7	40.525	1	0	0	0	1	3	1	1	1	1	1	1	1	0.448544	0.542721	0.57668	134050764	Dred_0186	PilT domain-containing protein							Dred_0186		1	107
NaN	NaN	NaN	NaN	NaN	NaN	NaN	NaN	NaN	NaN	1.2319e-17	5.9	64.927	0	1	0	2	1	0	1	1	1	1	1	1	1	1	1	1	134050767	Dred_0189	glutaminyl-tRNA synthetase							Dred_0189		1	108
1.20945	0.773294	0.645425	1.11726	0.100574	0.7554	0.868924	0.882526	0.271187	0.95915	4.6774e-130	37.6	54.865	11	10	9	14	7	7	0.953946	0.649146	0.879871	0.920805	0.639124	0.904433	0.553436	0.943602	0.870785	0.932734	134050769	Dred_0191	glutamyl-tRNA synthetase							Dred_0191		1	109
1.35513	0.0837526	0.38416	0.434539	0.434988	0.627513	0.0871912	0.654344	-0.0268664	1.30063	6.3183e-83	26.1	55.74	7	12	6	11	6	8	0.847851	0.940194	0.749685	0.756624	1	0.993801	0.971546	0.920966	0.838734	0.918313	134050771	Dred_0193	cysteinyl-tRNA synthetase							Dred_0193		1	110
-0.066367	NaN	0.590818	1.2746	NaN	NaN	NaN	NaN	NaN	NaN	7.7197e-18	20.7	27.576	4	2	2	2	1	0	0.629616	1	0.852264	0.80735	1	1	1	1	1	1	134050773	Dred_0195	FAD-dependent thymidylate synthase							Dred_0195		1	111
2.65189	1.64878	1.16401	1.84316	-0.0204136	1.63895	0.880881	NaN	NaN	NaN	1.5564e-45	30	26.18	5	2	5	4	3	1	0.165851	0.348592	0.774119	0.443835	0.523099	0.303188	0.546519	1	1	1	134050774	Dred_0196	RNA methyltransferase							Dred_0196		1	112
0.672652	-0.222063	0.0082	0.234703	0.562279	-0.685037	-0.848661	0.431035	0.492007	0.664768	0	74	43.951	22	25	22	24	23	22	0.85051	0.942795	0.575006	0.676138	0.920761	0.360794	0.706804	0.809118	0.719567	0.840679	134050777	Dred_0213	elongation factor Tu	134298091	Dred_0213	elongation factor Tu				Dred_0213	Dred_0213	2	113
1.521	NaN	NaN	NaN	NaN	NaN	NaN	NaN	NaN	NaN	6.5767e-30	42.9	5.8918	3	1	0	0	1	2	0.730423	1	1	1	1	1	1	1	1	1	134050778	Dred_0200	50S ribosomal protein L33							Dred_0200		1	114
1.22342	-0.66939	0.993493	0.227844	1.06543	1.49083	0.348912	2.02807	0.787182	2.40247	2.4472e-51	54.3	19.984	6	5	5	6	5	6	0.943706	0.794118	0.90897	0.673434	0.62224	0.380414	0.887177	0.234835	0.534247	0.32582	134050780	Dred_0202	NusG antitermination factor							Dred_0202		1	115
1.33216	0.57145	1.42879	1.34806	0.468635	1.80921	1.95446	1.83532	-0.276817	4.07063	6.797e-73	52.8	14.993	8	6	4	6	7	6	0.864445	0.731044	0.578843	0.755591	0.979023	0.228247	0.12514	0.317311	0.518736	0.0206203	134050781	Dred_0203	50S ribosomal protein L11							Dred_0203		1	116
0.924176	-1.0115	0.764856	-0.349705	0.72779	1.40485	0.51652	0.646347	0.016639	1.49838	7.5567e-161	54.6	24.625	12	9	10	10	12	10	0.9295	0.684984	0.940715	0.463526	0.819011	0.430331	0.773992	0.91692	0.899242	0.794478	134050782	Dred_0204	50S ribosomal protein L1							Dred_0204		1	117
1.4268	1.36658	0.463413	1.00332	0.834388	1.92752	1.64764	2.15918	0.213752	2.51128	2.2875e-134	69.6	19.307	10	9	9	10	10	11	0.796528	0.434311	0.78861	0.99758	0.754949	0.184616	0.20494	0.188221	0.911153	0.284859	134050783	Dred_0205	50S ribosomal protein L10							Dred_0205		1	118
2.20101	2.15309	1.65067	1.8412	0.226508	2.09491	2.50208	2.61732	-0.417502	3.28757	2.9681e-220	83.1	12.841	10	10	10	10	10	10	0.331759	0.224294	0.435545	0.444909	0.77003	0.133874	0.0446193	0.0779532	0.371348	0.0911302	134050784	Dred_0206	50S ribosomal protein L7/L12							Dred_0206		1	119
0.692249	-0.56988	-0.644037	-0.337882	NaN	NaN	NaN	0.199374	-0.633837	1.05526	8.7398e-54	16	129.39	4	6	6	11	3	6	0.856621	0.826746	0.327134	0.467425	1	1	1	0.697102	0.201843	0.963047	134050785	Dred_0207	DNA-directed RNA polymerase subunit beta							Dred_0207		1	120
0.0207689	-0.961697	-0.84218	-0.518334	0.741661	0.116232	-0.440949	-0.0242377	-0.163446	0.803469	1.7677e-109	27	133.19	13	19	14	23	11	10	0.654423	0.700528	0.268184	0.409919	0.810596	0.718309	0.819788	0.594882	0.656382	0.883859	134050786	Dred_0208	DNA-directed RNA polymerase subunit beta'							Dred_0208		1	121
1.23683	-1.51546	0.480885	0.485741	0.300065	1.11636	-0.333243	0.655077	0.0531114	2.34124	2.8398e-43	48.4	13.828	5	4	4	4	5	5	0.933888	0.536023	0.797266	0.77772	0.849942	0.622966	0.850381	0.921337	0.95044	0.350476	134050788	Dred_0210	30S ribosomal protein S12							Dred_0210		1	122
0.89344	1.27869	0.889707	1.55245	-0.0131013	1.18504	0.891652	1.22188	-0.502383	1.93121	2.4207e-193	62.2	17.586	7	7	8	8	7	9	0.919794	0.463308	0.992617	0.617857	0.529793	0.573878	0.540326	0.687896	0.296497	0.544394	134050789	Dred_0211	30S ribosomal protein S7							Dred_0211		1	123
1.40218	1.31398	1.20326	1.3949	-0.138061	0.675906	0.881351	1.0754	-0.290956	1.87779	0	64.6	76.378	27	31	28	36	30	30	0.814074	0.451537	0.74387	0.723133	0.42166	0.969504	0.546248	0.795752	0.502676	0.57308	134050790	Dred_0212	elongation factor G							Dred_0212		1	124
1.52421	-2.14662	1.01478	-0.0899048	2.31333	1.82896	-0.938874	2.44143	2.05693	0.425676	1.413e-102	71.6	11.627	9	7	5	5	8	7	0.7282	0.375722	0.891904	0.553262	0.142137	0.220494	0.682559	0.111578	0.0799933	0.767428	134050792	Dred_0214	30S ribosomal protein S10							Dred_0214		1	125
1.64741	0.762045	0.651959	1.29662	0.0836559	1.4938	1.176	1.3195	-0.587706	1.28997	2.3239e-111	65.1	22.538	12	12	13	15	14	14	0.644847	0.653611	0.883185	0.791737	0.622262	0.378753	0.390454	0.619241	0.232172	0.925072	134050793	Dred_0215	50S ribosomal protein L3							Dred_0215		1	126
1.54814	1.15489	1.78589	2.24523	0.896388	1.67356	1.03689	1.79115	0.323082	2.40301	2.9131e-161	39.8	22.777	8	7	7	6	7	6	0.711719	0.505922	0.35933	0.256462	0.718419	0.286767	0.460386	0.338607	0.834595	0.32561	134050794	Dred_0216	50S ribosomal protein L4							Dred_0216		1	127
1.15918	-0.063779	1.61391	1.49916	0.370611	0.103531	-0.288593	2.01175	0.905274	0.0445682	4.3789e-30	40	10.873	3	3	4	2	4	4	0.99085	0.996165	0.457775	0.652733	0.928071	0.711765	0.863133	0.241169	0.467498	0.655079	134050795	Dred_0217	50S ribosomal protein L23							Dred_0217		1	128
1.41132	-0.962586	-0.149105	0.409106	1.15387	2.11786	1.22602	1.85204	0.906814	1.00793	5.2566e-136	65.5	30.075	17	13	10	13	12	14	0.807549	0.70025	0.508101	0.74621	0.57426	0.127853	0.36698	0.309483	0.466659	0.948109	134050796	Dred_0218	50S ribosomal protein L2							Dred_0218		1	129
2.60151	1.07385	1.71356	1.55682	0.825297	2.25372	1.60838	2.18133	0.437015	1.03821	6.0003e-66	48.9	10.844	6	4	4	5	5	5	0.180481	0.534897	0.398995	0.615037	0.760353	0.0964174	0.21736	0.181072	0.75646	0.957665	134050797	Dred_0219	30S ribosomal protein S19							Dred_0219		1	130
1.88612	1.0245	1.75941	2.36461	0.750178	2.24251	1.40784	2.48414	0.4654	2.70717	0	60.2	12.513	8	7	7	8	7	8	0.496066	0.552941	0.373553	0.213364	0.80544	0.0987508	0.289258	0.102512	0.737342	0.220229	134050798	Dred_0220	50S ribosomal protein L22							Dred_0220		1	131
1.4384	0.0314005	0.581014	1.10939	0.67428	0.930094	0.170694	1.31388	0.832444	1.36565	1.3796e-102	51.1	24.636	11	9	12	11	10	9	0.788299	0.963166	0.847326	0.926539	0.85166	0.764254	0.99578	0.623111	0.508107	0.877223	134050799	Dred_0221	30S ribosomal protein S3							Dred_0221		1	132
0.367036	0.0339239	-0.675305	-0.251325	0.502025	-0.369296	-0.510395	-0.0618724	-0.221388	0.420048	6.2421e-28	24.3	16.037	3	3	2	3	3	3	0.756586	0.962058	0.317311	0.496521	0.95822	0.486497	0.800203	0.578371	0.584156	0.765725	134050800	Dred_0222	50S ribosomal protein L16							Dred_0222		1	133
2.65803	-0.25882	2.00859	0.299312	0.424815	1.99773	1.00842	1.69942	0.244765	2.1218	1.4356e-51	49.2	7.6269	3	3	3	4	4	3	0.164131	0.930429	0.253397	0.701809	0.988618	0.161828	0.475518	0.385691	0.88932	0.44821	134050801	Dred_0223	50S ribosomal protein L29							Dred_0223		1	134
1.23211	0.742072	1.04075	1.32511	-0.284265	1.64602	0.208642	2.07844	1.91411	3.0354	1.2112e-15	37.5	10.551	4	3	3	3	3	3	0.937344	0.66157	0.871158	0.771658	0.313188	0.299783	0.983811	0.216044	0.104438	0.136733	134050802	Dred_0224	30S ribosomal protein S17							Dred_0224		1	135
0.239887	0.657445	-0.0466826	1.24124	0.497127	0.729618	-0.171173	1.10829	0.68428	1.7426	7.2332e-24	42.6	13.331	6	6	6	5	4	6	0.718462	0.695709	0.551196	0.831153	0.96127	0.925488	0.896829	0.771104	0.596094	0.648713	134050803	Dred_0225	50S ribosomal protein L14							Dred_0225		1	136
1.58904	-1.30375	0.919531	0.537152	1.65906	1.75001	0.659468	1.67839	1.42594	-0.251931	9.7448e-51	48.1	11.684	7	6	4	6	8	6	0.683858	0.596605	0.968531	0.799068	0.33878	0.252648	0.681025	0.397025	0.234209	0.572635	134050804	Dred_0226	50S ribosomal protein L24							Dred_0226		1	137
2.34136	-0.216982	1.28066	1.05817	0.870503	1.94834	0.868055	2.22799	0.657	2.19548	1.0029e-132	60.8	20.425	11	11	7	8	11	11	0.271426	0.944505	0.685407	0.963958	0.733598	0.177623	0.55394	0.166674	0.613021	0.413785	134050805	Dred_0227	50S ribosomal protein L5							Dred_0227		1	138
0.987103	0.116395	0.983094	1.37336	0.648373	0.836328	-0.0484719	1.54345	0.533364	1.73101	1.6932e-32	46.2	14.626	6	5	6	5	5	6	0.949403	0.925895	0.917321	0.738	0.867563	0.838843	0.93224	0.4744	0.692241	0.655384	134050807	Dred_0229	30S ribosomal protein S8							Dred_0229		1	139
1.27757	-1.0754	0.608904	0.373738	0.680954	0.678883	0.0490731	1.05963	0.609944	1.35805	5.7443e-264	76.4	19.726	11	10	8	10	10	11	0.90412	0.665233	0.86139	0.731807	0.847573	0.967061	0.960491	0.807638	0.642706	0.882012	134050808	Dred_0230	50S ribosomal protein L6							Dred_0230		1	140
2.84691	2.50087	2.04555	2.75205	0.217603	2.03791	2.10014	2.16845	0.246955	3.62392	5.983e-66	63.9	13.424	9	8	6	8	8	8	0.117536	0.159484	0.238178	0.109598	0.760501	0.149778	0.0969492	0.185203	0.887781	0.0502185	134050809	Dred_0231	50S ribosomal protein L18							Dred_0231		1	141
1.58511	1.41342	1.69541	2.15611	0.528571	1.37462	0.982291	2.04646	0.313362	3.10222	4.0327e-126	54.2	17.45	9	8	8	9	8	10	0.686523	0.419294	0.409349	0.292345	0.9417	0.448745	0.489638	0.227847	0.841349	0.123212	134050810	Dred_0232	30S ribosomal protein S5							Dred_0232		1	142
2.55599	-1.26484	2.89198	1.39525	-0.0260876	2.55533	1.50878	2.85206	2.12529	1.34044	9.8048e-37	42.4	6.5087	2	2	2	2	3	2	0.194503	0.608071	0.0416924	0.722898	0.517935	0.0485001	0.25128	0.0464121	0.0700612	0.89312	134050811	Dred_0233	50S ribosomal protein L30							Dred_0233		1	143
2.53625	1.24158	1.87916	1.83753	0.0511633	1.99523	1.11397	1.91785	-0.0364223	2.70435	5.0663e-56	50	15.313	10	7	5	7	9	9	0.200825	0.475868	0.311978	0.446917	0.590433	0.162599	0.420807	0.279922	0.825557	0.221079	134050812	Dred_0234	50S ribosomal protein L15							Dred_0234		1	144
NaN	1.05215	NaN	0.363976	0.0728604	1.41246	0.642563	NaN	NaN	NaN	7.3156e-13	19.8	26.793	2	2	1	3	2	1	1	0.542795	1	0.727848	0.611604	0.425766	0.691802	1	1	1	134050814	Dred_0236	type I methionine aminopeptidase							Dred_0236		1	145
NaN	NaN	NaN	NaN	NaN	NaN	NaN	NaN	NaN	NaN	8.3607e-18	36.3	11.498	1	0	1	0	1	0	1	1	1	1	1	1	1	1	1	1	134050815	Dred_0237	50S ribosomal protein L14							Dred_0237		1	146
0.913722	NaN	NaN	NaN	1.98178	2.45178	-0.235977	2.11766	1.926	1.11301	2.1465e-09	50	8.2927	3	2	0	0	3	3	0.926198	1	1	1	0.226748	0.0619902	0.878205	0.202178	0.102198	0.981287	134050816	Dred_0238	50S ribosomal protein L14							Dred_0238		1	147
NaN	0.684967	2.25133	NaN	NaN	NaN	NaN	1.87896	1.2673	2.42911	7.0843e-08	54.1	4.3203	1	2	1	2	1	1	1	0.684535	0.165166	1	1	1	1	0.29715	0.294407	0.315455	134050817	Dred_0239	50S ribosomal protein L36							Dred_0239		1	148
2.57565	2.94875	1.8371	2.5168	-0.314607	1.69153	1.84579	2.00526	-0.856319	3.04204	6.9423e-86	63.4	14.005	8	9	8	11	9	9	0.188351	0.0982124	0.332798	0.166338	0.293212	0.278477	0.150048	0.243719	0.0950087	0.135341	134050818	Dred_0240	30S ribosomal protein S13							Dred_0240		1	149
1.81721	0.371516	1.53057	2.05793	1.24531	1.8883	0.410992	2.21645	0.886043	1.99372	4.0955e-144	63.6	13.947	7	7	7	7	7	7	0.537065	0.815313	0.510452	0.335612	0.526571	0.198335	0.844855	0.17015	0.478043	0.511752	134050819	Dred_0241	30S ribosomal protein S11							Dred_0241		1	150
2.16877	1.94286	1.89317	2.4079	0.0958569	1.3789	1.35575	1.77741	0.167743	2.73121	2.2426e-142	63.5	23.923	19	18	15	19	16	15	0.346756	0.271612	0.305237	0.199104	0.634403	0.446112	0.310298	0.345414	0.943661	0.213089	134050820	Dred_0242	30S ribosomal protein S4							Dred_0242		1	151
0.348119	-0.618427	-1.23844	-0.880176	-0.0560262	-0.902146	-1.15753	-1.11879	-0.62231	-0.0395595	6.6793e-74	33.3	35.431	5	7	7	8	6	6	0.750874	0.810787	0.173216	0.308076	0.49113	0.287451	0.625178	0.218887	0.209137	0.631196	134050821	Dred_0243	DNA-directed RNA polymerase subunit alpha							Dred_0243		1	152
1.27328	-0.627513	1.1042	1.43979	1.84213	1.18694	-0.311578	1.41684	1.33976	0.492667	6.904e-23	40.2	12.881	6	4	2	4	3	4	0.90725	0.807808	0.820865	0.692489	0.271485	0.572545	0.856564	0.553945	0.265731	0.787774	134050822	Dred_0244	50S ribosomal protein L17							Dred_0244		1	153
2.56976	1.31703	2.03882	2.56482	0.991898	1.86271	0.617675	1.90389	0.190046	1.36818	1.1189e-31	49.7	16.329	7	7	7	8	6	8	0.190179	0.450527	0.240898	0.15325	0.663409	0.207684	0.707781	0.286028	0.927888	0.87563	134050834	Dred_0256	50S ribosomal protein L13							Dred_0256		1	154
1.65622	0.970639	1.06205	2.03357	0.819913	1.15043	0.559639	1.84036	-0.150689	2.39525	7.9859e-106	67.7	14.522	10	9	9	8	11	9	0.639036	0.572971	0.854206	0.346957	0.76356	0.598389	0.745534	0.314935	0.672757	0.328671	134050835	Dred_0257	30S ribosomal protein S9							Dred_0257		1	155
NaN	NaN	NaN	NaN	NaN	NaN	NaN	NaN	NaN	NaN	0.00082108	5.9	30.468	0	1	1	0	1	0	1	1	1	1	1	1	1	1	1	1	134050843	Dred_0265	cell wall hydrolase/autolysin							Dred_0265		1	156
2.05568	2.51186	2.41359	2.7171	-0.634375	1.34449	1.34364	2.82187	-0.377819	3.34929	2.182e-112	42.1	44.269	10	9	10	14	9	10	0.40271	0.157697	0.120613	0.116899	0.133747	0.46754	0.315332	0.0497408	0.410046	0.0820767	134050855	Dred_0277	argininosuccinate synthase							Dred_0277		1	157
NaN	NaN	NaN	NaN	NaN	NaN	NaN	NaN	NaN	NaN	0.00076216	2.7	58.794	1	0	1	0	0	1	1	1	1	1	1	1	1	1	1	1	134050858	Dred_0280	dihydroxy-acid dehydratase							Dred_0280		1	158
2.48975	-0.0712136	0.712816	0.549705	NaN	NaN	NaN	NaN	NaN	NaN	6.8113e-16	11.6	60.12	2	1	5	3	1	1	0.216313	0.993656	0.91414	0.804304	1	1	1	1	1	1	134050859	Dred_0281	acetolactate synthase large subunit							Dred_0281		1	159
2.1753	2.74091	2.24641	2.64665	-0.363921	1.19931	1.66535	1.59182	-0.390529	3.00023	0	70.3	36.692	22	21	21	21	22	20	0.343684	0.123788	0.166687	0.132772	0.262607	0.563913	0.199508	0.44575	0.397398	0.144297	134050861	Dred_0283	ketol-acid reductoisomerase							Dred_0283		1	160
0.201508	-2.05942	-0.90939	-0.972766	0.614663	0.120352	-0.051444	0.0319598	0.175173	-0.675816	4.5523e-61	30.1	45.173	8	8	8	8	7	7	0.707086	0.395924	0.249957	0.284969	0.888335	0.720437	0.931381	0.619928	0.938403	0.464109	134050864	Dred_0286	3-isopropylmalate dehydratase large subunit							Dred_0286		1	161
NaN	-2.75918	NaN	NaN	0.834064	-2.55809	-3.82564	NaN	NaN	NaN	4.9586e-15	24.7	17.811	0	4	0	1	2	0	1	0.252249	1	1	0.755141	0.0273233	0.144499	1	1	1	134050865	Dred_0287	3-isopropylmalate dehydratase small subunit							Dred_0287		1	162
NaN	-1.4261	-1.71492	-2.05308	0.529171	0.601982	-0.260515	-0.621422	0.622462	-0.634872	5.0328e-25	23.9	38.433	3	6	4	6	2	5	1	0.561212	0.0952787	0.0985139	0.941327	0.97974	0.87117	0.361533	0.634751	0.474067	134050866	Dred_0288	3-isopropylmalate dehydrogenase							Dred_0288		1	163
1.64989	1.3764	1.86453	2.25567	0.363339	1.34647	0.640528	1.70204	-0.463788	2.41365	2.2155e-142	39.9	47.703	10	11	10	14	9	7	0.643207	0.431138	0.319117	0.252469	0.919973	0.466287	0.693103	0.384294	0.329183	0.321443	134050872	Dred_0294	phosphoglucosamine mutase							Dred_0294		1	164
NaN	-1.37968	-2.86965	-1.03865	NaN	NaN	NaN	-0.969735	0.101112	-0.500496	6.6154e-38	8.9	67.101	1	5	2	4	2	2	1	0.574522	0.0159367	0.269259	1	1	1	0.256594	0.990893	0.507558	134050873	Dred_0295	glucosamine--fructose-6-phosphate aminotransferase							Dred_0295		1	165
NaN	NaN	NaN	NaN	NaN	NaN	NaN	NaN	NaN	NaN	1.0044e-19	22.6	20.716	1	1	1	0	1	0	1	1	1	1	1	1	1	1	1	1	134050913	Dred_0336	stress protein							Dred_0336		1	166
1.36955	-0.388355	1.73544	1.97466	0.96377	1.22577	-0.206262	1.78927	1.23266	0.957188	1.6338e-36	40	21.614	8	7	5	6	4	5	0.837465	0.887005	0.38673	0.375383	0.679438	0.545661	0.886737	0.339532	0.30882	0.932116	134050914	Dred_0337	stress protein							Dred_0337		1	167
2.06836	2.60867	1.53764	1.99839	-0.296279	0.846152	1.46712	1.68356	-0.215295	2.93401	1.2211e-294	89.6	20.567	10	11	11	11	10	11	0.39618	0.142593	0.505861	0.363766	0.305174	0.830947	0.26651	0.394218	0.591575	0.1594	134050915	Dred_0338	stress protein							Dred_0338		1	168
-1.91675	-3.19815	NaN	NaN	NaN	NaN	NaN	-0.354759	1.57483	-1.79863	1.1516e-59	29.2	26.876	5	6	0	0	3	4	0.223264	0.183327	1	1	1	1	1	0.457806	0.186171	0.239235	134050931	Dred_0354	OmpA/MotB domain-containing protein							Dred_0354		1	169
-1.78036	-3.56157	-3.1801	-2.94315	0.768417	-1.43589	-2.86754	-2.03629	0.340961	-1.96938	5.7232e-139	60.3	28.13	13	13	11	10	13	13	0.244556	0.137729	0.00905688	0.0329791	0.794427	0.152092	0.266713	0.0696239	0.822203	0.2133	134050944	Dred_0367	electron transfer flavoprotein subunit beta							Dred_0367		1	170
-1.00889	-2.71059	-2.74024	-2.79475	0.659011	-1.95853	-2.82531	-2.66347	0.0564447	-1.56174	1.4029e-139	54.1	36.568	7	7	7	10	3	7	0.391462	0.260863	0.0199553	0.0401437	0.861026	0.0729764	0.273385	0.0268191	0.955132	0.278783	134050945	Dred_0368	electron transfer flavoprotein subunit alpha							Dred_0368		1	171
-0.375759	-2.73053	-2.25003	-1.93316	0.559639	-1.23091	-2.10861	-1.34916	0.169155	-1.71541	1.5759e-177	53.2	51.023	7	16	10	12	10	12	0.545001	0.257303	0.0442077	0.112422	0.9224	0.196815	0.403971	0.168716	0.942662	0.252651	134050946	Dred_0369	FAD linked oxidase domain-containing protein							Dred_0369		1	172
1.63264	NaN	0.671293	1.74265	NaN	NaN	NaN	NaN	NaN	NaN	2.0905e-18	15.4	61.435	2	2	3	4	0	2	0.654631	1	0.893002	0.500646	1	1	1	1	1	1	134050958	Dred_0381	pyruvate kinase							Dred_0381		1	173
NaN	NaN	NaN	NaN	NaN	NaN	NaN	NaN	NaN	NaN	0.0018232	3.2	85.137	1	0	0	1	0	1	1	1	1	1	1	1	1	1	1	1	134050960	Dred_0383	PAS/PAC sensor-containing diguanylate cyclase							Dred_0383		1	174
2.97906	3.0341	2.29954	2.69171	0.20964	2.72395	2.65425	2.50711	-1.20181	2.99827	2.4527e-133	47.6	29.491	11	6	10	6	10	8	0.0916324	0.0890168	0.150797	0.122439	0.752011	0.0318292	0.0323442	0.0978844	0.0225963	0.144728	134050962	Dred_0385	methyl-accepting chemotaxis sensory transducer							Dred_0385		1	175
2.22296	2.22035	1.25114	1.70012	-0.627806	0.142217	0.282618	0.63951	-1.23923	2.51631	0	50.9	60.073	8	12	17	22	7	11	0.32179	0.210481	0.707503	0.525796	0.136151	0.731763	0.932728	0.913463	0.0189596	0.283055	134050966	Dred_0389	extracellular solute-binding protein							Dred_0389		1	176
1.31121	0.815402	0.737168	1.68321	NaN	NaN	NaN	2.2571	0.382944	2.08792	8.3983e-15	12.4	38.139	2	3	2	5	1	3	0.879635	0.632544	0.926565	0.535977	1	1	1	0.158137	0.793285	0.46457	134050971	Dred_0394	hypothetical protein							Dred_0394		1	177
NaN	NaN	NaN	NaN	NaN	NaN	NaN	NaN	NaN	NaN	1.5454e-06	6.8	40.399	0	1	0	2	0	0	1	1	1	1	1	1	1	1	1	1	134050972	Dred_0395	hypothetical protein							Dred_0395		1	178
1.62649	-0.0265876	0.675635	0.981081	0.56472	1.39166	0.392317	0.714751	0.115166	1.3104	3.2095e-73	24.9	37.224	7	8	5	6	2	7	0.658726	0.988646	0.895209	0.988006	0.919247	0.438312	0.857545	0.95159	0.980922	0.912122	134050973	Dred_0396	hypothetical protein							Dred_0396		1	179
1.3972	NaN	-0.511999	0.06121	-0.355885	0.356595	1.18466	0.472176	-0.405929	0.99876	1.4059e-43	17.9	41.655	5	0	2	4	4	5	0.817632	1	0.370766	0.609109	0.267437	0.845556	0.386326	0.829503	0.382392	0.945217	134050979	Dred_0402	acyl-CoA dehydrogenase domain-containing protein							Dred_0402		1	180
-2.4665	-2.69015	1.85356	1.36476	3.72258	0.0343565	-3.79596	0.79452	1.92319	-1.35208	7.306e-181	60.1	38.181	15	17	4	5	15	15	0.150875	0.264548	0.324545	0.743969	0.0101943	0.676503	0.147493	0.992132	0.102724	0.317311	134050984	Dred_0407	TRAP dicarboxylate transporter subunit DctP							Dred_0407		1	181
NaN	NaN	NaN	NaN	NaN	NaN	NaN	NaN	NaN	NaN	1.5281e-05	6	35.966	0	0	0	1	0	1	1	1	1	1	1	1	1	1	1	1	134050990	Dred_0413	D-cysteine desulfhydrase	134050983	Dred_0406	D-cysteine desulfhydrase				Dred_0413	Dred_0406	2	182
2.30285	0.608188	0.36793	0.805106	NaN	NaN	NaN	-0.0984747	-1.41043	1.60968	9.7248e-58	32.2	46.978	3	3	2	10	1	3	0.28718	0.715873	0.741789	0.912425	1	1	1	0.562523	0.00807491	0.726794	134050998	Dred_0423	hydroxylamine reductase	134053472	Dred_2940	hydroxylamine reductase				Dred_0423		2	183
NaN	NaN	NaN	0.92533	1.10313	1.29084	-0.357659	1.07745	0.141564	1.20506	1.4513e-22	10.3	52.417	1	1	3	4	1	1	1	1	1	0.964017	0.601576	0.502056	0.843424	0.794207	0.962204	0.979068	134051000	Dred_0425	hypothetical protein							Dred_0425		1	184
1.71414	1.10588	-0.246276	0.49478	-0.70934	0.41045	0.676448	0.477574	-0.693691	1.2596	1.2318e-112	23.1	97.606	9	11	8	16	5	11	0.601418	0.523346	0.468911	0.781461	0.108581	0.874761	0.670266	0.832187	0.166939	0.944359	134051018	Dred_0443	alpha-glucan phosphorylase							Dred_0443		1	185
2.02786	-2.00931	NaN	NaN	1.12221	1.55474	0.494569	2.09329	1.17907	1.33767	1.6593e-25	25.8	15.389	2	2	1	1	3	2	0.417263	0.407825	1	1	0.591236	0.34572	0.788598	0.210716	0.332027	0.894872	134051019	Dred_0444	hypothetical protein							Dred_0444		1	186
0.0790197	-1.3048	-0.721206	-0.453439	0.711847	-0.140651	-0.491855	-0.576777	0.52657	-1.31034	2.7525e-36	42.8	22.267	3	4	2	4	3	4	0.671224	0.596296	0.303244	0.430099	0.828708	0.590541	0.80542	0.376702	0.696704	0.325379	134051023	Dred_0448	hypothetical protein							Dred_0448		1	187
-3.23121	-3.23467	2.61386	NaN	4.17927	-0.551374	-4.85167	-1.53575	2.40825	-2.70182	3.2945e-197	70.4	30.921	15	16	3	1	15	13	0.0817778	0.178293	0.0792632	1	0.00343278	0.411314	0.0668722	0.134841	0.039098	0.124858	134051028	Dred_0453	secretion protein HlyD family protein							Dred_0453		1	188
0.636543	0.356347	-0.226848	-0.114367	0.199751	2.89678	1.89724	1.27685	0.226139	0.157801	4.8742e-81	58.9	10.293	4	4	3	3	5	4	0.839274	0.821808	0.47661	0.544463	0.741509	0.0201009	0.13782	0.648871	0.902424	0.687787	134051034	Dred_0459	hypothetical protein							Dred_0459		1	189
-0.575508	-1.29443	NaN	NaN	1.22953	-3.04609	-5.03401	-0.713497	1.46231	-1.64778	9.8606e-69	35.6	18.238	3	5	0	0	3	3	0.493547	0.599342	1	1	0.534658	0.0109672	0.0575814	0.331478	0.221733	0.263935	134051035	Dred_0460	peptidoglycan-binding LysM							Dred_0460		1	190
-2.19054	-2.11303	0.759667	0.293801	2.45194	-1.23172	-3.05505	0.215989	1.6617	-0.774081	1.3644e-70	44.4	29.478	10	10	7	8	10	10	0.184595	0.383427	0.938062	0.699606	0.114981	0.19662	0.238444	0.704952	0.161738	0.440692	134051037	Dred_0462	4Fe-4S ferredoxin							Dred_0462		1	191
-3.78821	-3.26891	-4.18994	-3.6495	0.535754	-4.65533	-5.14893	-3.46935	0.0698396	-2.52489	0	59.6	57.17	25	25	23	22	25	23	0.0497743	0.173668	0.00111825	0.0119558	0.937235	0.00025754	0.0522969	0.00637485	0.974003	0.143028	134051038	Dred_0463	hydrogenase							Dred_0463		1	192
-1.89824	-2.00741	NaN	-1.37195	0.908121	-3.71367	-4.68553	-0.0847927	0.87743	-0.643764	7.6817e-41	54.8	8.9861	2	3	1	2	3	2	0.226073	0.408281	1	0.198932	0.711575	0.0026594	0.0763798	0.568423	0.482807	0.471894	134051043	Dred_0468	alpha/beta type small acid-soluble spore protein							Dred_0468		1	193
0.843582	NaN	-0.255787	-0.194087	NaN	NaN	NaN	0.0768327	0.224905	0.062731	3.478e-08	20	13.46	2	1	2	2	1	2	0.904076	1	0.465167	0.51628	1	1	1	0.640251	0.903293	0.660283	134051045	Dred_0470	hypothetical protein							Dred_0470		1	194
NaN	NaN	0.200379	0.352953	-0.140539	0.654619	0.702923	-0.121942	-0.616791	0.908469	2.6676e-16	34.4	13.941	1	2	3	2	2	3	1	1	0.661984	0.723386	0.419655	0.986982	0.653625	0.552474	0.212695	0.916787	134051054	Dred_0479	hypothetical protein							Dred_0479		1	195
2.07512	1.31093	1.15905	1.3124	0.416948	0.883308	0.605589	0.194844	-0.938791	1.64819	1.9649e-55	41.2	31.49	6	5	7	9	3	4	0.392724	0.452546	0.777971	0.780594	0.979818	0.801245	0.715587	0.694967	0.0694755	0.703836	134051063	Dred_0488	spermidine synthase							Dred_0488		1	196
NaN	NaN	1.7894	1.80622	NaN	NaN	NaN	NaN	NaN	NaN	1.7982e-15	20.5	31.598	1	2	3	4	0	2	1	1	0.35747	0.464279	1	1	1	1	1	1	134051064	Dred_0489	putative agmatinase							Dred_0489		1	197
2.48767	1.21548	0.437867	0.544708	0.186374	1.08896	0.923492	0.775093	-0.807326	1.92774	5.0933e-38	35	37.232	3	6	7	8	6	3	0.217026	0.484812	0.776	0.802219	0.727379	0.643052	0.522226	0.982252	0.113432	0.546232	134051110	Dred_0537	CRISPR-associated Csh2 family protein							Dred_0537		1	198
2.06095	-0.645794	NaN	0.767757	0.630126	1.49165	0.653794	0.983459	0.40523	0.676895	1.2638e-27	73.4	8.7012	4	4	1	4	3	3	0.399991	0.801824	1	0.896462	0.878796	0.379955	0.684635	0.865653	0.778046	0.844438	134051119	Dred_0546	redox-active disulfide protein 2							Dred_0546		1	199
NaN	NaN	1.26099	NaN	NaN	NaN	NaN	1.57797	0.766722	0.738842	8.0919e-14	50	8.6709	1	1	2	0	1	2	1	1	0.700104	1	1	1	1	0.45385	0.546281	0.863689	134051120	Dred_0547	hypothetical protein							Dred_0547		1	200
NaN	NaN	NaN	NaN	NaN	NaN	NaN	NaN	NaN	NaN	4.1319e-35	44	11.43	3	2	0	0	2	1	1	1	1	1	1	1	1	1	1	1	134051122	Dred_0549	hypothetical protein							Dred_0549		1	201
NaN	-2.85593	NaN	NaN	1.99491	-0.955508	-3.41399	0.408603	2.48574	-1.33251	2.2288e-16	29.9	8.6298	1	2	0	0	2	2	1	0.23569	1	1	0.22283	0.271085	0.190374	0.798057	0.0330018	0.321077	134051123	Dred_0550	hypothetical protein							Dred_0550		1	202
1.51506	NaN	NaN	NaN	NaN	NaN	NaN	NaN	NaN	NaN	8.0798e-10	11.5	17.754	2	0	1	1	0	0	0.734542	1	1	1	1	1	1	1	1	1	134051126	Dred_0553	hypothetical protein							Dred_0553		1	203
NaN	NaN	NaN	0.196971	NaN	NaN	NaN	NaN	NaN	NaN	8.0553e-06	7.9	26.739	1	1	1	2	1	1	1	1	1	0.661316	1	1	1	1	1	1	134051133	Dred_0560	phosphodiesterase							Dred_0560		1	204
NaN	NaN	NaN	NaN	-0.0387323	-0.121502	-0.466437	NaN	NaN	NaN	1.0835e-05	8.6	36.086	0	0	1	0	2	0	1	1	1	1	0.506522	0.599699	0.812586	1	1	1	134051137	Dred_0564	hypothetical protein							Dred_0564		1	205
NaN	NaN	NaN	1.63702	NaN	NaN	NaN	NaN	NaN	NaN	9.5194e-12	16.6	32.288	1	0	2	2	1	0	1	1	1	0.564268	1	1	1	1	1	1	134051148	Dred_0577	dehydratase							Dred_0577		1	206
NaN	NaN	NaN	NaN	NaN	NaN	NaN	NaN	NaN	NaN	0.0057906	12.9	24.805	1	0	1	1	1	1	1	1	1	1	1	1	1	1	1	1	134051153	Dred_0582	hypothetical protein							Dred_0582		1	207
NaN	NaN	NaN	NaN	NaN	NaN	NaN	NaN	NaN	NaN	3.7688e-33	57	8.7193	3	2	1	2	1	2	1	1	1	1	1	1	1	1	1	1	134051157	Dred_0586	redox-active disulfide protein 2							Dred_0586		1	208
0.793188	-0.302056	-0.0597355	0.30902	0.450063	0.118626	-0.516471	0.0549179	0.0469799	-0.810402	1.6449e-208	66.9	20.241	13	9	11	12	11	10	0.888227	0.915906	0.545606	0.705697	0.990601	0.719545	0.798496	0.63029	0.941813	0.432211	134051159	Dred_0588	rubrerythrin							Dred_0588		1	209
NaN	NaN	NaN	NaN	NaN	NaN	NaN	NaN	NaN	NaN	2.0394e-43	12.7	29.683	3	2	2	2	3	3	1	1	1	1	1	1	1	1	1	1	134051171	Dred_0600	methyl-accepting chemotaxis sensory transducer							Dred_0600		1	210
NaN	NaN	NaN	NaN	NaN	NaN	NaN	NaN	NaN	NaN	3.0694e-09	10.7	21.755	0	0	0	2	0	0	1	1	1	1	1	1	1	1	1	1	134051181	Dred_0612	hypothetical protein							Dred_0612		1	211
1.58549	0.728813	1.48233	1.26698	-0.0241351	0.504773	0.648005	1.00504	-0.0723463	1.94781	9.1113e-119	76.4	13.777	7	6	7	7	7	7	0.686262	0.666875	0.542331	0.812774	0.519709	0.9263	0.688325	0.849127	0.776489	0.535626	134051183	Dred_0614	putative endoribonuclease L-PSP							Dred_0614		1	212
2.09163	0.19314	0.738292	0.817867	0.0254541	0.493545	0.234501	0.304394	-0.128109	1.44922	5.2236e-169	65.5	44.096	16	15	13	17	13	17	0.384363	0.892378	0.92714	0.917888	0.565792	0.920145	0.965936	0.747233	0.702122	0.82491	134051184	Dred_0615	threonine synthase							Dred_0615		1	213
-1.1297	-2.01268	-0.879993	0.657445	2.14434	0.0326651	-2.26077	0.895768	1.92623	-0.373509	1.6726e-232	52.5	50.108	16	16	10	13	14	17	0.365465	0.40702	0.25782	0.849584	0.181609	0.675649	0.373515	0.933328	0.102156	0.540314	134051187	Dred_0618	cell wall hydrolase/autolysin							Dred_0618		1	214
2.90703	-1.2405	NaN	NaN	0.562572	2.27399	1.84968	1.85224	0.606063	1.69708	1.3062e-86	18.9	54.725	7	3	2	2	5	7	0.105117	0.615292	1	1	0.92058	0.0923076	0.149096	0.30939	0.645181	0.675076	134051189	Dred_0620	methyl-accepting chemotaxis sensory transducer							Dred_0620		1	215
NaN	-2.01175	NaN	NaN	NaN	NaN	NaN	NaN	NaN	NaN	6.4269e-06	9.2	23.602	0	2	1	0	0	1	1	0.407242	1	1	1	1	1	1	1	1	134051198	Dred_0629	type IV pilus assembly PilZ							Dred_0629		1	216
1.87109	-1.95412	NaN	NaN	NaN	NaN	NaN	NaN	NaN	NaN	3.1352e-11	8.6	26.654	2	2	0	0	2	1	0.504862	0.421176	1	1	1	1	1	1	1	1	134051199	Dred_0630	two component transcriptional regulator							Dred_0630		1	217
0.569297	0.711724	1.31956	1.61639	0.193835	0.384381	0.610039	0.52687	-0.00181892	0.741831	1.0106e-99	85.3	14.578	12	11	12	12	12	12	0.818436	0.673737	0.656693	0.577131	0.735249	0.860601	0.71271	0.85678	0.873478	0.86462	134051200	Dred_0631	hypothetical protein							Dred_0631		1	218
NaN	0.490841	NaN	NaN	NaN	NaN	NaN	NaN	NaN	NaN	2.0459e-10	9.4	28.215	0	3	0	1	0	1	1	0.764693	1	1	1	1	1	1	1	1	134051201	Dred_0632	hypothetical protein							Dred_0632		1	219
NaN	-2.09234	NaN	-0.493237	1.97853	-0.530281	-2.16942	NaN	NaN	NaN	6.7304e-40	37.5	22.676	3	5	1	3	3	4	1	0.388221	1	0.417655	0.227726	0.419654	0.391626	1	1	1	134051202	Dred_0633	putative heterodisulfide reductase subunit C							Dred_0633		1	220
-0.793607	-1.16034	-0.545192	-0.46289	1.06681	-0.452491	-1.53424	-0.856763	0.499986	-0.215244	9.1491e-115	49.3	31.173	7	9	8	9	8	8	0.440479	0.639335	0.359471	0.427124	0.621479	0.451256	0.531589	0.288024	0.714266	0.582565	134051203	Dred_0634	CoB--CoM heterodisulfide reductase							Dred_0634		1	221
1.63092	1.36257	1.13672	1.5785	0.118493	0.127501	0.700173	0.431676	0.136454	1.09523	0	68.9	43.53	24	26	27	28	24	24	0.655776	0.435611	0.795363	0.601115	0.657188	0.724133	0.655346	0.809435	0.965826	0.975672	134051204	Dred_0635	sulfate adenylyltransferase							Dred_0635		1	222
1.71747	2.64801	1.37762	2.1274	-0.669143	0.542704	1.40261	0.841893	-0.4404	1.65385	2.5821e-213	77.6	16.538	8	8	8	8	8	8	0.59928	0.136783	0.614772	0.304592	0.121564	0.947126	0.291326	0.975179	0.350085	0.700482	134051205	Dred_0636	adenylylsulfate reductase subunit beta							Dred_0636		1	223
1.54161	2.25808	1.58871	2.02932	-0.228317	0.655352	1.32734	1.2844	-0.347803	2.30872	0	71.3	69.337	33	37	33	38	33	35	0.716202	0.203005	0.473374	0.348959	0.352317	0.98638	0.322187	0.643589	0.44085	0.364044	134051206	Dred_0637	adenylylsulfate reductase subunit alpha							Dred_0637		1	224
1.00885	1.89599	1.51147	1.6059	-0.174003	0.381837	0.339594	0.559149	0.0524158	1.50238	0	74.6	44.539	21	23	24	25	21	23	0.956288	0.283034	0.522958	0.583725	0.393137	0.859221	0.893561	0.872962	0.949461	0.792015	134051207	Dred_0638	4Fe-4S ferredoxin iron-sulfur binding domain-containing protein							Dred_0638		1	225
1.09099	2.04163	1.55954	1.89491	0.0714881	0.480369	0.128293	0.453017	0.111833	1.15245	0	81.2	77.552	45	46	48	47	44	43	0.982323	0.248593	0.491789	0.416084	0.610255	0.912927	0.983473	0.819995	0.983287	0.993754	134051208	Dred_0639	methyl-viologen-reducing hydrogenase subunit delta							Dred_0639		1	226
-2.26188	-2.33885	NaN	NaN	1.96997	-1.26642	-2.99758	-1.06106	2.03323	-2.70117	8.5198e-95	29.7	40.782	5	5	0	1	6	3	0.175385	0.333486	1	1	0.230314	0.188444	0.246874	0.23299	0.0836933	0.124921	134051210	Dred_0641	peptidase S1 and S6, chymotrypsin/Hap							Dred_0641		1	227
0.0344974	-3.31593	NaN	NaN	0.9151	0.0287106	-1.43835	0.730923	1.83556	-0.269751	8.7626e-14	23.6	16.77	2	3	0	0	3	2	0.658367	0.167464	1	1	0.707515	0.673655	0.554726	0.959802	0.120218	0.56784	134051218	Dred_0650	ferric uptake regulator family protein							Dred_0650		1	228
1.85451	0.426548	1.13422	1.32384	0.12499	2.00234	1.82289	1.00784	-0.252724	0.817308	1.5343e-34	65.5	12.598	5	4	5	5	4	4	0.514662	0.791858	0.797313	0.772546	0.663789	0.160407	0.155749	0.846988	0.546701	0.888189	134051227	Dred_0659	dinitrogenase iron-molybdenum cofactor biosynthesis protein							Dred_0659		1	229
-0.494394	-2.1098	NaN	-1.26903	NaN	NaN	NaN	-0.907603	0.422771	-0.309176	3.024e-16	14.2	30.175	3	3	1	3	1	3	0.514123	0.384175	1	0.219044	1	1	1	0.273572	0.766111	0.557302	134051228	Dred_0660	nucleotide-binding protein							Dred_0660		1	230
-3.84799	-3.15309	NaN	NaN	3.07116	-1.8559	-5.07291	-0.651065	2.66748	-2.69243	4.9203e-278	57.8	78.299	26	30	1	0	27	21	0.0470706	0.189681	1	1	0.0393885	0.0850461	0.055745	0.351676	0.0218083	0.125775	134051237	Dred_0669	stage V sporulation protein D							Dred_0669		1	231
-1.57433	-1.24847	NaN	NaN	1.5913	1.33245	-1.17036	-1.75721	1.02226	-2.97596	2.3621e-63	13.2	52.638	3	4	1	1	3	4	0.279358	0.612921	1	1	0.366194	0.475168	0.621876	0.101745	0.406204	0.100321	134051238	Dred_0670	UDP-N-acetylmuramyl tripeptide synthetase							Dred_0670		1	232
NaN	NaN	NaN	NaN	NaN	NaN	NaN	NaN	NaN	NaN	2.3638e-09	6.6	49.934	0	2	0	1	1	0	1	1	1	1	1	1	1	1	1	1	134051241	Dred_0673	UDP-N-acetylmuramoyl-L-alanyl-D-glutamate synthetase							Dred_0673		1	233
-2.04056	NaN	NaN	NaN	2.50174	-0.522406	-2.6685	NaN	NaN	NaN	2.4349e-39	15.9	25.945	3	1	1	0	2	2	0.205115	1	1	1	0.106285	0.422793	0.299154	1	1	1	134051248	Dred_0680	hypothetical protein							Dred_0680		1	234
NaN	NaN	NaN	NaN	NaN	NaN	NaN	NaN	NaN	NaN	5.806e-09	9.1	25.096	2	0	0	0	0	0	1	1	1	1	1	1	1	1	1	1	134051249	Dred_0681	hypothetical protein							Dred_0681		1	235
0.851119	0.840939	1.2489	1.55444	0.595122	0.782744	0.486869	0.844948	0.346304	1.66832	6.9268e-178	60	36.928	15	15	12	15	12	13	0.90645	0.622564	0.709194	0.616571	0.900413	0.882175	0.79374	0.972802	0.818508	0.691941	134051252	Dred_0684	cell division protein FtsZ							Dred_0684		1	236
-0.325702	-1.7924	-1.49261	-1.288	0.969307	-1.04379	-2.2547	-1.31703	0.276913	-1.19093	3.0518e-163	84	20.191	9	12	10	10	7	11	0.558301	0.461745	0.127184	0.215231	0.676271	0.245433	0.374702	0.175143	0.866777	0.349191	134051257	Dred_0689	hypothetical protein							Dred_0689		1	237
-2.10867	-3.21841	-2.90455	-2.88522	1.50024	-1.26392	-3.04573	-1.58784	0.937194	-2.03956	0	46.2	78.48	22	25	16	20	19	22	0.195598	0.180522	0.0149829	0.0356337	0.405144	0.189024	0.239798	0.126392	0.450284	0.203251	134051258	Dred_0690	hypothetical protein							Dred_0690		1	238
NaN	-3.28262	NaN	NaN	NaN	NaN	NaN	NaN	NaN	NaN	1.3587e-15	8	75.483	1	5	0	0	1	4	1	0.171842	1	1	1	1	1	1	1	1	134051261	Dred_0693	anaerobic ribonucleoside triphosphate reductase							Dred_0693		1	239
1.71931	1.91594	1.58698	2.94175	0.0206267	1.44387	1.54587	2.19532	0.188654	2.36989	1.3183e-134	38.5	59.241	12	11	12	11	12	11	0.598103	0.278134	0.474455	0.0760411	0.561221	0.407219	0.238242	0.176662	0.928871	0.338796	134051273	Dred_0705	beta-lactamase domain-containing protein							Dred_0705		1	240
NaN	NaN	NaN	NaN	NaN	NaN	NaN	NaN	NaN	NaN	1.0119e-14	13.4	26.593	2	1	1	0	0	0	1	1	1	1	1	1	1	1	1	1	134051275	Dred_0707	two component transcriptional regulator							Dred_0707		1	241
NaN	-2.19257	NaN	NaN	NaN	NaN	NaN	NaN	NaN	NaN	7.8803e-06	8.3	24.503	1	2	0	1	1	0	1	0.365337	1	1	1	1	1	1	1	1	134051278	Dred_0710	phosphate uptake regulator PhoU							Dred_0710		1	242
NaN	NaN	NaN	NaN	NaN	NaN	NaN	NaN	NaN	NaN	2.7189e-10	10.2	24.72	0	0	0	1	1	0	1	1	1	1	1	1	1	1	1	1	134051280	Dred_0712	alanine racemase domain-containing protein							Dred_0712		1	243
1.48264	0.137124	-0.78702	0.574691	-0.90026	1.3989	1.63566	1.124	-0.61288	2.53324	3.9407e-32	12.5	105.81	5	4	3	5	3	2	0.757132	0.916826	0.283809	0.814753	0.0611624	0.433921	0.208673	0.759414	0.215243	0.277033	134051286	Dred_0718	isoleucyl-tRNA synthetase							Dred_0718		1	244
0.909351	-0.395502	NaN	-0.188528	0.205267	0.638213	0.901958	0.024036	0.0600474	-0.731357	1.0525e-21	15.4	40.239	4	4	1	4	2	4	0.924818	0.884617	1	0.51822	0.747361	0.999694	0.534433	0.616369	0.960206	0.450789	134051288	Dred_0720	glycine cleavage system T protein							Dred_0720		1	245
2.21204	2.45759	1.46273	1.98833	-0.273657	2.22679	2.82814	1.52105	-1.15034	2.52558	3.9271e-27	15	48.996	3	4	5	4	3	4	0.326724	0.166676	0.555561	0.368661	0.320378	0.102101	0.0219715	0.487998	0.0285811	0.279747	134051290	Dred_0722	glycine dehydrogenase subunit 1							Dred_0722		1	246
2.08178	2.00607	1.3549	1.99931	-0.396498	0.895923	1.14333	1.29878	1.64039	0.140794	4.5511e-108	25	53.105	6	5	4	8	3	5	0.389338	0.256717	0.631036	0.363319	0.243642	0.791224	0.406272	0.633568	0.167496	0.682835	134051291	Dred_0723	glycine dehydrogenase subunit 2							Dred_0723		1	247
-2.12029	-2.29622	1.13947	0.698529	2.59271	-0.136125	-3.09197	0.427928	2.0202	-1.09565	3.4707e-141	48.9	28.699	10	9	5	5	8	6	0.194008	0.342578	0.793213	0.86699	0.0917563	0.5927	0.233137	0.807584	0.0857856	0.368963	134051295	Dred_0727	extracellular solute-binding protein							Dred_0727		1	248
1.61622	NaN	2.54097	1.7818	NaN	NaN	NaN	NaN	NaN	NaN	4.9858e-09	39.6	10.343	3	0	2	3	2	1	0.665583	1	0.0927293	0.47807	1	1	1	1	1	1	134051298	Dred_0730	hypothetical protein							Dred_0730		1	249
NaN	NaN	NaN	NaN	NaN	NaN	NaN	NaN	NaN	NaN	3.2192e-28	12.2	18.335	2	1	1	1	1	1	1	1	1	1	1	1	1	1	1	1	134051300	Dred_0732	adenine phosphoribosyltransferase							Dred_0732		1	250
0.482952	-0.0264459	0.582652	1.18252	1.13475	0.304978	-0.528594	0.391218	0.51924	0.930573	1.034e-126	35.1	22.239	5	5	5	6	5	3	0.79187	0.988584	0.848151	0.873409	0.584486	0.817763	0.795091	0.789511	0.70153	0.923738	134051303	Dred_0735	beta-lactamase domain-containing protein							Dred_0735		1	251
NaN	NaN	NaN	NaN	NaN	NaN	NaN	NaN	NaN	NaN	6.301e-06	10.5	46.978	1	0	0	1	2	0	1	1	1	1	1	1	1	1	1	1	134051312	Dred_0744	copper amine oxidase domain-containing protein							Dred_0744		1	252
2.7337	1.94742	2.23876	2.06395	-0.875725	0.894915	1.62611	2.05956	0.0680517	2.27076	1.2826e-66	21.3	67.306	4	10	6	10	5	3	0.144022	0.27052	0.169076	0.332846	0.0660749	0.792023	0.211685	0.222956	0.971483	0.380282	134051324	Dred_0757	aspartyl-tRNA synthetase							Dred_0757		1	253
NaN	0.611711	1.676	1.76768	NaN	NaN	NaN	1.81176	1.80298	1.05685	1.0027e-12	9.1	40.462	2	3	3	3	1	2	1	0.714425	0.420601	0.486147	1	1	1	0.328558	0.127288	0.963549	134051325	Dred_0758	peptidase S1 and S6, chymotrypsin/Hap							Dred_0758		1	254
NaN	NaN	NaN	NaN	NaN	NaN	NaN	NaN	NaN	NaN	8.2383e-10	9.3	26.733	1	0	0	1	1	0	1	1	1	1	1	1	1	1	1	1	134051328	Dred_0761	UBA/THIF-type NAD/FAD binding protein							Dred_0761		1	255
0.0301242	-1.00863	-0.112444	-0.181675	0.22885	0.294782	0.0213375	-0.08516	-0.201891	0.858567	7.5688e-71	54.6	12.141	3	3	3	4	3	2	0.65711	0.685875	0.523321	0.520618	0.772541	0.812298	0.952452	0.568264	0.608046	0.901116	134051329	Dred_0762	thioredoxin							Dred_0762		1	256
3.23113	3.10222	2.15763	2.30095	-0.695816	1.04236	2.2981	1.10373	-0.677149	2.19694	0	64	45.425	15	17	19	20	16	14	0.0549965	0.0821865	0.195999	0.235648	0.11282	0.677796	0.0670377	0.774506	0.176097	0.413121	134051331	Dred_0764	class V aminotransferase							Dred_0764		1	257
0.818932	0.110651	1.1488	1.25284	0.81836	0.363339	-0.466018	0.59827	0.599794	0.86791	2.1412e-161	85.4	13.205	7	8	7	7	8	7	0.896319	0.928409	0.785936	0.822852	0.764486	0.849203	0.812704	0.892643	0.649187	0.904048	134051332	Dred_0765	NifU domain-containing protein							Dred_0765		1	258
-1.79131	-2.68246	NaN	NaN	2.85872	0.010923	-3.309	-1.03268	1.32297	-2.15656	2.1632e-76	20.6	97.204	6	6	1	2	4	10	0.242797	0.265942	1	1	0.0582138	0.664712	0.20363	0.240153	0.2722	0.187271	134051336	Dred_0769	alanyl-tRNA synthetase							Dred_0769		1	259
-0.740432	0.338853	1.19975	1.87292	1.93923	0.631523	-1.59662	0.880881	0.982583	0.550655	9.0502e-219	51.5	28.429	9	11	9	11	9	9	0.453107	0.829315	0.746562	0.427749	0.239785	0.996009	0.516806	0.944878	0.426435	0.805504	134051338	Dred_0771	extracellular solute-binding protein							Dred_0771		1	260
0.386701	-0.536749	0.712288	0.230651	-0.0964989	0.40021	0.675184	0.163628	-0.07552	1.36609	6.6124e-42	48.8	9.8581	3	4	3	3	3	4	0.762539	0.837679	0.91387	0.674541	0.456112	0.869194	0.671065	0.680324	0.772193	0.876942	134051340	Dred_0773	hypothetical protein							Dred_0773		1	261
1.42659	1.29718	1.0878	0.967137	-0.134905	1.0767	0.951215	0.979586	0.130008	2.19192	1.5265e-60	39.1	9.8855	2	2	2	2	2	2	0.796681	0.457118	0.833803	0.982004	0.424222	0.652123	0.506723	0.868624	0.970396	0.415413	134051343	Dred_0776	hypothetical protein							Dred_0776		1	262
2.86756	3.02292	3.20827	3.20849	-0.157126	2.18764	2.05762	2.58801	0.234501	4.26868	1.3328e-212	37.8	29.708	8	9	7	10	10	10	0.113147	0.0901807	0.0184322	0.0434897	0.406382	0.110834	0.104594	0.0828999	0.896537	0.0133968	134051346	Dred_0779	methyl-accepting chemotaxis sensory transducer	134052129	Dred_1572	methyl-accepting chemotaxis sensory transducer				Dred_0779		2	263
NaN	NaN	NaN	NaN	NaN	NaN	NaN	NaN	NaN	NaN	1.956e-09	7.2	18.756	1	1	0	0	2	2	1	1	1	1	1	1	1	1	1	1	134051383	Dred_0816	hypothetical protein							Dred_0816		1	264
NaN	NaN	NaN	-2.6274	NaN	NaN	NaN	NaN	NaN	NaN	7.543e-06	9	32.707	1	1	1	2	0	0	1	1	1	0.0497656	1	1	1	1	1	1	134051385	Dred_0818	copper amine oxidase domain-containing protein							Dred_0818		1	265
NaN	-0.952855	NaN	NaN	NaN	NaN	NaN	NaN	NaN	NaN	3.6885e-17	13.9	19.256	0	2	0	0	1	1	1	0.703302	1	1	1	1	1	1	1	1	134051386	Dred_0819	hypothetical protein							Dred_0819		1	266
NaN	NaN	NaN	NaN	NaN	NaN	NaN	NaN	NaN	NaN	0.0020785	7.4	52.946	0	0	1	0	0	1	1	1	1	1	1	1	1	1	1	1	134051405	Dred_0838	hypothetical protein							Dred_0838		1	267
2.90895	NaN	NaN	2.00381	-0.93338	1.90122	2.45938	3.08086	-0.876652	3.59794	1.3182e-43	28.9	34.819	4	3	3	5	2	4	0.104738	1	1	0.36114	0.0550145	0.193735	0.0486991	0.0267753	0.0881039	0.0527028	134051419	Dred_0852	hypothetical protein	134051550	Dred_0986	hypothetical protein				Dred_0852		2	268
NaN	NaN	NaN	NaN	NaN	NaN	NaN	NaN	NaN	NaN	1.3905e-07	5.3	36.429	0	1	0	1	0	0	1	1	1	1	1	1	1	1	1	1	134051432	Dred_0865	restriction endonuclease R.SthI							Dred_0865		1	269
1.50899	-1.64833	1.15633	1.28521	-0.419507	-0.608584	-0.0276014	-0.651224	-3.27007	2.85768	0.00040326	4.3	42.339	2	1	1	1	1	1	0.738755	0.499652	0.780081	0.799813	0.230841	0.389196	0.938279	0.351623	2.92443e-09	0.178262	134051443	Dred_0877	IS605 family transposase OrfB							Dred_0877		1	270
-2.44214	-3.17911	NaN	-1.92653	1.43749	-0.940534	-2.9349	-2.03487	0.518737	-2.26903	4.3609e-25	38.3	25.937	4	2	2	3	6	2	0.153647	0.185992	1	0.113234	0.433373	0.275612	0.256304	0.0697633	0.701862	0.172803	134051464	Dred_0899	hypothetical protein							Dred_0899		1	271
NaN	NaN	NaN	1.15236	NaN	NaN	NaN	NaN	NaN	NaN	3.6226e-37	14.3	45.708	1	0	0	2	1	1	1	1	1	0.89527	1	1	1	1	1	1	134051466	Dred_0901	peptidase U32							Dred_0901		1	272
1.41219	0.354243	0.666393	0.294296	0.354565	0.435735	0.36614	-0.225009	-0.0846091	-0.024887	9.592e-164	62.9	11.477	5	5	5	5	5	5	0.806931	0.82271	0.890512	0.699804	0.910211	0.888534	0.875395	0.50941	0.759931	0.635335	134051469	Dred_0904	thioredoxin							Dred_0904		1	273
1.99157	1.15152	0.475189	1.56499	0.057277	0.865206	0.463099	0.782912	-0.287395	1.25298	2.4183e-71	35.7	23.466	7	7	5	6	5	6	0.436704	0.50711	0.794441	0.609773	0.596364	0.815683	0.809669	0.986228	0.506696	0.948566	134051476	Dred_0911	hypothetical protein							Dred_0911		1	274
-1.96781	-2.39166	NaN	1.20666	2.78517	0.351741	-3.16437	-0.84944	1.23548	-1.66798	3.9956e-35	18.5	36.476	3	5	1	3	4	4	0.215644	0.322442	1	0.855986	0.0662671	0.842934	0.222975	0.290148	0.307629	0.260528	134051503	Dred_0939	copper amine oxidase domain-containing protein							Dred_0939		1	275
NaN	NaN	NaN	NaN	NaN	NaN	NaN	NaN	NaN	NaN	0.00087638	7.8	27.905	0	2	0	0	0	1	1	1	1	1	1	1	1	1	1	1	134051543	Dred_0979	hypothetical protein							Dred_0979		1	276
NaN	NaN	NaN	NaN	NaN	NaN	NaN	NaN	NaN	NaN	0.0095792	4.7	56.194	2	1	2	2	1	2	1	1	1	1	1	1	1	1	1	1	134051565	Dred_1001	class V aminotransferase							Dred_1001		1	277
NaN	NaN	NaN	NaN	NaN	NaN	NaN	NaN	NaN	NaN	1.4235e-10	10.6	38.972	1	1	0	1	2	2	1	1	1	1	1	1	1	1	1	1	134051585	Dred_1021	3-dehydroquinate synthase							Dred_1021		1	278
2.14942	0.51988	0.848478	1.36416	0.603692	2.92465	1.8134	1.47176	-0.431365	2.05301	2.2116e-57	33.1	51.941	4	5	6	7	5	5	0.355962	0.752516	0.983545	0.744382	0.895113	0.0186149	0.15816	0.518653	0.358382	0.481765	134051596	Dred_1032	C69 family peptidase							Dred_1032		1	279
NaN	NaN	NaN	NaN	NaN	NaN	NaN	NaN	NaN	NaN	0.0007748	6.1	27.977	1	1	1	0	1	1	1	1	1	1	1	1	1	1	1	1	134051602	Dred_1038	fimbrial assembly family protein							Dred_1038		1	280
NaN	NaN	NaN	NaN	2.12862	-1.06232	-3.51057	NaN	NaN	NaN	4.2045e-09	16.5	23.51	1	2	0	0	2	1	1	1	1	1	0.185658	0.240273	0.17875	1	1	1	134051604	Dred_1040	hypothetical protein							Dred_1040		1	281
-2.02151	-3.11651	-1.70562	NaN	2.09275	-0.909661	-2.90855	-0.621045	1.66416	-2.3691	5.7215e-42	38.3	12.675	3	3	2	1	3	3	0.207834	0.194958	0.0964709	1	0.195148	0.285107	0.260341	0.361659	0.161083	0.160648	134051606	Dred_1042	hypothetical protein							Dred_1042		1	282
1.98892	0.157222	0.60521	0.591766	0.0550568	0.860367	0.428142	0.749148	-0.23121	1.27157	1.4719e-122	29.1	48.453	6	5	4	7	4	4	0.438145	0.908044	0.859524	0.821912	0.594207	0.819553	0.833236	0.969063	0.572288	0.936755	134051613	Dred_1049	C69 family peptidase							Dred_1049		1	283
3.02432	0.459159	1.78132	0.861002	1.26682	1.9685	0.658737	1.33417	0.113034	1.66388	8.6413e-30	14.3	39.987	3	4	2	4	2	3	0.0838953	0.778045	0.361759	0.936379	0.515658	0.171043	0.68149	0.609191	0.982435	0.69456	134051615	Dred_1051	peptidase M24							Dred_1051		1	284
0.119954	-1.51445	0.873262	0.425656	1.44281	1.33211	-0.429673	1.38951	0.792855	1.37561	1.7032e-15	16.2	20.462	4	4	4	3	4	4	0.683131	0.536305	0.996253	0.752982	0.430937	0.475387	0.822979	0.571934	0.530933	0.870955	134051616	Dred_1052	translation elongation factor P							Dred_1052		1	285
2.01874	2.59396	1.44573	1.7258	-0.869148	0.522558	1.39435	0.694657	-0.98416	2.05355	0	55.7	61.397	25	28	28	27	24	25	0.4221	0.144813	0.567167	0.510532	0.0674455	0.93606	0.294613	0.941393	0.0580257	0.481497	134051618	Dred_1054	FAD-dependent pyridine nucleotide-disulfide oxidoreductase							Dred_1054		1	286
2.44334	2.51804	2.31991	2.95937	-0.000173111	1.432	1.14405	1.33788	-0.291592	2.60095	0	51.9	59.858	18	22	22	23	17	21	0.232607	0.156697	0.145021	0.0734044	0.541733	0.414172	0.40592	0.606656	0.50196	0.253835	134051619	Dred_1055	copper amine oxidase domain-containing protein							Dred_1055		1	287
NaN	NaN	NaN	NaN	NaN	NaN	NaN	NaN	NaN	NaN	1.6046e-09	13.7	22.697	1	1	0	0	0	0	1	1	1	1	1	1	1	1	1	1	134051625	Dred_1061	hypothetical protein							Dred_1061		1	288
-1.38839	-3.01525	NaN	NaN	2.1865	-1.32496	-2.94231	-0.828102	1.47975	-3.21083	1.7317e-122	40.3	22.196	5	7	0	0	4	4	0.313529	0.210127	1	1	0.171073	0.175224	0.255177	0.296395	0.215925	0.0825033	134051626	Dred_1062	hypothetical protein							Dred_1062		1	289
-3.89074	-3.76617	NaN	NaN	2.73857	-2.0529	-5.10343	-1.46546	2.72282	-3.79202	2.8352e-206	65.2	22.762	11	11	0	0	9	11	0.0452135	0.116219	1	1	0.0718298	0.0631522	0.0543384	0.146926	0.0191346	0.0492312	134051627	Dred_1063	hypothetical protein							Dred_1063		1	290
0.0703893	-0.698574	-0.397372	0.0576018	0.794769	-0.809828	-1.69148	-0.576347	1.21276	-1.74214	1.4389e-68	14.4	70.114	6	8	5	6	6	5	0.668724	0.784614	0.411438	0.607747	0.778588	0.317311	0.494742	0.37685	0.317311	0.248287	134051628	Dred_1064	pyruvate carboxylase subunit B							Dred_1064		1	291
-0.497792	-1.12055	NaN	-1.10829	NaN	NaN	NaN	NaN	NaN	NaN	3.2078e-32	25.4	49.76	4	4	1	5	3	1	0.513252	0.651414	1	0.25331	1	1	1	1	1	1	134051629	Dred_1065	acetyl-CoA carboxylase, biotin carboxylase							Dred_1065		1	292
1.84784	2.12425	2.41381	2.63505	0.41565	1.27525	0.779302	3.37782	1.0937	2.24421	9.8018e-54	20.4	14.342	2	2	2	2	2	2	0.518637	0.230412	0.120561	0.13554	0.978367	0.512334	0.606598	0.012266	0.371258	0.391906	134051630	Dred_1066	hypothetical protein							Dred_1066		1	293
NaN	NaN	0.786513	NaN	NaN	NaN	NaN	NaN	NaN	NaN	3.7193e-05	14	16.017	0	0	2	0	0	0	1	1	0.951796	1	1	1	1	1	1	1	134051633	Dred_1069	NusB antitermination factor							Dred_1069		1	294
1.26969	-0.668301	0.235114	0.0202819	0.315102	0.287354	-0.390548	0.163112	0.00891703	0.656081	3.6963e-61	32.2	30.607	4	5	4	6	4	5	0.909866	0.794473	0.678252	0.593737	0.866499	0.808323	0.834073	0.680083	0.888449	0.837989	134051634	Dred_1070	ferredoxin-NADP(+) reductase subunit alpha							Dred_1070		1	295
1.93285	0.909526	1.35248	1.32909	0.340961	1.84431	1.15166	1.43477	0.0654344	2.36424	2.6047e-145	36.5	50.617	12	9	4	12	10	12	0.46924	0.596105	0.632784	0.768864	0.895105	0.2146	0.402201	0.542292	0.967795	0.341082	134051635	Dred_1071	putative oxidoreductase							Dred_1071		1	296
NaN	NaN	NaN	0.951206	NaN	NaN	NaN	NaN	NaN	NaN	7.4409e-30	15.1	30.459	1	1	1	3	1	1	1	1	1	0.975148	1	1	1	1	1	1	134051637	Dred_1073	methylenetetrahydrofolate dehydrogenase							Dred_1073		1	297
-0.366002	NaN	NaN	NaN	0.78668	1.87547	1.413	NaN	NaN	NaN	1.8491e-22	23	16.869	2	2	0	0	2	2	0.547581	1	1	1	0.78344	0.202985	0.287229	1	1	1	134051647	Dred_1083	arginine repressor ArgR							Dred_1083		1	298
NaN	NaN	NaN	NaN	NaN	NaN	NaN	NaN	NaN	NaN	5.2706e-11	10.8	36.229	0	0	1	2	0	0	1	1	1	1	1	1	1	1	1	1	134051651	Dred_1087	MCP methylation inhibitor CheC							Dred_1087		1	299
-1.89867	-4.29536	NaN	NaN	3.48723	-0.120122	-3.49273	0.734569	4.18547	-2.09424	5.0307e-125	34.6	33.449	8	7	0	0	7	4	0.226008	0.0727052	1	1	0.0170675	0.600362	0.180857	0.961655	0.000268812	0.195664	134051653	Dred_1089	hypothetical protein							Dred_1089		1	300
1.7737	0.631578	0.942383	1.10417	0.297133	1.14392	0.722291	0.779806	-0.0571215	1.82189	1.2858e-254	54.9	39.718	16	13	14	13	13	14	0.563805	0.706273	0.950094	0.930347	0.84672	0.603054	0.64156	0.984649	0.797188	0.603847	134051656	Dred_1092	peptidase T-like protein							Dred_1092		1	301
1.40942	-1.09828	-0.0733022	-0.612305	-0.166373	0.181929	-0.17119	0.0503276	-0.0855274	0.6446	3.9944e-65	22.7	43.387	4	6	2	4	3	5	0.808904	0.658213	0.539825	0.381716	0.399092	0.752483	0.896824	0.628213	0.758695	0.834437	134051664	Dred_1100	phosphopentomutase							Dred_1100		1	302
NaN	NaN	NaN	NaN	NaN	NaN	NaN	NaN	NaN	NaN	0.00067698	4.1	46.83	0	1	0	1	0	0	1	1	1	1	1	1	1	1	1	1	134051665	Dred_1101	pyrimidine-nucleoside phosphorylase							Dred_1101		1	303
1.45575	-0.0797024	NaN	1.86538	1.00166	1.27268	0.0339339	2.20586	0.724126	1.79326	4.3026e-24	22.2	9.1106	2	3	1	3	2	2	0.776029	0.990791	1	0.431791	0.657883	0.514035	0.956102	0.17339	0.57176	0.61989	134051676	Dred_1112	twin arginine-targeting protein translocase							Dred_1112		1	304
-2.27572	-3.3172	NaN	-2.68831	-0.262175	-2.51358	-4.41692	-2.18076	-0.308591	-2.02645	3.9014e-15	20.6	22.851	2	3	0	2	3	3	0.173639	0.167298	1	0.0460602	0.328282	0.0295446	0.0940598	0.0565931	0.48302	0.205102	134051677	Dred_1113	formate dehydrogenase							Dred_1113		1	305
-2.13714	-2.49672	-2.85319	-2.59113	0.548239	-2.50022	-3.40165	-2.41404	0.0236102	-1.9771	2.8566e-153	31.2	90.157	14	17	15	17	19	14	0.191719	0.301188	0.0164048	0.0520881	0.929477	0.0302413	0.191898	0.0398651	0.909002	0.212177	134051678	Dred_1114	formate dehydrogenase							Dred_1114		1	306
2.19642	NaN	1.84583	NaN	0.414569	1.99306	1.65155	1.80033	0.363564	1.64304	4.0697e-08	21.5	8.5528	3	1	3	1	2	3	0.333868	1	0.328402	1	0.977157	0.163274	0.203732	0.334106	0.806602	0.706889	134051684	Dred_1120	hypothetical protein							Dred_1120		1	307
-0.518577	NaN	NaN	1.50955	NaN	NaN	NaN	NaN	NaN	NaN	1.201e-17	7	81.52	2	2	1	3	1	0	0.507942	1	1	0.645867	1	1	1	1	1	1	134051688	Dred_1124	RNA-binding S1 domain-containing protein							Dred_1124		1	308
-0.139204	-2.21232	-0.474893	-0.768333	1.06908	0.250719	-1.13264	0.0930192	0.861161	-0.500394	3.5785e-83	38.5	37.33	9	11	6	8	7	7	0.609194	0.360929	0.38365	0.337598	0.620226	0.788792	0.631604	0.647649	0.491877	0.507584	134051696	Dred_1133	tryptophanyl-tRNA synthetase							Dred_1133		1	309
-1.07802	-2.47329	NaN	NaN	2.15403	-0.0174755	-2.01182	2.08349	1.03471	0.910502	4.8861e-74	39.2	31.802	8	9	0	0	8	6	0.376452	0.305844	1	1	0.179146	0.650534	0.424096	0.214223	0.399977	0.917426	134051699	Dred_1136	hypothetical protein							Dred_1136		1	310
2.08328	1.25247	0.0930192	0.304665	-0.72621	0.0136409	1.02269	-0.0549917	-1.67199	1.40179	2.8841e-45	47.1	14.809	4	5	5	6	6	4	0.388578	0.472164	0.612732	0.703952	0.103469	0.666075	0.4679	0.581374	0.00186312	0.854521	134051708	Dred_1145	hypothetical protein							Dred_1145		1	311
1.84314	0.826693	0.592828	1.04255	-0.271513	0.460166	0.797096	0.622181	-0.307376	1.36792	1.0587e-198	62	43.578	14	16	16	17	15	13	0.521442	0.628123	0.853278	0.975394	0.321844	0.901874	0.595863	0.904706	0.48436	0.875795	134051711	Dred_1148	aspartate aminotransferase							Dred_1148		1	312
-1.54662	-2.89426	-0.919342	-1.92718	1.42696	0.459117	-1.53116	-0.423371	1.04019	-0.97944	1.4487e-94	47.9	36.883	7	11	3	8	9	9	0.284282	0.229348	0.247334	0.113155	0.438219	0.901301	0.532326	0.431749	0.397253	0.394004	134051712	Dred_1149	3-deoxy-7-phosphoheptulonate synthase	134051349	Dred_0782	phospho-2-dehydro-3-deoxyheptonate aldolase				Dred_1149		2	313
NaN	NaN	NaN	NaN	NaN	NaN	NaN	NaN	NaN	NaN	0.00013716	4.2	45.156	1	0	0	1	0	0	1	1	1	1	1	1	1	1	1	1	134051714	Dred_1151	3-phosphoshikimate 1-carboxyvinyltransferase							Dred_1151		1	314
1.45807	-0.120883	0.750349	1.15824	0.852558	1.07183	0.442015	1.30358	0.66029	0.599112	0	43.6	74.305	23	25	20	19	22	23	0.774399	0.976896	0.933299	0.891002	0.744182	0.655736	0.823864	0.630237	0.610969	0.820397	134051717	Dred_1154	4-hydroxy-3-methylbut-2-enyl diphosphate reductase							Dred_1154		1	315
NaN	NaN	NaN	NaN	NaN	NaN	NaN	NaN	NaN	NaN	1.9226e-05	8.2	49.656	1	1	0	0	0	1	1	1	1	1	1	1	1	1	1	1	134051723	Dred_1160	GTP-binding protein EngA							Dred_1160		1	316
NaN	NaN	NaN	NaN	NaN	NaN	NaN	NaN	NaN	NaN	3.451e-10	11	37.078	0	0	1	1	1	1	1	1	1	1	1	1	1	1	1	1	134051725	Dred_1162	NAD(P)H-dependent glycerol-3-phosphate dehydrogenase							Dred_1162		1	317
-3.61439	-3.70221	-3.10706	-3.82812	1.88241	-2.80632	-5.03042	-3.16527	0.726221	-3.46989	2.1871e-192	49	55.907	17	18	10	14	16	17	0.0583851	0.122639	0.0103787	0.00905896	0.258003	0.0173963	0.0577533	0.0112764	0.570494	0.0659197	134051726	Dred_1163	stage IV sporulation protein A							Dred_1163		1	318
NaN	NaN	NaN	NaN	1.77871	2.71853	0.502229	2.72592	0.861161	2.22203	1.2185e-27	18.2	16.562	1	1	1	1	1	2	1	1	1	1	0.293678	0.0322769	0.783493	0.0616786	0.491877	0.401777	134051727	Dred_1164	hypothetical protein							Dred_1164		1	319
1.00166	NaN	0.723428	0.204865	NaN	NaN	NaN	NaN	NaN	NaN	5.1568e-12	11.6	46.684	2	0	2	4	1	1	0.954012	1	0.919552	0.664406	1	1	1	1	1	1	134051728	Dred_1165	homoserine dehydrogenase							Dred_1165		1	320
NaN	NaN	NaN	0.683669	NaN	NaN	NaN	NaN	NaN	NaN	9.7071e-07	8	31.941	1	0	1	2	1	0	1	1	1	0.860686	1	1	1	1	1	1	134051729	Dred_1166	homoserine kinase							Dred_1166		1	321
0.790105	-1.76422	-0.570979	-0.945907	0.239398	-0.0248394	-0.739806	-0.349603	-0.106451	0.186262	5.2568e-44	26.2	44.764	8	7	6	7	6	6	0.887259	0.46903	0.350847	0.291548	0.783883	0.646877	0.736457	0.459799	0.730713	0.696104	134051730	Dred_1167	aspartate kinase							Dred_1167		1	322
0.581207	0.604564	-0.00456613	-0.391328	-0.464524	0.0690147	0.11929	-0.129687	0.0833836	-0.143394	1.7195e-32	19	44.462	6	3	5	5	4	4	0.822118	0.717365	0.569425	0.449942	0.207194	0.694087	0.98086	0.549177	0.993099	0.602243	134051732	Dred_1169	gamma-glutamyl phosphate reductase							Dred_1169		1	323
2.99416	1.70948	2.00877	2.40308	0.353662	2.04771	1.42067	1.85495	-0.195517	2.91083	1.0051e-83	47	30.107	10	6	8	8	9	10	0.0889887	0.331663	0.253321	0.200655	0.909208	0.146945	0.284228	0.308132	0.61595	0.164963	134051739	Dred_1176	methyl-accepting chemotaxis sensory transducer							Dred_1176		1	324
-0.686545	NaN	NaN	NaN	NaN	NaN	NaN	0.542109	0.514602	0.149057	4.7134e-17	22.2	18.601	2	3	1	0	2	2	0.466111	1	1	1	1	1	1	0.864413	0.704591	0.685239	134051750	Dred_1187	hypothetical protein							Dred_1187		1	325
-4.4504	NaN	NaN	0.239191	NaN	NaN	NaN	NaN	NaN	NaN	0.0020094	10	11.883	1	1	1	1	1	1	0.0260708	1	1	0.67791	1	1	1	1	1	1	134051789	Dred_1226	hypothetical protein							Dred_1226		1	326
-0.253567	-0.707878	-0.472489	0.125164	0.598175	-0.821457	-1.45368	0.00446549	0.00532815	0.976361	1.8415e-43	23.4	17.834	4	4	4	4	3	4	0.57774	0.78159	0.384494	0.633476	0.898524	0.313441	0.550995	0.607617	0.88344	0.938157	134051792	Dred_1229	hypothetical protein							Dred_1229		1	327
0.907045	-1.42546	0.818196	0.114379	0.0716254	0.606916	0.290542	0.936515	0.810484	1.02638	2.0203e-43	47.9	16.596	5	4	4	6	4	5	0.924089	0.561396	0.968023	0.629338	0.61039	0.982457	0.927268	0.901791	0.520705	0.953931	134051800	Dred_1237	hypothetical protein							Dred_1237		1	328
1.59474	NaN	0.735955	0.483279	0.507719	0.853117	-0.112568	0.740194	0.264236	1.30714	9.7059e-50	44.8	19.866	5	2	4	6	5	3	0.680012	1	0.925946	0.776701	0.954675	0.82536	0.913721	0.964512	0.875654	0.914182	134051801	Dred_1238	hypothetical protein							Dred_1238		1	329
1.31296	-0.63951	-0.245506	0.146898	0.283685	0.500394	0.173255	1.25042	-0.0961134	1.35284	7.2539e-56	28.3	22.932	7	5	5	6	5	4	0.87837	0.80388	0.469215	0.64185	0.831981	0.923899	0.996523	0.667526	0.744496	0.885294	134051802	Dred_1239	superoxide dismutase							Dred_1239		1	330
2.61176	1.06873	1.18053	1.50201	-0.417617	0.796099	1.33891	0.975557	-0.194014	1.13232	3.1125e-80	28.8	32.896	3	4	5	6	3	3	0.177427	0.536756	0.761346	0.650843	0.231874	0.871337	0.317311	0.871718	0.61782	0.987392	134051804	Dred_1241	selenide, water dikinase							Dred_1241		1	331
2.48548	1.63554	1.48538	1.90352	0.285935	1.91728	1.90423	1.75826	0.0261627	2.02356	6.9861e-95	58.7	21.706	8	7	8	9	6	7	0.217777	0.352356	0.540291	0.411568	0.834443	0.188128	0.136219	0.355046	0.912579	0.49654	134051805	Dred_1242	SirA family protein							Dred_1242		1	332
NaN	NaN	NaN	NaN	NaN	NaN	NaN	NaN	NaN	NaN	0.0039391	5.1	30.085	1	0	0	1	1	1	1	1	1	1	1	1	1	1	1	1	134051816	Dred_1253	L-serine dehydratase, iron-sulfur-dependent subunit alpha							Dred_1253		1	333
-0.562027	-2.33531	-1.094	-0.749148	1.65805	-0.810587	-2.10513	-1.01409	1.03386	-1.00115	4.8238e-41	45.7	23.439	6	8	4	5	5	5	0.496936	0.334235	0.204403	0.342839	0.339176	0.317057	0.404685	0.244929	0.400398	0.389249	134051819	Dred_1256	signal-transduction protein							Dred_1256		1	334
2.64441	1.47907	1.64279	2.09838	-0.221287	1.33771	1.15504	1.51273	-0.269999	2.30636	1.6511e-225	74.7	35.394	11	9	12	14	13	9	0.167964	0.398772	0.440256	0.317311	0.357444	0.471826	0.400561	0.493102	0.526574	0.365039	134051820	Dred_1257	FMN-dependent alpha-hydroxy acid dehydrogenase							Dred_1257		1	335
1.36418	NaN	NaN	1.25967	NaN	NaN	NaN	NaN	NaN	NaN	2.0874e-30	35.9	30.312	4	2	1	5	1	3	0.841329	1	1	0.817982	1	1	1	1	1	1	134051828	Dred_1265	hypothetical protein	134053402	Dred_2869	hypothetical protein				Dred_1265		2	336
1.99881	0.526826	0.397803	0.898915	0.480369	1.07149	0.532167	0.756853	0.195726	1.52911	6.6243e-60	48.7	12.919	3	3	3	2	3	4	0.432786	0.749613	0.756344	0.952661	0.97171	0.655992	0.763627	0.972979	0.923875	0.77561	134051836	Dred_1273	hypothetical protein							Dred_1273		1	337
-1.60995	-2.84726	-2.16475	-2.22052	0.392977	-2.07018	-2.63576	-2.72709	-0.132277	-1.55223	3.4095e-174	51.4	43.189	11	15	14	16	13	12	0.273112	0.237142	0.0503112	0.0814311	0.953024	0.0614769	0.304732	0.0241522	0.696666	0.280459	134051841	Dred_1278	2-hydroxyglutaryl-CoA dehydratase subunit D							Dred_1278		1	338
NaN	NaN	NaN	NaN	NaN	NaN	NaN	NaN	NaN	NaN	1.1811e-06	11.8	27.002	0	2	0	0	0	1	1	1	1	1	1	1	1	1	1	1	134051842	Dred_1279	putative CoA-substrate-specific enzyme activase							Dred_1279		1	339
1.65104	1.76072	1.30399	2.17417	0.0176369	0.532167	0.616169	1.00353	-0.365481	2.08394	1.4026e-141	42.7	49.674	11	9	11	14	6	13	0.642449	0.317793	0.668131	0.284817	0.558399	0.941337	0.708751	0.850282	0.42255	0.466514	134051844	Dred_1281	asparaginyl-tRNA synthetase							Dred_1281		1	340
-2.31072	NaN	NaN	NaN	2.40526	-1.06622	-3.11042	2.5733	0.172103	2.19535	0.00035126	1	158.23	2	1	1	1	2	2	0.169281	1	1	1	0.123629	0.239199	0.230517	0.085477	0.940575	0.413845	134051851	Dred_1288	putative CoA-substrate-specific enzyme activase							Dred_1288		1	341
NaN	NaN	0.442227	NaN	3.11373	-0.0525508	-3.4965	NaN	NaN	NaN	0.00018407	6.5	22.878	2	1	1	1	2	1	1	1	0.778148	1	0.0363158	0.633195	0.18041	1	1	1	134051861	Dred_1298	microcompartments protein							Dred_1298		1	342
-1.36866	NaN	NaN	NaN	NaN	NaN	NaN	NaN	NaN	NaN	1.7128e-17	7	48.461	3	2	0	1	1	2	0.317311	1	1	1	1	1	1	1	1	1	134051878	Dred_1315	acetyl-CoA hydrolase/transferase							Dred_1315		1	343
2.62772	1.62544	1.93663	1.88337	-0.263819	1.07553	1.39928	1.3003	-0.414153	2.32807	9.9045e-105	80.2	23.093	7	9	8	13	7	7	0.172753	0.355244	0.284947	0.422184	0.327142	0.652986	0.292648	0.63251	0.374524	0.355931	134051881	Dred_1318	phosphoribosyltransferase							Dred_1318		1	344
1.94171	1.50996	1.31313	1.64286	-0.248142	0.323428	0.486457	0.845109	-0.135	2.53074	1.3532e-73	33.3	13.144	2	2	2	2	2	2	0.464251	0.389327	0.661406	0.560648	0.338112	0.827673	0.794016	0.972677	0.693111	0.277918	134051904	Dred_1341	dinitrogenase iron-molybdenum cofactor biosynthesis protein							Dred_1341		1	345
2.23723	0.290268	1.12254	0.943111	0.175429	0.690551	0.273456	0.730053	0.1121	1.20002	1.7698e-25	47.3	10.675	4	5	5	5	4	4	0.315417	0.85024	0.806457	0.971665	0.715887	0.957488	0.939044	0.959361	0.983098	0.982284	134051907	Dred_1344	stress responsive alpha-beta barrel domain-containing protein							Dred_1344		1	346
NaN	NaN	NaN	NaN	NaN	NaN	NaN	NaN	NaN	NaN	1.8222e-14	5.7	73.699	2	1	2	2	1	1	1	1	1	1	1	1	1	1	1	1	134051908	Dred_1345	molybdopterin oxidoreductase							Dred_1345		1	347
-0.279144	-1.83212	-1.44973	-0.966283	0.816395	-0.507501	-1.20899	-0.684225	0.340391	-0.876016	1.0527e-137	49.7	34.765	11	11	11	11	12	13	0.570811	0.451583	0.1342	0.286548	0.765658	0.428771	0.61198	0.340853	0.822598	0.417132	134051915	Dred_1352	fructose 1,6-bisphosphatase II							Dred_1352		1	348
-2.79997	-2.71552	NaN	NaN	1.71866	NaN	NaN	-1.23443	1.41873	-3.03529	2.0914e-91	32.3	55.054	5	12	1	0	6	7	0.116643	0.25998	1	1	0.315786	1	1	0.192504	0.236741	0.0955534	134051917	Dred_1354	WD40 domain-containing protein							Dred_1354		1	349
-1.73456	-1.46738	NaN	NaN	1.39824	-0.364088	-1.86349	-1.00799	1.04481	-2.32504	1.6423e-90	17.7	86.229	10	7	0	0	6	6	0.252017	0.549505	1	1	0.451595	0.488752	0.456048	0.246513	0.394964	0.165918	134051918	Dred_1355	hypothetical protein							Dred_1355		1	350
NaN	-2.27914	NaN	NaN	NaN	NaN	NaN	NaN	NaN	NaN	5.4695e-28	9	42.699	1	2	0	1	0	0	1	0.346264	1	1	1	1	1	1	1	1	134051923	Dred_1361	tryptophan synthase subunit beta							Dred_1361		1	351
3.67107	2.64683	2.65789	1.56879	-1.70223	0.0721745	1.80434	2.40016	-0.720493	2.92511	7.7424e-59	26.1	50.79	2	4	5	7	2	3	0.0201301	0.136954	0.0719305	0.607329	0.0027277	0.695699	0.160487	0.120929	0.152866	0.161519	134051926	Dred_1365	hypothetical protein							Dred_1365		1	352
NaN	-2.60606	NaN	NaN	1.86215	0.174151	-2.06582	-0.501627	0.697774	-0.444455	3.9197e-61	27.4	46.509	3	9	2	2	3	4	1	0.28008	1	1	0.264724	0.74841	0.412797	0.403107	0.587801	0.521884	134051931	Dred_1372	hypothetical protein							Dred_1372		1	353
-3.48935	-3.54733	1.81172	1.28979	5.74787	0.953377	-4.59848	0.57289	4.69961	-4.61064	0	67.9	30.698	20	20	14	15	20	20	0.0653161	0.139334	0.345784	0.796568	3.29745e-05	0.746039	0.0817856	0.879866	4.11618e-05	0.0219704	134051936	Dred_1377	extracellular solute-binding protein							Dred_1377		1	354
0.0773797	-2.18948	-1.73125	-2.31855	0.557876	-0.367043	-1.40698	-1.86386	0.298658	-2.06495	1.515e-50	25.9	54.916	2	8	2	7	2	3	0.670749	0.366031	0.0932132	0.0726003	0.923494	0.487472	0.562399	0.0882997	0.851588	0.199701	134051938	Dred_1379	threonine synthase							Dred_1379		1	355
NaN	NaN	NaN	NaN	NaN	NaN	NaN	NaN	NaN	NaN	0.00039534	5.2	42.174	1	0	0	1	0	0	1	1	1	1	1	1	1	1	1	1	134051953	Dred_1394	GDP-mannose 4,6-dehydratase							Dred_1394		1	356
-0.0544672	0.62629	1.25471	1.01899	0.286645	0.302992	-0.261846	0.221444	-0.155309	0.366485	5.5891e-66	31.3	16.592	5	5	5	5	4	5	0.63298	0.708439	0.704816	0.992639	0.83522	0.816697	0.870789	0.707537	0.666808	0.749583	134051979	Dred_1420	hypothetical protein							Dred_1420		1	357
NaN	NaN	NaN	1.6967	NaN	NaN	NaN	NaN	NaN	NaN	5.677e-11	10.1	31.639	0	1	0	3	0	1	1	1	1	0.527845	1	1	1	1	1	1	134051981	Dred_1422	ATPase							Dred_1422		1	358
3.39547	2.35875	0.996461	2.57975	-0.641694	0.957618	1.42196	2.63129	-0.190371	3.73704	1.8119e-91	28.7	28.795	3	3	4	4	5	5	0.0384333	0.184012	0.906588	0.149345	0.131107	0.742736	0.283724	0.0756816	0.622363	0.0405166	134051989	Dred_1430	methyl-accepting chemotaxis sensory transducer							Dred_1430		1	359
0.66421	1.75511	1.22429	1.79166	0.161178	0.357721	-0.00171784	0.861479	0.345851	-0.333424	2.4595e-95	43.2	13.25	4	5	5	5	4	5	0.84788	0.319293	0.727826	0.472476	0.70102	0.846165	0.945773	0.95995	0.818822	0.550869	134052000	Dred_1441	hypothetical protein							Dred_1441		1	360
NaN	NaN	NaN	NaN	NaN	NaN	NaN	NaN	NaN	NaN	1.0467e-06	7.3	32.014	0	1	0	1	0	0	1	1	1	1	1	1	1	1	1	1	134052001	Dred_1442	hypothetical protein							Dred_1442		1	361
1.82733	-1.41251	1.02673	2.83877	1.91487	3.11906	1.74494	2.98085	2.44517	0.0846702	1.7105e-100	14.2	34.116	4	3	2	3	4	4	0.530941	0.565094	0.882351	0.0930341	0.24748	0.0106713	0.176394	0.03424	0.0360833	0.666592	134052004	Dred_1445	nitrate reductase subunit gamma							Dred_1445		1	362
1.04761	-0.860685	1.77108	1.00712	0.864493	1.04376	0.330214	1.19881	1.09187	0.774009	2.6203e-257	53.5	61.319	24	25	22	18	24	23	0.96857	0.73244	0.36724	0.999213	0.737137	0.676741	0.899994	0.704529	0.372128	0.874655	134052005	Dred_1446	hypothetical protein							Dred_1446		1	363
1.905	NaN	NaN	2.53249	NaN	NaN	NaN	NaN	NaN	NaN	8.7469e-21	13.7	71.109	3	0	1	4	1	1	0.485129	1	1	0.161972	1	1	1	1	1	1	134052019	Dred_1460	NAD+ synthetase							Dred_1460		1	364
NaN	NaN	NaN	NaN	0.251689	-2.04722	-2.91137	NaN	NaN	NaN	1.2224e-13	38.2	7.7445	2	1	2	0	3	0	1	1	1	1	0.797158	0.0637105	0.259907	1	1	1	134052027	Dred_1468	hypothetical protein							Dred_1468		1	365
2.30325	0.277079	0.909735	1.11382	0.418784	1.41522	0.577054	1.25683	-0.167199	1.83023	0	57.9	70.475	24	18	19	23	20	19	0.287009	0.85594	0.976441	0.923311	0.981871	0.424117	0.734136	0.662981	0.651595	0.599211	134052031	Dred_1472	heat shock protein 90							Dred_1472		1	366
NaN	NaN	NaN	NaN	NaN	NaN	NaN	NaN	NaN	NaN	0.019398	2.1	81.821	1	0	0	0	1	1	1	1	1	1	1	1	1	1	1	1	134052063	Dred_1504	molybdopterin binding aldehyde oxidase and xanthine dehydrogenase							Dred_1504		1	367
NaN	NaN	NaN	0.564798	NaN	NaN	NaN	NaN	NaN	NaN	2.3392e-05	21.9	15.483	1	1	1	2	0	1	1	1	1	0.810612	1	1	1	1	1	1	134052078	Dred_1519	GreA/GreB family elongation factor							Dred_1519		1	368
NaN	NaN	NaN	NaN	NaN	NaN	NaN	NaN	NaN	NaN	0.00086569	2	83.608	1	0	0	0	0	1	1	1	1	1	1	1	1	1	1	1	134052085	Dred_1527	heavy metal translocating P-type ATPase							Dred_1527		1	369
-1.10027	-1.83451	NaN	NaN	1.62045	0.0399806	-2.061	-0.285196	1.24781	-1.38659	7.2806e-80	37.2	39.627	3	5	0	0	5	7	0.371697	0.450976	1	1	0.354235	0.679345	0.413799	0.485101	0.302461	0.31074	134052087	Dred_1529	extracellular solute-binding protein							Dred_1529		1	370
-1.57231	-2.99152	NaN	NaN	NaN	NaN	NaN	NaN	NaN	NaN	1.6064e-30	30.1	21.942	3	3	0	0	1	2	0.279715	0.213802	1	1	1	1	1	1	1	1	134052091	Dred_1533	alkyl hydroperoxide reductase							Dred_1533		1	371
NaN	-0.4755	NaN	1.60814	1.32746	1.51586	-0.543488	NaN	NaN	NaN	1.5625e-40	25.3	31.392	3	3	2	4	5	4	1	0.857972	1	0.582313	0.485526	0.366575	0.790914	1	1	1	134052092	Dred_1534	methyl-accepting chemotaxis sensory transducer	134050961	Dred_0384	methyl-accepting chemotaxis sensory transducer				Dred_1534		2	372
NaN	NaN	0.409798	0.472669	NaN	NaN	NaN	NaN	NaN	NaN	5.0091e-08	12.8	39.461	1	1	2	3	0	0	1	1	0.762213	0.772318	1	1	1	1	1	1	134052103	Dred_1546	hypothetical protein							Dred_1546		1	373
NaN	NaN	NaN	0.852824	NaN	NaN	NaN	NaN	NaN	NaN	1.8777e-35	10.9	54.573	0	1	0	4	0	0	1	1	1	0.93287	1	1	1	1	1	1	134052104	Dred_1547	hydantoinase/oxoprolinase							Dred_1547		1	374
NaN	2.08976	1.05019	1.97523	NaN	NaN	NaN	NaN	NaN	NaN	2.228e-52	34	33.169	1	3	5	7	0	0	1	0.237883	0.86364	0.375103	1	1	1	1	1	1	134052106	Dred_1549	hypothetical protein							Dred_1549		1	375
NaN	NaN	NaN	NaN	NaN	NaN	NaN	NaN	NaN	NaN	1.4664e-06	14.9	13.452	0	2	0	1	0	1	1	1	1	1	1	1	1	1	1	1	134052112	Dred_1555	response regulator receiver protein							Dred_1555		1	376
2.34483	NaN	NaN	NaN	-2.66914	-0.921882	1.19144	NaN	NaN	NaN	1.7419e-47	9.4	58.084	4	3	2	2	3	4	0.270036	1	1	1	1.34476e-05	0.281322	0.383115	1	1	1	134052114	Dred_1557	methyl-accepting chemotaxis sensory transducer							Dred_1557		1	377
NaN	NaN	NaN	NaN	NaN	NaN	NaN	NaN	NaN	NaN	0.0067261	5	37.738	0	0	2	0	0	0	1	1	1	1	1	1	1	1	1	1	134052123	Dred_1566	oligopeptide/dipeptide ABC transporter ATPase							Dred_1566		1	378
NaN	NaN	NaN	-0.171975	NaN	NaN	NaN	NaN	NaN	NaN	3.4337e-11	15.6	28.629	1	3	0	2	0	0	1	1	1	0.52402	1	1	1	1	1	1	134052126	Dred_1569	hypothetical protein							Dred_1569		1	379
-2.93777	-3.59072	0.886745	1.44811	4.00684	0.691445	-3.92915	0.585155	3.48761	-2.01328	2.1144e-157	43.3	35.336	11	12	6	7	9	11	0.104418	0.134489	0.99501	0.686862	0.00524949	0.956755	0.134419	0.886037	0.00250254	0.206972	134052130	Dred_1573	extracellular solute-binding protein							Dred_1573		1	380
NaN	NaN	NaN	NaN	NaN	NaN	NaN	NaN	NaN	NaN	3.9516e-25	7.6	35.903	1	0	0	0	1	0	1	1	1	1	1	1	1	1	1	1	134052143	Dred_1586	secretion protein HlyD family protein							Dred_1586		1	381
NaN	NaN	NaN	NaN	NaN	NaN	NaN	NaN	NaN	NaN	3.7415e-06	4.1	41.17	1	0	0	0	1	0	1	1	1	1	1	1	1	1	1	1	134052146	Dred_1589	ABC-2 type transporter							Dred_1589		1	382
NaN	-1.63106	-2.48068	-1.40392	NaN	NaN	NaN	-0.608936	-0.948725	-0.549028	4.5679e-76	25.6	53	2	4	3	9	0	4	1	0.504304	0.0307447	0.192967	1	1	1	0.365736	0.0668213	0.495321	134052157	Dred_1600	carboxyl-terminal protease							Dred_1600		1	383
NaN	NaN	NaN	NaN	3.46009	-0.109623	-3.72891	-0.331391	1.34721	-1.94403	0.001301	8	22.429	1	1	1	1	2	2	1	1	1	1	0.0180768	0.605413	0.154432	0.466878	0.262896	0.217016	134052168	Dred_1611	hypothetical protein							Dred_1611		1	384
0.369159	-2.71499	-1.42353	-1.68961	1.36899	0.522558	-0.732668	0.888071	0.763157	-0.808344	6.7429e-70	20	73.309	5	7	3	6	5	7	0.757229	0.260074	0.138633	0.145394	0.465451	0.93606	0.738416	0.939298	0.548392	0.432689	134052169	Dred_1612	threonyl-tRNA synthetase							Dred_1612		1	385
1.48785	-1.89049	NaN	-0.777115	1.24975	1.87405	0.302641	1.42105	-0.234584	1.55305	1.8233e-20	24.1	17.015	3	3	0	1	2	1	0.75349	0.436884	1	0.335216	0.52431	0.203503	0.91894	0.5512	0.568238	0.761008	134052170	Dred_1613	translation initiation factor IF-3							Dred_1613		1	386
1.93836	3.32472	2.09741	2.36075	-0.456029	2.06077	2.60466	2.66846	0.113167	2.49769	1.7552e-78	50	13.542	8	8	7	8	8	5	0.466133	0.0627824	0.217925	0.214669	0.211516	0.143234	0.0359804	0.0698994	0.982341	0.289776	134052172	Dred_1615	50S ribosomal protein L20							Dred_1615		1	387
2.42175	2.15309	2.31516	2.82449	-0.121487	1.67487	2.05599	1.88163	-1.03904	2.72547	2.143e-122	45.6	38.228	7	10	12	12	8	11	0.240479	0.224294	0.146352	0.0956135	0.435212	0.286157	0.104897	0.295947	0.0463152	0.214778	134052176	Dred_1619	phenylalanyl-tRNA synthetase subunit alpha							Dred_1619		1	388
2.42299	2.55529	1.83402	2.75828	0.194213	1.63585	1.59612	1.7092	-0.397391	2.39487	1.0054e-189	48	89.858	16	17	17	28	14	22	0.240022	0.150777	0.334353	0.108334	0.735649	0.304693	0.221348	0.380487	0.390669	0.328821	134052177	Dred_1620	phenylalanyl-tRNA synthetase subunit beta							Dred_1620		1	389
2.36603	2.65109	1.60326	2.60955	0.00906043	1.32418	1.2492	1.5435	-0.0832483	3.15034	1.0028e-110	37.2	35.054	10	9	10	10	8	8	0.261652	0.136336	0.464329	0.141777	0.550342	0.48045	0.356402	0.47437	0.761763	0.114139	134052193	Dred_1636	hypothetical protein							Dred_1636		1	390
NaN	NaN	NaN	NaN	NaN	NaN	NaN	1.6591	0.31545	1.53772	1.6369e-14	4.6	86.707	1	2	0	0	0	2	1	1	1	1	1	1	1	0.407593	0.839897	0.770351	134052195	Dred_1638	MutS2 family protein							Dred_1638		1	391
-3.06806	-3.06022	-3.55077	-2.72118	0.782996	-3.26701	-3.80355	-2.04955	0.611456	-1.97394	1.4308e-158	33.4	49.155	6	9	4	6	6	8	0.0938162	0.203288	0.00439761	0.0441597	0.785654	0.00701249	0.146723	0.0683336	0.641743	0.212636	134052201	Dred_1644	copper amine oxidase domain-containing protein							Dred_1644		1	392
NaN	NaN	NaN	NaN	NaN	NaN	NaN	NaN	NaN	NaN	0.001178	2.5	91.057	2	0	0	0	0	0	1	1	1	1	1	1	1	1	1	1	134052203	Dred_1646	1A family penicillin-binding protein							Dred_1646		1	393
1.63329	-0.127501	1.27029	0.925358	0.696083	1.38267	0.636543	2.24674	-0.0300446	3.03517	1.549e-205	62.9	45.862	16	14	12	15	15	19	0.654198	0.974664	0.69314	0.964029	0.838323	0.443801	0.695654	0.161136	0.834346	0.136783	134052204	Dred_1647	tyrosyl-tRNA synthetase							Dred_1647		1	394
-1.01929	-1.93032	-2.4394	-1.68702	0.728748	-0.928814	-1.67149	-0.195054	0.412619	-0.298658	1.2092e-56	23.4	64.558	7	9	4	5	5	5	0.389181	0.427012	0.0328565	0.145782	0.818429	0.279191	0.49935	0.521742	0.773012	0.560104	134052208	Dred_1651	hydrogenase							Dred_1651		1	395
-0.57409	-2.6686	-1.94942	-0.881743	NaN	NaN	NaN	NaN	NaN	NaN	1.3613e-60	22.3	61.622	3	3	7	6	2	0	0.493903	0.268471	0.0689254	0.307675	1	1	1	1	1	1	134052209	Dred_1652	NADH dehydrogenase (quinone)							Dred_1652		1	396
NaN	NaN	NaN	NaN	NaN	NaN	NaN	NaN	NaN	NaN	1.6824e-05	11.4	17.148	1	2	1	1	0	1	1	1	1	1	1	1	1	1	1	1	134052210	Dred_1653	NADH dehydrogenase (ubiquinone), 24 kDa subunit							Dred_1653		1	397
0.261471	-1.42696	0.649753	0.197021	0.604071	1.51455	0.627794	NaN	NaN	NaN	6.9691e-22	7.7	71.648	4	1	2	3	2	1	0.724888	0.560967	0.882066	0.661336	0.894878	0.367292	0.701268	1	1	1	134052211	Dred_1654	hydrogenase							Dred_1654		1	398
NaN	-1.69897	NaN	NaN	1.74666	0.157561	-1.59981	1.75685	NaN	NaN	4.3561e-11	6.2	68.142	2	2	1	1	3	3	1	0.486141	1	1	0.305346	0.739747	0.516056	0.355761	1	1	134052212	Dred_1655	NADH dehydrogenase (quinone)							Dred_1655		1	399
1.41289	-0.788101	0.222186	-0.137504	1.55262	0.445621	-0.982848	0.780142	0.164786	0.91099	1.2336e-60	32.6	26.341	5	4	4	4	3	6	0.806429	0.755664	0.672179	0.536206	0.382443	0.893929	0.670857	0.98482	0.945754	0.917579	134052215	Dred_1658	hypothetical protein							Dred_1658		1	400
-0.258753	-2.43146	0.724301	NaN	1.40054	0.278461	-1.59623	-0.0339239	1.60564	-1.4716	2.0742e-39	19.1	44.382	4	7	2	1	5	4	0.576332	0.314277	0.919997	1	0.450517	0.80357	0.516898	0.590612	0.177212	0.294939	134052226	Dred_1669	preprotein translocase subunit SecD							Dred_1669		1	401
3.67694	3.73964	3.17068	3.55964	-1.00159	2.12744	3.58219	2.73907	-0.065008	2.67586	1.1064e-34	53	11.419	4	4	3	4	5	3	0.0198418	0.0366766	0.0204081	0.019217	0.0439672	0.125405	0.00323513	0.0599136	0.786447	0.229786	134052228	Dred_1671	hypothetical protein							Dred_1671		1	402
2.39232	3.00648	2.76765	2.51186	-0.274093	1.63923	1.09207	2.06509	-0.744777	3.4125	1.6832e-157	47.6	47.257	11	9	16	17	8	10	0.251507	0.0919139	0.0560439	0.167732	0.320081	0.303054	0.431842	0.220916	0.140913	0.0735758	134052229	Dred_1672	hypothetical protein							Dred_1672		1	403
0.82985	-1.76537	0.00388999	-0.689836	0.513794	0.29066	0.0231843	-1.38319	-0.219304	0.485156	1.119e-38	37.3	20.767	6	7	5	6	7	5	0.899753	0.468733	0.573119	0.359368	0.950894	0.810092	0.952987	0.162103	0.586689	0.785485	134052236	Dred_1680	bifunctional pyrimidine regulatory protein PyrR/uracil phosphoribosyltransferase							Dred_1680		1	404
NaN	NaN	NaN	0.661684	NaN	NaN	NaN	NaN	NaN	NaN	6.2305e-16	15.9	45.863	2	1	3	5	0	1	1	1	1	0.851376	1	1	1	1	1	1	134052238	Dred_1682	dihydroorotase, multifunctional complex type							Dred_1682		1	405
2.21226	0.794858	1.24987	1.36762	0.239031	1.56998	1.10125	1.09532	0.0156403	1.08531	2.2758e-68	21.4	28.456	5	4	5	6	6	4	0.326625	0.640621	0.708462	0.741981	0.783488	0.337753	0.427198	0.780799	0.897845	0.972538	134052241	Dred_1685	oxidoreductase FAD/NAD(P)-binding subunit							Dred_1685		1	406
NaN	2.04931	NaN	2.35868	0.00590291	1.84527	2.04625	NaN	NaN	NaN	6.1239e-118	26.6	31.975	0	5	1	3	2	1	1	0.246861	1	0.215373	0.547391	0.214234	0.106719	1	1	1	134052242	Dred_1686	dihydroorotate dehydrogenase 1B							Dred_1686		1	407
2.86455	NaN	NaN	0.939482	NaN	NaN	NaN	NaN	NaN	NaN	1.6696e-18	26.1	26.453	2	1	1	3	0	1	0.113778	1	1	0.970104	1	1	1	1	1	1	134052243	Dred_1687	orotidine 5'-phosphate decarboxylase							Dred_1687		1	408
1.61551	NaN	0.924708	NaN	0.704695	1.08882	0.376402	NaN	NaN	NaN	3.7938e-18	17.3	20.737	2	1	2	1	3	1	0.666055	1	0.964353	1	0.833068	0.643152	0.86839	1	1	1	134052245	Dred_1689	orotate phosphoribosyltransferase							Dred_1689		1	409
2.04226	0.375104	NaN	NaN	NaN	NaN	NaN	1.89836	0.680504	1.42713	4.5906e-34	7.2	65.388	4	5	3	2	3	4	0.409693	0.813778	1	1	1	1	1	0.288468	0.598424	0.838671	134052249	Dred_1693	methyl-accepting chemotaxis sensory transducer							Dred_1693		1	410
1.7772	1.14781	1.17127	0.950676	-0.295057	1.03372	1.16864	1.33297	0.394624	0.987245	3.9248e-81	26.5	43.515	9	7	8	10	7	7	0.561632	0.50842	0.768498	0.97492	0.305982	0.684319	0.393985	0.610012	0.785288	0.941587	134052251	Dred_1695	LL-diaminopimelate aminotransferase							Dred_1695		1	411
1.75343	1.67263	1.7626	1.93832	0.0551957	1.0635	1.07163	1.14189	-0.000750383	2.46387	1.566e-241	55.9	43.061	13	13	12	16	12	13	0.576475	0.341875	0.37182	0.393615	0.594342	0.661942	0.442297	0.746164	0.874966	0.302259	134052252	Dred_1696	class I and II aminotransferase	134053723	Dred_3192	class I and II aminotransferase				Dred_1696		2	412
-2.14561	3.30629	1.21226	2.05697	NaN	NaN	NaN	1.51823	-1.16809	2.59083	3.0894e-38	45.9	32.751	3	4	4	6	3	3	0.190576	0.0642305	0.736992	0.336055	1	1	1	0.489724	0.0263784	0.257213	134052254	Dred_1698	hypothetical protein							Dred_1698		1	413
1.35885	NaN	0.854315	1.59863	NaN	NaN	NaN	0.61438	-0.515728	1.56456	3.608e-83	63.3	9.8122	3	2	3	3	1	3	0.845171	1	0.986537	0.588317	1	1	1	0.900768	0.285718	0.75401	134052255	Dred_1699	hypothetical protein							Dred_1699		1	414
0.0529723	-0.323197	0.0892269	-0.0792927	-1.72857	-2.52069	-0.495817	-0.570743	-0.552876	0.644939	7.8467e-22	34.2	16.759	2	3	2	4	2	2	0.66369	0.908814	0.611022	0.557101	0.00241492	0.02918	0.804304	0.378782	0.257122	0.834542	134052260	Dred_1704	peptide deformylase							Dred_1704		1	415
NaN	NaN	NaN	NaN	2.00712	-0.510005	-2.56337	NaN	NaN	NaN	6.245e-15	7.6	51.231	2	2	0	0	2	1	1	1	1	1	0.219227	0.427763	0.317311	1	1	1	134052269	Dred_1713	penicillin-binding protein, transpeptidase							Dred_1713		1	416
2.43632	NaN	-2.51342	NaN	0.74829	1.82896	1.11597	2.46038	1.48728	1.15024	3.8092e-36	8.4	69.154	5	1	2	1	2	2	0.235146	1	0.0291535	1	0.806583	0.220494	0.419808	0.107481	0.21345	0.993055	134052270	Dred_1714	protein kinase							Dred_1714		1	417
1.09916	1.25044	2.03819	1.53111	-0.946694	-0.0129266	0.163885	1.92243	0.366588	2.09678	3.7844e-27	55.7	8.816	3	4	3	4	2	2	0.984915	0.472852	0.241155	0.631723	0.0526928	0.652797	0.993803	0.277941	0.80452	0.460261	134052273	Dred_1717	hypothetical protein							Dred_1717		1	418
0.195222	0.44236	0.573181	0.585734	0.362217	0.115033	0.0402613	-0.208494	0.298072	-0.028852	0	85.4	23.245	16	15	15	15	16	16	0.705229	0.785152	0.843385	0.819381	0.918724	0.717691	0.957936	0.51619	0.851997	0.634215	134052274	Dred_1718	adenylate kinase							Dred_1718		1	419
-1.50766	-2.27855	1.10949	0.993695	3.01543	-0.0568063	-3.14906	1.02758	2.75146	-1.56013	6.4605e-127	52	42.325	15	10	4	6	10	9	0.291306	0.346393	0.816701	0.993436	0.0437426	0.631105	0.225097	0.831941	0.0178665	0.279067	134052276	Dred_1720	extracellular ligand-binding receptor							Dred_1720		1	420
NaN	NaN	NaN	NaN	NaN	NaN	NaN	NaN	NaN	NaN	0.00064527	5.9	28.013	0	1	0	0	0	1	1	1	1	1	1	1	1	1	1	1	134052279	Dred_1723	ABC transporter-like protein							Dred_1723		1	421
2.00781	1.77804	1.22595	1.72557	-0.794708	0.89173	2.03921	1.71532	-0.862942	3.03198	5.9734e-49	24.3	56.403	7	2	4	5	6	6	0.427944	0.313195	0.726559	0.510673	0.0846517	0.794551	0.108051	0.377253	0.0927134	0.137457	134052285	Dred_1731	putative delta-1-pyrroline-5-carboxylate dehydrogenase							Dred_1731		1	422
1.32642	1.5043	1.17178	1.69801	-0.0461612	1.27846	2.01153	0.986957	-0.136458	0.952183	1.7446e-164	61.6	33.053	9	9	11	12	9	8	0.868603	0.391047	0.768102	0.52706	0.499879	0.510205	0.113416	0.86297	0.69121	0.93054	134052290	Dred_1736	thioredoxin reductase							Dred_1736		1	423
1.01607	-0.351628	0.106348	-0.0368901	0.301471	-0.737038	-0.948753	-0.570186	-0.125415	-0.229342	4.2347e-145	54.2	15.596	5	5	5	5	5	5	0.958576	0.899288	0.618758	0.572567	0.851486	0.342239	0.679923	0.378974	0.705656	0.57874	134052295	Dred_1741	peptidyl-prolyl isomerase							Dred_1741		1	424
NaN	NaN	NaN	2.10346	NaN	NaN	NaN	NaN	NaN	NaN	2.3973e-09	12.9	33.442	1	1	0	4	0	0	1	1	1	0.315061	1	1	1	1	1	1	134052303	Dred_1749	thioredoxin-disulfide reductase							Dred_1749		1	425
NaN	NaN	NaN	1.49871	NaN	NaN	NaN	NaN	NaN	NaN	1.2461e-56	28.3	21.032	1	1	2	3	1	0	1	1	1	0.65303	1	1	1	1	1	1	134052312	Dred_1758	GTP cyclohydrolase I							Dred_1758		1	426
-2.0648	-3.11567	-3.06034	-4.69727	0.831067	-1.84856	-2.59318	-2.06341	-0.339583	-1.52291	2.5727e-105	30.9	73.719	7	13	8	10	7	3	0.20169	0.195082	0.0113116	0.00207859	0.756922	0.0859684	0.31209	0.0670055	0.449511	0.285668	134052316	Dred_1762	translation elongation factor G							Dred_1762		1	427
0.314407	-0.361768	NaN	NaN	0.882213	-0.370228	-1.11157	1.86057	2.28042	-0.00216241	9.9899e-40	15.6	75.81	5	5	0	0	5	2	0.740728	0.895894	1	1	0.726718	0.486094	0.637066	0.305541	0.0512386	0.641767	134052331	Dred_1777	hypothetical protein							Dred_1777		1	428
0.928427	-0.0629506	-0.213671	0.00478333	0.0532504	0.722466	0.883777	0.865127	-0.168885	1.57729	9.5486e-275	66.3	26.773	11	11	11	12	12	12	0.930844	0.996445	0.481871	0.587963	0.592454	0.931339	0.544851	0.957115	0.64945	0.746299	134052332	Dred_1778	electron transfer flavoprotein subunit beta							Dred_1778		1	429
0.904118	-0.0489337	-0.329377	0.267618	0.154842	0.725261	0.612211	0.714927	-0.478567	2.53366	0	91.1	34.252	22	18	19	19	20	21	0.923165	0.998469	0.436767	0.689172	0.694447	0.929052	0.711306	0.951679	0.3164	0.276886	134052333	Dred_1779	electron transfer flavoprotein subunit alpha							Dred_1779		1	430
0.789521	0.600227	0.0738202	0.693434	0.182947	0.73907	0.581303	0.311852	-0.514223	1.03062	4.9612e-184	40.5	30.647	7	8	8	8	7	7	0.887075	0.719152	0.604097	0.864828	0.723774	0.917762	0.731364	0.750837	0.28692	0.955268	134052334	Dred_1780	3-hydroxybutyryl-CoA dehydrogenase	134052441	Dred_1890	3-hydroxybutyryl-CoA dehydrogenase				Dred_1780		2	431
1.58626	-0.735522	-0.0402002	-0.0210533	-0.0230059	0.827494	0.96266	1.17524	0.0255958	1.68182	5.3319e-178	51.9	27.93	11	8	9	9	8	9	0.685742	0.772627	0.553983	0.578395	0.520736	0.845957	0.500394	0.721673	0.911785	0.684006	134052335	Dred_1781	enoyl-CoA hydratase/isomerase	134050978	Dred_0401	enoyl-CoA hydratase/isomerase				Dred_1781		2	432
2.1891	0.322866	-0.934703	-0.442121	-0.687079	0.148479	1.31892	0.938098	-0.854101	2.30622	0	59.1	41.497	22	20	21	20	21	22	0.33725	0.836187	0.243323	0.433676	0.115628	0.735017	0.325766	0.900569	0.0957876	0.3651	134052336	Dred_1782	butyryl-CoA dehydrogenase							Dred_1782		1	433
0.238909	0.154377	-0.502689	0.190536	0.122341	0.207143	0.778965	0.119157	-1.01333	1.85925	5.0916e-152	39.6	42.94	12	11	10	11	12	12	0.718171	0.909286	0.373973	0.658801	0.661095	0.765733	0.606802	0.65967	0.0515265	0.583204	134052337	Dred_1783	hypothetical protein							Dred_1783		1	434
0.664665	-0.0524159	-0.899211	-0.136716	-0.0319461	0.00848693	0.0639171	0.0611541	-0.473851	1.68724	0	70.8	40.944	19	17	15	19	20	21	0.848022	1	0.252661	0.536485	0.51263	0.663491	0.964795	0.633118	0.320444	0.680826	134052338	Dred_1784	acetyl-CoA acetyltransferase							Dred_1784		1	435
-0.417502	-1.88382	-2.27132	-2.93672	0.333653	-2.52541	-3.17137	-1.12551	0.0709388	-0.819505	5.7287e-30	26	49.702	4	6	4	6	3	4	0.534032	0.43855	0.042785	0.0332651	0.887005	0.0289396	0.222009	0.217286	0.975552	0.4301	134052339	Dred_1785	acetyl-CoA hydrolase/transferase							Dred_1785		1	436
1.41419	-0.589572	0.113434	0.390737	0.21661	1.07183	0.615322	0.507008	-0.762167	1.98342	2.1624e-51	25.6	30.158	6	6	5	7	7	5	0.805502	0.820264	0.621972	0.738718	0.75944	0.655736	0.709298	0.846853	0.132804	0.517061	134052342	Dred_1788	3-methyl-2-oxobutanoate hydroxymethyltransferase							Dred_1788		1	437
-1.98793	-2.77087	-1.54869	-1.33274	1.43232	-1.0485	-2.19469	-1.29173	0.625364	-1.19144	1.9166e-223	50	49.977	15	14	16	15	12	15	0.212694	0.250205	0.118442	0.206429	0.435751	0.244115	0.386563	0.180331	0.632912	0.349088	134052348	Dred_1794	hydrogenase large subunit							Dred_1794		1	438
-1.54006	-2.48787	NaN	-1.96543	0.664483	-2.18988	-2.75302	-2.86481	0.564232	-3.22697	1.7911e-25	27.2	33.69	2	7	2	2	3	5	0.285457	0.30294	1	0.108535	0.857667	0.0508574	0.28507	0.0191558	0.672101	0.0813793	134052350	Dred_1796	D-alanine--D-alanine ligase							Dred_1796		1	439
-0.083233	-0.331017	NaN	0.358398	0.301588	-0.402722	-1.09847	-0.625778	-0.407191	0.632562	1.7099e-60	61.1	11.291	3	3	2	3	4	4	0.624861	0.906192	1	0.725589	0.851615	0.472162	0.640471	0.360073	0.381178	0.830716	134052356	Dred_1802	hypothetical protein							Dred_1802		1	440
1.3681	-1.66476	1.38228	1.03688	1.80062	2.39638	-0.179074	3.34284	1.15491	2.15907	1.8801e-68	54.5	16.292	8	7	3	3	5	8	0.83851	0.495247	0.611461	0.979541	0.285878	0.0703988	0.894555	0.0135006	0.342847	0.430596	134052358	Dred_1804	GatB/Yqey domain-containing protein							Dred_1804		1	441
1.83867	0.34474	0.259664	0.693038	-0.34119	0.648465	0.460061	0.198368	-0.442007	1.26001	6.3373e-25	45.9	17.839	2	3	4	6	3	3	0.524119	0.826787	0.689841	0.86466	0.276429	0.992036	0.811711	0.696628	0.348623	0.944096	134052373	Dred_1819	metal dependent phosphohydrolase							Dred_1819		1	442
NaN	-2.62253	NaN	-2.77934	NaN	NaN	NaN	NaN	NaN	NaN	3.4601e-09	14.7	15.256	1	2	0	2	1	1	1	0.27699	1	0.0409579	1	1	1	1	1	1	134052397	Dred_1843	hypothetical protein							Dred_1843		1	443
-0.591397	-2.31644	NaN	-1.3705	NaN	NaN	NaN	-0.606672	0.324695	-0.646623	9.4845e-66	48.9	20.474	2	5	2	5	1	4	0.489569	0.338247	1	0.199205	1	1	1	0.366502	0.833475	0.471197	134052398	Dred_1844	hypothetical protein							Dred_1844		1	444
2.20742	1.61312	1.49334	2.20403	0.153027	0.941031	1.13534	1.5945	-0.147873	2.619	2.6588e-164	49.7	33.015	13	13	12	13	11	10	0.328824	0.358788	0.53497	0.272651	0.692567	0.755681	0.410198	0.444193	0.676393	0.247884	134052420	Dred_1867	malate dehydrogenase							Dred_1867		1	445
NaN	NaN	NaN	NaN	NaN	NaN	NaN	NaN	NaN	NaN	2.256e-07	14.1	30.183	1	0	1	1	1	2	1	1	1	1	1	1	1	1	1	1	134052425	Dred_1872	fumarate hydratase							Dred_1872		1	446
1.71008	NaN	0.153027	0.621533	NaN	NaN	NaN	NaN	NaN	NaN	2.3383e-12	12.6	44.83	2	1	2	2	1	1	0.604016	1	0.640064	0.834428	1	1	1	1	1	1	134052430	Dred_1879	aluminium resistance family protein							Dred_1879		1	447
NaN	NaN	NaN	NaN	NaN	NaN	NaN	NaN	NaN	NaN	0.0013544	5	36.53	2	1	1	1	0	0	1	1	1	1	1	1	1	1	1	1	134052431	Dred_1880	ATPase central domain-containing protein							Dred_1880		1	448
1.2996	1.21143	1.39149	1.67512	0.527671	0.736129	0.403159	1.26772	-0.175745	2.10265	4.9759e-137	61.4	15.789	5	6	5	6	6	5	0.888077	0.486207	0.604935	0.540878	0.94226	0.920166	0.850173	0.655295	0.640748	0.457415	134052439	Dred_1888	hypothetical protein							Dred_1888		1	449
1.04208	0.352879	0.468948	0.64442	0.308827	1.27405	0.500088	0.321582	-0.683692	1.33468	2.5441e-41	55.1	20.12	3	4	3	5	3	3	0.966819	0.823295	0.791349	0.84408	0.859582	0.513125	0.784918	0.755547	0.172431	0.896759	134052451	Dred_1901	NUDIX hydrolase							Dred_1901		1	450
1.50843	1.76253	2.18466	2.31782	0.222063	1.7845	1.18796	2.11013	0.0499095	2.50857	1.1489e-159	57.7	28.509	8	9	9	10	8	8	0.739143	0.317311	0.186699	0.229586	0.765268	0.238218	0.384762	0.20479	0.945934	0.285836	134052454	Dred_1904	hypothetical protein							Dred_1904		1	451
-2.00075	-3.36331	-2.89379	-2.86973	0.18916	-2.52151	-2.92752	-2.38015	0.776357	-2.6415	2.1819e-65	32.6	51.956	3	7	5	8	4	6	0.210829	0.161381	0.0152715	0.0363737	0.730315	0.0291378	0.25743	0.0419981	0.540598	0.130838	134052456	Dred_1906	inosine-5'-monophosphate dehydrogenase							Dred_1906		1	452
NaN	NaN	NaN	NaN	NaN	NaN	NaN	NaN	NaN	NaN	2.4237e-20	5.7	42.652	0	1	0	1	0	1	1	1	1	1	1	1	1	1	1	1	134052463	Dred_1913	class I and II aminotransferase							Dred_1913		1	453
2.03513	NaN	NaN	NaN	NaN	NaN	NaN	NaN	NaN	NaN	4.3457e-06	6.4	34.491	2	0	0	0	0	1	0.413431	1	1	1	1	1	1	1	1	1	134052465	Dred_1915	membrane dipeptidase							Dred_1915		1	454
2.24193	-0.604736	-0.64451	-0.452595	-0.412443	-0.731039	0.145482	-1.114	-1.10389	1.00433	1.7078e-53	68.6	8.8162	3	3	3	3	2	1	0.313333	0.81528	0.326984	0.430365	0.234719	0.344347	0.988461	0.220032	0.0351068	0.946976	134052466	Dred_1916	stage V sporulation protein S							Dred_1916		1	455
NaN	-2.4166	NaN	NaN	NaN	NaN	NaN	NaN	NaN	NaN	6.6943e-23	19.3	37.513	2	5	0	0	1	3	1	0.317311	1	1	1	1	1	1	1	1	134052470	Dred_1920	recA protein							Dred_1920		1	456
NaN	NaN	NaN	NaN	NaN	NaN	NaN	NaN	NaN	NaN	0.00053954	3.2	60.041	1	1	0	0	0	1	1	1	1	1	1	1	1	1	1	1	134052471	Dred_1921	DEAD/DEAH box helicase							Dred_1921		1	457
1.81738	-0.888383	0.654527	0.363345	1.10856	1.02722	0.316146	0.522759	0.635337	0.211515	1.9677e-95	64.5	18.731	8	8	7	8	8	6	0.536966	0.723641	0.884488	0.727592	0.598626	0.689239	0.909654	0.854724	0.626613	0.703514	134052477	Dred_1927	putative nucleotide-binding protein							Dred_1927		1	458
-5.8365	-4.94303	NaN	NaN	2.97856	-1.92319	-5.15601	NaN	NaN	NaN	9.4465e-31	27.5	27.861	6	3	0	0	5	3	0.00549974	0.0385808	1	1	0.0468404	0.0769634	0.051985	1	1	1	134052481	Dred_1932	hypothetical protein							Dred_1932		1	459
NaN	NaN	NaN	0.930738	NaN	NaN	NaN	NaN	NaN	NaN	6.7702e-07	5.4	61.451	0	1	1	3	1	1	1	1	1	0.966343	1	1	1	1	1	1	134052486	Dred_1938	beta-lactamase domain-containing protein							Dred_1938		1	460
1.44361	0.993551	0.100305	0.930133	-0.372431	0.185232	0.333538	0.385155	-0.256183	1.96263	8.9208e-237	68.9	31.729	14	14	14	16	16	15	0.784612	0.564408	0.616022	0.966083	0.257557	0.754215	0.897713	0.786537	0.54264	0.527857	134052487	Dred_1939	dihydrodipicolinate synthase							Dred_1939		1	461
NaN	-2.89654	NaN	NaN	NaN	NaN	NaN	NaN	NaN	NaN	0.00016499	4.9	44.04	1	2	0	0	0	0	1	0.228973	1	1	1	1	1	1	1	1	134052488	Dred_1940	aspartate kinase I							Dred_1940		1	462
1.94875	-0.15069	-0.0724979	0.0723613	-0.0466528	0.757279	0.406428	0.27262	-0.368551	1.44697	1.6658e-274	70	37.691	11	16	16	19	13	13	0.460302	0.966843	0.540167	0.613328	0.499441	0.902901	0.847953	0.731941	0.419418	0.826306	134052489	Dred_1941	aspartate-semialdehyde dehydrogenase							Dred_1941		1	463
NaN	NaN	NaN	-2.93563	NaN	NaN	NaN	-2.27104	-0.777641	-0.956949	6.2023e-08	6.8	28.532	0	1	0	2	0	2	1	1	1	0.0333139	1	1	1	0.049531	0.125896	0.398967	134052492	Dred_1944	dihydrodipicolinate reductase							Dred_1944		1	464
0.903501	-0.568908	-0.334207	0.126014	0.412402	0.715806	-0.169161	0.729357	-0.247029	1.23756	9.3084e-29	23.2	47.82	7	6	6	6	6	4	0.92297	0.827066	0.434939	0.633803	0.974734	0.936791	0.897409	0.959007	0.553419	0.958379	134052495	Dred_1947	peptidase M16 domain-containing protein							Dred_1947		1	465
2.52552	2.11092	0.948676	1.58532	-0.209862	1.35597	1.22138	1.39331	-0.541534	2.5971	1.4386e-214	34.9	81.424	20	16	16	18	17	15	0.204326	0.23328	0.945022	0.596763	0.365876	0.460324	0.369117	0.569419	0.265634	0.255116	134052498	Dred_1950	polynucleotide phosphorylase/polyadenylase							Dred_1950		1	466
2.92048	2.28167	2.16736	2.43596	-0.370434	1.46535	1.76664	1.33971	-0.488653	2.09987	5.9503e-86	50.6	10.544	6	5	5	5	6	5	0.102484	0.198432	0.192613	0.190241	0.258736	0.394822	0.170452	0.605413	0.307866	0.458763	134052499	Dred_1951	30S ribosomal protein S15							Dred_1951		1	467
1.82997	NaN	NaN	NaN	0.855272	1.89491	0.906198	NaN	NaN	NaN	5.8072e-22	30	13.627	3	0	0	0	2	1	0.529348	1	1	1	0.742578	0.195972	0.532018	1	1	1	134052503	Dred_1956	ribosome-binding factor A							Dred_1956		1	468
0.349478	-2.84236	-1.53546	-1.28735	1.34181	0.605305	-0.290039	0.804962	1.48887	-0.393636	3.3948e-237	32.1	107.32	23	22	5	9	20	19	0.751284	0.237966	0.120461	0.215361	0.478534	0.98157	0.862719	0.997442	0.212929	0.535053	134052504	Dred_1957	translation initiation factor IF-2							Dred_1957		1	469
1.26394	-0.621337	0.0862402	0.368626	0.659103	0.742351	-0.0736513	0.427392	-0.0580073	0.679665	1.338e-91	43.2	43.591	10	11	12	12	8	11	0.914068	0.809833	0.609677	0.729733	0.86097	0.915082	0.92496	0.807319	0.795979	0.845297	134052507	Dred_1960	transcription elongation factor NusA							Dred_1960		1	470
0.265797	NaN	NaN	NaN	NaN	NaN	NaN	NaN	NaN	NaN	1.0022e-10	19.6	17.029	2	1	1	1	1	1	0.726178	1	1	1	1	1	1	1	1	1	134052508	Dred_1961	hypothetical protein							Dred_1961		1	471
-3.75902	-3.06124	NaN	NaN	3.66596	-1.72118	-5.33509	-0.560451	2.69477	-3.48039	6.4152e-139	43	30.203	9	9	0	0	8	9	0.0511407	0.203135	1	1	0.0115723	0.103286	0.0445997	0.382346	0.0204518	0.0653097	134052510	Dred_1963	polysaccharide deacetylase							Dred_1963		1	472
2.43363	2.07674	1.74403	2.27921	-0.63122	1.2027	1.87094	1.50238	-0.294526	1.84332	1.1928e-209	47.3	63.259	15	15	13	21	12	14	0.236125	0.240748	0.381974	0.24362	0.134897	0.561559	0.143972	0.499493	0.498663	0.591966	134052514	Dred_1967	prolyl-tRNA synthetase							Dred_1967		1	473
1.07813	0.564713	0.410558	0.673808	-0.0447765	-0.20425	-0.206379	-0.425288	-0.046325	0.774232	2.3809e-132	66.3	20.731	12	11	10	12	11	10	0.978246	0.733838	0.762585	0.856508	0.501114	0.560597	0.886704	0.431034	0.811954	0.874724	134052522	Dred_1975	ribosome recycling factor							Dred_1975		1	474
1.7801	2.33264	1.50833	2.03475	0.308128	1.30778	0.718351	1.4305	0.11929	1.08697	4.312e-183	61.8	24.122	17	15	12	14	15	16	0.559833	0.188806	0.525029	0.346401	0.858812	0.491013	0.644007	0.545059	0.977998	0.97306	134052524	Dred_1977	elongation factor Ts							Dred_1977		1	475
0.638306	-0.797262	0.2806	0.743907	0.754631	1.04614	-0.164901	0.746485	0.295958	1.35653	7.4685e-70	65.9	26.308	9	9	6	10	10	7	0.839821	0.75272	0.699782	0.886291	0.802748	0.674952	0.898635	0.967709	0.853472	0.882967	134052525	Dred_1978	30S ribosomal protein S2							Dred_1978		1	476
-0.54555	-1.08338	NaN	-1.07519	1.51889	0.135535	-0.767708	2.49042	2.80978	-1.58828	9.43e-28	20.7	29.109	4	6	2	2	4	3	0.501095	0.66278	1	0.260807	0.396972	0.728295	0.728817	0.101231	0.0155103	0.274144	134052526	Dred_1979	transcriptional repressor CodY							Dred_1979		1	477
NaN	-1.21356	-0.194972	0.136569	1.0937	0.473319	-0.576411	0.308943	0.0604624	1.0013	3.3239e-23	17.2	53.179	5	4	3	4	3	2	1	0.623326	0.489391	0.637865	0.606718	0.909068	0.781702	0.74943	0.96079	0.946018	134052527	Dred_1980	ATP-dependent protease ATP-binding subunit HslU							Dred_1980		1	478
NaN	NaN	NaN	NaN	NaN	NaN	NaN	-0.0873041	0.678523	-0.620399	5.0692e-05	8	19.067	1	1	0	1	1	1	1	1	1	1	1	1	1	0.567338	0.599649	0.477615	134052528	Dred_1981	ATP-dependent protease peptidase subunit							Dred_1981		1	479
NaN	NaN	NaN	NaN	1.71462	-0.351461	-2.67126	NaN	NaN	NaN	8.7915e-10	7	56.159	0	2	0	2	2	1	1	1	1	1	0.317311	0.494241	0.298688	1	1	1	134052551	Dred_2004	SpoVR family protein							Dred_2004		1	480
NaN	NaN	NaN	NaN	1.70805	NaN	NaN	NaN	NaN	NaN	3.408e-13	9.7	43.557	3	3	0	1	3	1	1	1	1	1	0.319799	1	1	1	1	1	134052552	Dred_2005	hypothetical protein							Dred_2005		1	481
-1.23192	-2.63429	-2.84011	-2.49981	0.824646	-1.87716	-2.28997	-1.30422	0.219463	-0.856707	1.5822e-216	50.2	72.633	23	20	16	22	24	21	0.344333	0.274798	0.0167852	0.0583402	0.760741	0.0824223	0.367838	0.177757	0.907127	0.421537	134052553	Dred_2006	putative serine protein kinase PrkA	134051613	Dred_1049	C69 family peptidase				Dred_2006		2	482
NaN	-1.95185	-1.66937	NaN	0.363003	-0.296545	-0.928951	0.0292761	1.44499	-1.45959	7.1614e-16	37.5	13.911	1	3	2	1	2	3	1	0.421731	0.101231	1	0.919598	0.518494	0.68521	0.618721	0.227617	0.297138	134052557	Dred_2011	tRNA-binding domain-containing protein							Dred_2011		1	483
1.43344	0.403485	0.864018	0.935586	0.456701	0.710261	0.363564	0.42664	0.0409626	1.31086	1.8671e-157	60.9	28.148	10	10	12	12	11	9	0.791815	0.801666	0.991513	0.968428	0.986462	0.941332	0.877155	0.806948	0.933353	0.911827	134052563	Dred_2017	TatD-related deoxyribonuclease							Dred_2017		1	484
3.33085	2.69778	3.42183	3.18915	0.746743	2.8695	2.20386	2.59335	-1.14765	4.34429	4.4203e-215	41.5	29.457	9	9	6	10	9	8	0.0443565	0.129696	0.0100806	0.0453682	0.807519	0.0216543	0.0801644	0.08198	0.0289279	0.0112952	134052573	Dred_2027	methyl-accepting chemotaxis sensory transducer							Dred_2027		1	485
2.22014	NaN	1.52692	NaN	0.603597	1.4782	0.387804	NaN	NaN	NaN	1.4485e-13	16.2	31.878	3	0	4	0	2	0	0.323057	1	0.51283	1	0.895172	0.387516	0.860618	1	1	1	134052594	Dred_2048	HSR1-like GTP-binding protein							Dred_2048		1	486
0.783247	0.218733	0.422018	0.917952	1.03963	0.502229	-0.303579	1.06205	0.194717	1.7824	1.4207e-72	63.5	13.352	4	5	8	8	4	7	0.885106	0.88124	0.768206	0.960844	0.636561	0.924905	0.858849	0.805809	0.924587	0.626022	134052596	Dred_2050	50S ribosomal protein L19							Dred_2050		1	487
1.2122	-0.449112	-0.798316	1.6103	1.42948	2.11277	0.650856	1.96495	0.449218	1.59105	2.2598e-17	52	8.3219	4	5	3	5	3	5	0.951935	0.866745	0.28056	0.580956	0.437057	0.129171	0.686507	0.259982	0.748222	0.737995	134052600	Dred_2054	hypothetical protein							Dred_2054		1	488
1.04446	-0.234256	2.64975	2.50964	0.601411	1.26063	0.807355	3.1386	1.15691	2.17991	2.7629e-39	40.4	10.02	5	5	4	5	5	5	0.967573	0.938691	0.0732423	0.168361	0.896523	0.522068	0.589713	0.0231415	0.34194	0.420929	134052601	Dred_2055	30S ribosomal protein S16							Dred_2055		1	489
1.33159	-1.83964	NaN	NaN	1.90107	2.08362	0.246104	1.85092	1.6263	0.946444	6.3813e-40	23.5	49.169	7	5	1	1	6	9	0.864859	0.449674	1	1	0.251917	0.136916	0.957921	0.310003	0.171386	0.928733	134052602	Dred_2056	signal recognition particle protein							Dred_2056		1	490
2.05755	1.44481	0.542407	1.41997	-0.544477	0.980245	1.15108	0.8746	-0.763758	2.2607	4.5426e-48	16.4	47.326	5	5	4	5	2	4	0.401742	0.409405	0.827939	0.705963	0.169618	0.725194	0.402486	0.949756	0.13208	0.38466	134052607	Dred_2061	amidohydrolase							Dred_2061		1	491
3.43736	2.59327	2.09977	2.77527	0.11703	1.33783	1.28552	1.58828	-0.566998	3.64315	2.2014e-159	46.2	46.025	9	12	13	16	8	10	0.0349649	0.144919	0.217035	0.10495	0.655706	0.471753	0.340224	0.447816	0.24679	0.0484435	134052609	Dred_2063	S-adenosyl-L-homocysteine hydrolase							Dred_2063		1	492
NaN	-2.13027	NaN	NaN	NaN	NaN	NaN	-2.21746	0.0126402	-2.13498	6.3011e-47	28.3	37.721	2	6	1	1	0	2	1	0.379461	1	1	1	1	1	0.0536274	0.893651	0.190147	134052610	Dred_2064	aIF-2BI family translation initiation factor							Dred_2064		1	493
1.87688	3.0373	2.10414	2.31115	-0.223407	1.61018	1.70571	1.90754	-0.613741	3.25843	1.1162e-215	75.7	28.838	14	14	15	15	14	15	0.501465	0.0886866	0.215392	0.23197	0.355893	0.317311	0.187523	0.28442	0.21468	0.0956761	134052611	Dred_2065	5'-methylthioadenosine phosphorylase							Dred_2065		1	494
1.04411	0.624621	0.070252	-0.00633399	NaN	NaN	NaN	NaN	NaN	NaN	6.9721e-20	15	43.756	2	2	3	5	1	2	0.967462	0.709124	0.602498	0.583837	1	1	1	1	1	1	134052616	Dred_2070	beta-ketoacyl synthase							Dred_2070		1	495
1.23211	0.541303	0.119954	0.805056	0.240009	0.121281	-0.125101	-0.0647515	-0.215379	1.59301	1.3329e-50	29.7	8.2713	2	2	2	2	2	2	0.937344	0.743572	0.624936	0.912404	0.784542	0.720916	0.910105	0.577117	0.591472	0.736816	134052617	Dred_2071	acyl carrier protein							Dred_2071		1	496
0.399335	-2.10775	NaN	NaN	NaN	NaN	NaN	0.50284	0.889551	-0.0267293	1.0147e-30	27.1	25.94	3	3	1	2	1	3	0.766371	0.384647	1	1	1	1	1	0.844773	0.47611	0.634814	134052618	Dred_2072	3-oxoacyl-(acyl-carrier-protein) reductase							Dred_2072		1	497
2.83905	1.56888	1.12294	1.29828	-0.854362	0.619178	1.03591	1.1379	-0.456663	2.21981	1.9561e-193	43.9	33.179	6	6	7	8	2	4	0.119242	0.371696	0.806145	0.790559	0.0706128	0.98921	0.460905	0.749115	0.335464	0.402773	134052619	Dred_2073	malonyl CoA-acyl carrier protein transacylase							Dred_2073		1	498
NaN	NaN	NaN	NaN	NaN	NaN	NaN	NaN	NaN	NaN	6.5781e-25	15.9	33.503	1	4	1	3	1	0	1	1	1	1	1	1	1	1	1	1	134052620	Dred_2074	2-nitropropane dioxygenase							Dred_2074		1	499
0.772983	-2.86802	NaN	NaN	NaN	NaN	NaN	-0.340331	0.269392	-0.751721	2.8995e-13	14.3	35.801	3	4	0	2	1	3	0.881885	0.233677	1	1	1	1	1	0.463395	0.872042	0.44596	134052621	Dred_2075	3-oxoacyl-(acyl-carrier-protein) synthase III							Dred_2075		1	500
2.48612	NaN	NaN	1.51293	-0.0733174	1.57182	1.32325	1.24135	-0.18917	2.11585	3.1132e-26	24.3	35.143	2	1	1	5	4	5	0.217556	1	1	0.643646	0.475995	0.336797	0.323922	0.67397	0.623864	0.45106	134052622	Dred_2076	putative glycerol-3-phosphate acyltransferase PlsX							Dred_2076		1	501
3.23459	4.06605	2.1562	2.50005	3.01411	3.73877	0.597221	3.73877	2.60841	1.61555	2.4632e-32	63.3	6.8501	3	2	2	3	1	3	0.0545936	0.0232567	0.196498	0.171094	0.0438505	0.00141668	0.72101	0.00428432	0.0250161	0.723279	134052624	Dred_2078	50S ribosomal protein L32							Dred_2078		1	502
NaN	NaN	NaN	NaN	NaN	NaN	NaN	NaN	NaN	NaN	1.0884e-09	14	38.066	2	2	2	1	2	1	1	1	1	1	1	1	1	1	1	1	134052628	Dred_2082	DRTGG domain-containing protein							Dred_2082		1	503
1.22873	1.50873	2.06499	2.3065	0.363788	1.18218	0.754973	1.86033	0.184979	1.83496	3.9274e-70	56.8	17.126	9	11	9	11	11	10	0.939821	0.389701	0.230436	0.23364	0.920472	0.575884	0.621414	0.30565	0.931469	0.59659	134052629	Dred_2083	vacuolar-type H+-ATPase subunit H							Dred_2083		1	504
-0.239839	-3.38847	0.160146	0.217759	1.90554	1.25054	-0.934235	0.955685	1.89794	0.295234	2.0098e-20	38.7	6.9453	3	3	2	4	3	3	0.581475	0.158221	0.64334	0.669466	0.250472	0.528843	0.683798	0.887005	0.107544	0.728279	134052635	Dred_2089	50S ribosomal protein L28							Dred_2089		1	505
2.86564	3.6249	1.09606	1.75638	-1.20909	0.759923	1.67897	1.54077	-1.23307	3.09013	4.7331e-103	85.1	16.57	5	7	8	9	6	7	0.113549	0.0427519	0.827283	0.492666	0.0211456	0.900746	0.195401	0.476013	0.0195198	0.125578	134052636	Dred_2090	riboflavin synthase							Dred_2090		1	506
-1.98833	-2.93391	-3.08645	-2.20123	1.40936	-1.40209	-2.44631	-2.00052	0.998629	-2.63909	3.3222e-124	31.2	44.822	8	12	2	7	7	7	0.212635	0.222915	0.0107814	0.0832674	0.446388	0.158878	0.338361	0.0732054	0.418184	0.131082	134052637	Dred_2091	GTP cyclohydrolase II							Dred_2091		1	507
-0.992546	-2.52672	-3.23243	-3.42868	0.338681	-2.19297	-2.37789	-1.92068	-0.0625652	-1.18104	5.025e-284	50	42.883	12	14	12	13	14	16	0.395062	0.295293	0.00820461	0.016652	0.892577	0.0506045	0.351068	0.0817441	0.789769	0.351212	134052640	Dred_2094	acetate kinase							Dred_2094		1	508
0.0619835	-0.718964	0.554638	0.306555	0.432853	-0.644939	-1.22779	-0.389735	0.482848	0.335244	4.2294e-80	43.1	23.452	8	8	8	7	7	7	0.666293	0.777992	0.834071	0.70471	0.99761	0.375524	0.60719	0.444415	0.725669	0.740217	134052641	Dred_2095	propanediol utilization protein							Dred_2095		1	509
1.15782	-0.77104	NaN	0.965953	1.09302	1.97442	0.98156	1.51707	0.400866	1.6133	2.633e-28	19.5	25.787	3	4	1	3	4	2	0.991847	0.761156	1	0.981495	0.607088	0.169144	0.490036	0.490435	0.781024	0.724628	134052667	Dred_2121	nitrite and sulfite reductase 4Fe-4S subunit							Dred_2121		1	510
NaN	-1.61363	NaN	NaN	NaN	NaN	NaN	NaN	NaN	NaN	9.8538e-07	25.7	16.7	1	4	0	0	1	0	1	0.509023	1	1	1	1	1	1	1	1	134052668	Dred_2122	hypothetical protein							Dred_2122		1	511
-0.715912	NaN	NaN	NaN	NaN	NaN	NaN	NaN	NaN	NaN	9.632e-74	20.4	43.283	5	4	0	0	3	1	0.458999	1	1	1	1	1	1	1	1	1	134052669	Dred_2123	type I phosphodiesterase/nucleotide pyrophosphatase							Dred_2123		1	512
NaN	0.864255	NaN	0.858515	NaN	NaN	NaN	NaN	NaN	NaN	5.7262e-37	37.9	7.0181	1	2	1	2	1	1	1	0.613512	1	0.935312	1	1	1	1	1	1	134052685	Dred_2139	heavy metal transport/detoxification protein							Dred_2139		1	513
0.259785	-1.28244	-1.07622	-1.15963	0.121546	-0.820565	-0.644758	-1.36933	-0.0460569	-0.473112	4.2793e-83	39.7	40.386	7	8	8	8	7	9	0.724385	0.602872	0.208508	0.241983	0.660287	0.313737	0.762676	0.164772	0.812322	0.514533	134052690	Dred_2144	branched-chain amino acid aminotransferase							Dred_2144		1	514
NaN	-3.22135	NaN	-2.15072	NaN	NaN	NaN	NaN	NaN	NaN	1.2262e-15	8.4	55.859	2	4	1	2	1	1	1	0.180117	1	0.0882345	1	1	1	1	1	1	134052696	Dred_2150	thiamine biosynthesis protein ThiH							Dred_2150		1	515
2.44172	2.5168	1.96735	2.82818	0.197488	1.55366	0.978122	2.04236	-0.461363	2.4243	4.8083e-125	79.1	15.736	8	6	9	9	9	8	0.233191	0.156897	0.271166	0.0949425	0.739112	0.346289	0.491911	0.22939	0.331313	0.317311	134052700	Dred_2154	putative CheW protein							Dred_2154		1	516
0.326997	-1.3259	-0.701999	-0.844466	0.0436244	0.673466	-0.782248	0.0922074	0.00345838	0.443517	3.5514e-63	26.4	46.688	6	6	7	8	4	6	0.744512	0.590122	0.309079	0.317311	0.583156	0.971507	0.724846	0.647277	0.880832	0.772831	134052702	Dred_2156	glutamate-1-semialdehyde-2,1-aminomutase							Dred_2156		1	517
2.407	1.88843	1.33754	1.5187	NaN	NaN	NaN	0.790272	-0.660589	1.4765	1.128e-132	47.9	36.138	3	8	10	11	2	3	0.245962	0.284904	0.643588	0.63985	1	1	1	0.989971	0.185636	0.807988	134052706	Dred_2160	delta-aminolevulinic acid dehydratase							Dred_2160		1	518
1.65338	0.487015	1.2005	1.13882	0.095722	2.29549	1.30894	1.69359	-0.643586	2.28806	2.4452e-48	26.9	33.894	4	3	3	6	4	3	0.640906	0.766302	0.745984	0.905104	0.634268	0.0881057	0.330044	0.388814	0.195822	0.372826	134052709	Dred_2163	porphobilinogen deaminase							Dred_2163		1	519
NaN	-2.05342	NaN	NaN	NaN	NaN	NaN	NaN	NaN	NaN	1.5846e-05	13.8	15.962	0	2	0	1	0	1	1	0.397338	1	1	1	1	1	1	1	1	134052717	Dred_2171	UspA domain-containing protein							Dred_2171		1	520
0.303576	1.11575	1.2334	2.41319	2.22537	1.03499	-0.731542	1.85168	1.43595	0.451524	0	77.2	40.462	18	22	18	21	19	19	0.737478	0.519811	0.72091	0.19741	0.161772	0.68336	0.738725	0.30965	0.230728	0.77526	134052723	Dred_2177	basic membrane lipoprotein							Dred_2177		1	521
NaN	NaN	-0.757867	NaN	NaN	NaN	NaN	NaN	NaN	NaN	1.1809e-10	40	7.266	1	0	2	1	0	1	1	1	0.292311	1	1	1	1	1	1	1	134052724	Dred_2178	cold-shock DNA-binding domain-containing protein							Dred_2178		1	522
0.76774	NaN	NaN	NaN	NaN	NaN	NaN	NaN	NaN	NaN	1.6534e-15	5.9	61.416	2	0	0	0	1	1	0.88024	1	1	1	1	1	1	1	1	1	134052734	Dred_2190	L-lactate transport							Dred_2190		1	523
0.374066	-1.69964	-0.83939	-1.17198	-0.291804	-1.24004	-0.546056	-1.14545	-0.401101	-0.497434	1.0242e-38	32.6	32.101	3	5	3	7	3	3	0.758713	0.485964	0.26896	0.239313	0.308143	0.194635	0.790194	0.212586	0.387059	0.508336	134052736	Dred_2192	5,10-methylenetetrahydrofolate reductase							Dred_2192		1	524
2.23465	0.414941	2.05189	2.3818	NaN	NaN	NaN	1.57947	-0.446345	1.9788	2.7364e-69	21.2	54.361	7	6	6	9	1	4	0.31656	0.79679	0.23563	0.207615	1	1	1	0.452971	0.344695	0.519447	134052741	Dred_2197	UbiD family decarboxylase							Dred_2197		1	525
1.03111	0.564542	-0.536775	NaN	-0.539792	-1.24342	-0.468172	NaN	NaN	NaN	4.1599e-34	40.3	6.7694	2	2	2	1	2	1	0.963342	0.733908	0.362315	1	0.171669	0.193834	0.812096	1	1	1	134052747	Dred_2203	4Fe-4S ferredoxin							Dred_2203		1	526
2.42116	1.32959	1.83524	1.29913	-0.540799	0.0542234	0.0844725	2.02811	0.439038	2.13251	2.574e-84	24.5	85.897	6	4	9	12	6	3	0.240697	0.446383	0.333738	0.789956	0.171226	0.686562	0.970757	0.234822	0.755092	0.443105	134052751	Dred_2207	homocysteine S-methyltransferase							Dred_2207		1	527
2.92414	1.81644	1.72583	2.05823	-0.325431	1.40354	1.65567	1.38422	-0.0476963	2.72595	3.29e-144	63.3	20.293	10	11	9	10	10	9	0.101779	0.303149	0.392089	0.335474	0.286297	0.431119	0.202462	0.575452	0.810075	0.214637	134052756	Dred_2212	rubrerythrin							Dred_2212		1	528
NaN	-1.10393	NaN	NaN	NaN	NaN	NaN	-0.850454	0.44297	-1.18288	4.2137e-28	26.1	15.05	0	2	0	0	1	3	1	0.656485	1	1	1	1	1	0.289853	0.752436	0.350834	134052762	Dred_2220	dinitrogenase iron-molybdenum cofactor biosynthesis protein							Dred_2220		1	529
1.89825	NaN	1.35986	1.11416	NaN	NaN	NaN	NaN	NaN	NaN	1.204e-33	53.2	12.774	2	1	3	4	1	2	0.489028	1	0.627473	0.923061	1	1	1	1	1	1	134052765	Dred_2223	dinitrogenase iron-molybdenum cofactor biosynthesis protein							Dred_2223		1	530
-1.22196	-1.34364	2.0309	1.56026	2.95164	0.987175	-2.68186	0.870345	1.99588	-0.289834	6.2022e-177	41.4	35.942	12	11	10	4	10	11	0.346358	0.584956	0.244131	0.612818	0.0492173	0.719849	0.296897	0.953061	0.0898036	0.56246	134052769	Dred_2227	hypothetical protein							Dred_2227		1	531
-2.54347	-1.87723	1.51854	1.70628	3.46819	-0.0602168	-3.74696	-0.143309	2.84874	-1.67464	0	73.1	29.758	15	15	13	13	14	12	0.142363	0.440197	0.518313	0.522118	0.0177701	0.629432	0.15254	0.543402	0.0140932	0.259412	134052777	Dred_2235	extracellular solute-binding protein							Dred_2235		1	532
-4.06195	-4.72345	NaN	-0.356482	3.63958	-1.63944	-4.63724	1.6673	5.53546	-3.90699	7.8897e-80	31.4	21.123	7	7	1	2	7	7	0.0383843	0.0481829	1	0.461299	0.0122691	0.115787	0.079342	0.403079	1.27132e-06	0.0442065	134052784	Dred_2243	hypothetical protein							Dred_2243		1	533
NaN	NaN	NaN	NaN	NaN	NaN	NaN	NaN	NaN	NaN	1.6044e-17	4	57.029	1	2	2	3	1	2	1	1	1	1	1	1	1	1	1	1	134052803	Dred_2263	methyl-accepting chemotaxis sensory transducer							Dred_2263		1	534
-0.900018	NaN	NaN	NaN	NaN	NaN	NaN	NaN	NaN	NaN	3.6294e-06	18.6	15.517	2	2	1	0	0	1	0.415823	1	1	1	1	1	1	1	1	1	134052805	Dred_2266	MOSC domain-containing protein							Dred_2266		1	535
NaN	NaN	NaN	1.1181	NaN	NaN	NaN	NaN	NaN	NaN	0.00098163	21.8	8.7639	1	0	0	2	0	0	1	1	1	0.920189	1	1	1	1	1	1	134052810	Dred_2271	hypothetical protein							Dred_2271		1	536
0.97695	0.988991	0.32008	0.992202	-0.210246	0.638769	0.523462	0.777283	-0.12268	2.14918	2.8099e-228	43.7	60.559	19	17	14	20	15	16	0.946189	0.566107	0.718668	0.992793	0.365591	1	0.769388	0.983366	0.709252	0.43523	134052812	Dred_2273	aldehyde ferredoxin oxidoreductase							Dred_2273		1	537
NaN	NaN	0.915253	2.16463	NaN	NaN	NaN	NaN	NaN	NaN	1.542e-19	18	40.773	1	1	5	3	0	1	1	1	0.971985	0.288778	1	1	1	1	1	1	134052816	Dred_2277	iron-containing alcohol dehydrogenase							Dred_2277		1	538
NaN	NaN	NaN	NaN	0.511063	-0.989936	-1.93661	0.646531	0.417488	0.563689	1.1133e-10	12	30.819	1	0	1	1	2	2	1	1	1	1	0.952593	0.260872	0.440132	0.917013	0.7697	0.809503	134052819	Dred_2280	nitrilase/cyanide hydratase and apolipoprotein N-acyltransferase							Dred_2280		1	539
1.80091	1.70435	1.21238	2.22729	0.460166	0.938625	0.26123	1.15043	-0.125321	1.47121	7.1208e-44	75.6	4.8706	4	3	3	2	3	3	0.547009	0.333074	0.736897	0.263429	0.984302	0.757565	0.947478	0.739867	0.70578	0.811263	134052822	Dred_2283	NifU domain-containing protein							Dred_2283		1	540
1.04649	0.927332	0.756255	1.09696	-1.01421	0.051024	0.570754	-0.663008	0.0553346	2.32742	9.6054e-97	73	8.1594	5	4	5	6	4	4	0.968215	0.589321	0.936317	0.935607	0.0421435	0.684938	0.738253	0.347753	0.953569	0.356202	134052823	Dred_2284	NifU domain-containing protein							Dred_2284		1	541
NaN	0.157415	NaN	NaN	NaN	NaN	NaN	NaN	NaN	NaN	1.8621e-11	9.2	39.464	1	3	0	0	0	1	1	0.90796	1	1	1	1	1	1	1	1	134052824	Dred_2285	putative transmembrane anti-sigma factor							Dred_2285		1	542
-1.5754	-1.27375	1.42395	1.46606	2.8974	-0.301319	-3.43553	0.0387171	1.83766	-1.29461	0	75.7	32.603	20	21	19	17	19	19	0.279168	0.605435	0.582193	0.674787	0.0543157	0.516361	0.187735	0.62297	0.119773	0.328455	134052834	Dred_2295	phosphate-binding protein							Dred_2295		1	543
NaN	NaN	NaN	-1.34136	NaN	NaN	NaN	NaN	NaN	NaN	2.1048e-13	17.3	16.449	0	2	1	3	0	0	1	1	1	0.204763	1	1	1	1	1	1	134052838	Dred_2299	hypothetical protein							Dred_2299		1	544
-2.31065	-3.95875	0.79452	NaN	3.8536	0.306962	-3.83261	1.32625	3.5924	-1.7793	1.9035e-141	56.2	31.639	13	14	2	1	14	13	0.16929	0.0984735	0.955895	1	0.00755	0.818827	0.143802	0.614608	0.00183188	0.242305	134052840	Dred_2301	extracellular solute-binding protein							Dred_2301		1	545
NaN	NaN	NaN	NaN	NaN	NaN	NaN	NaN	NaN	NaN	7.8018e-05	5.9	34.485	1	2	0	0	0	0	1	1	1	1	1	1	1	1	1	1	134052849	Dred_2310	GDSL family lipase							Dred_2310		1	546
0.916782	-0.348232	0.157303	0.330338	0.361768	0.28948	0.0489336	0.781402	0.0639171	1.03422	3.2027e-90	31.9	62.305	10	6	12	11	11	7	0.927165	0.900425	0.642031	0.714261	0.918224	0.809461	0.96045	0.98546	0.965657	0.956404	134052851	Dred_2312	pyruvate kinase							Dred_2312		1	547
NaN	NaN	NaN	NaN	NaN	NaN	NaN	NaN	NaN	NaN	3.5792e-41	22.2	33.819	1	3	0	1	0	1	1	1	1	1	1	1	1	1	1	1	134052852	Dred_2313	6-phosphofructokinase							Dred_2313		1	548
1.13251	NaN	0.495388	NaN	0.741143	1.38665	0.303927	NaN	NaN	NaN	7.1e-14	11.5	34.556	2	0	2	1	3	1	0.995493	1	0.804471	1	0.81091	0.441367	0.918055	1	1	1	134052853	Dred_2314	acetyl-CoA carboxylase, carboxyl transferase subunit alpha							Dred_2314		1	549
1.03576	0.812587	0.572696	1.01008	0.0888201	0.781653	0.397036	0.510658	0.260387	1.69778	4.4734e-80	51.4	15.771	7	8	6	8	7	6	0.964816	0.633648	0.843141	0.99917	0.627388	0.883061	0.854335	0.848676	0.878353	0.674666	134052869	Dred_2330	CoA-binding domain-containing protein							Dred_2330		1	550
NaN	-2.72794	NaN	NaN	1.55704	NaN	NaN	NaN	NaN	NaN	4.5477e-11	20.5	18.371	0	2	1	1	2	1	1	0.257764	1	1	0.380564	1	1	1	1	1	134052876	Dred_2337	3-isopropylmalate dehydratase small subunit							Dred_2337		1	551
NaN	NaN	NaN	-2.04191	0.0882773	-1.68084	-1.34593	-1.8933	-0.21078	-0.551984	6.4482e-29	17.7	44.377	0	1	0	5	3	3	1	1	1	0.0997482	0.626849	0.109314	0.57748	0.0848517	0.5971	0.494581	134052877	Dred_2338	homoaconitate hydratase family protein							Dred_2338		1	552
-0.459834	-1.89585	NaN	-2.14675	1.97159	0.147437	-2.182	-1.35222	1.72233	-1.85312	1.107e-61	24.1	41.891	3	6	0	2	4	3	0.523024	0.435548	1	0.0886348	0.229823	0.734476	0.3891	0.168114	0.146177	0.230728	134052878	Dred_2339	trans-homoaconitate synthase							Dred_2339		1	553
1.25586	1.0511	1.44811	1.53203	-0.111072	0.313014	0.101381	1.37846	0.0821575	1.3949	2.9368e-145	53.4	53.767	9	15	9	20	10	10	0.919966	0.543178	0.565535	0.631124	0.443855	0.822075	0.975663	0.579289	0.99137	0.858837	134052879	Dred_2340	aspartyl/glutamyl-tRNA amidotransferase subunit B							Dred_2340		1	554
1.34523	1.26036	1.10219	1.56785	-0.278164	0.820485	1.04691	1.60393	0.161694	1.74338	5.7586e-100	24.1	53.136	4	7	7	8	3	4	0.854999	0.469488	0.822452	0.607934	0.317311	0.85161	0.455126	0.438738	0.947943	0.648269	134052880	Dred_2341	aspartyl/glutamyl-tRNA amidotransferase subunit A							Dred_2341		1	555
1.93297	2.13005	0.793105	1.99873	0.140255	1.18568	0.914718	0.937646	-0.785229	1.8044	4.8592e-39	36.6	10.654	3	3	3	3	3	3	0.469176	0.229172	0.955171	0.363598	0.6794	0.573433	0.527182	0.900918	0.122613	0.613624	134052881	Dred_2342	glutamyl-tRNA(Gln) amidotransferase subunit C							Dred_2342		1	556
2.52772	NaN	2.38855	1.34223	NaN	NaN	NaN	0.790355	-1.37041	2.47385	1.0059e-07	32.4	12.236	4	1	2	2	3	2	0.203604	1	0.1268	0.75966	1	1	1	0.990013	0.00993168	0.298538	134052899	Dred_2360	TrpR-like protein YerC/YecD							Dred_2360		1	557
NaN	-2.44045	-0.68059	-1.67906	0.454492	0.264717	-0.184064	-0.757843	0.115566	-0.523161	6.7514e-59	31.8	45.25	2	10	5	7	2	5	1	0.312453	0.315669	0.146974	0.98784	0.796239	0.89312	0.317597	0.980639	0.501824	134052900	Dred_2361	phosphoribosylamine--glycine ligase							Dred_2361		1	558
2.39509	2.43214	2.27727	2.59737	0.0371714	1.87967	1.71988	1.84117	-0.0651741	2.36624	0	77	55.519	20	23	22	29	21	17	0.250453	0.171018	0.15731	0.144835	0.576961	0.201455	0.183444	0.314557	0.786221	0.34027	134052901	Dred_2362	bifunctional phosphoribosylaminoimidazolecarboxamide formyltransferase/IMP cyclohydrolase							Dred_2362		1	559
NaN	NaN	NaN	NaN	NaN	NaN	NaN	NaN	NaN	NaN	0.002551	7.4	22.213	2	0	0	0	1	1	1	1	1	1	1	1	1	1	1	1	134052902	Dred_2363	phosphoribosylglycinamide formyltransferase							Dred_2363		1	560
1.27214	-0.469573	NaN	0.232837	0.438932	1.29225	0.585539	0.542902	-0.162331	1.38086	3.3924e-38	18.3	37.093	3	5	1	3	3	4	0.908077	0.859941	1	0.675402	0.997541	0.501129	0.728603	0.86481	0.657807	0.867654	134052903	Dred_2364	phosphoribosylaminoimidazole synthetase							Dred_2364		1	561
1.66444	0.689707	-1.1784	0.691942	NaN	NaN	NaN	NaN	NaN	NaN	8.9254e-47	9.5	51.671	2	2	3	3	1	1	0.633639	0.682617	0.185717	0.864195	1	1	1	1	1	1	134052904	Dred_2365	amidophosphoribosyltransferase							Dred_2365		1	562
NaN	-1.5141	NaN	NaN	NaN	NaN	NaN	NaN	NaN	NaN	1.315e-13	5.8	79.691	1	3	0	0	1	2	1	0.536403	1	1	1	1	1	1	1	1	134052905	Dred_2366	phosphoribosylformylglycinamidine synthase II							Dred_2366		1	563
NaN	NaN	NaN	NaN	NaN	NaN	NaN	NaN	NaN	NaN	0.0032552	13.3	25.452	0	0	0	1	0	1	1	1	1	1	1	1	1	1	1	1	134052906	Dred_2367	phosphoribosylformylglycinamidine synthase I							Dred_2367		1	564
NaN	0.0558762	0.159758	0.199901	NaN	NaN	NaN	0.179384	0.347666	-0.518837	1.1733e-14	46.3	9.4219	1	2	3	3	1	1	1	0.952421	0.643161	0.662463	1	1	1	0.6877	0.817568	0.502915	134052907	Dred_2368	phosphoribosylformylglycinamidine synthase PurS							Dred_2368		1	565
-0.506578	-2.16401	-2.63173	-3.26944	1.06461	-1.30347	-1.8347	-2.52525	0.569102	-2.12502	1.2151e-115	50	26.827	5	11	4	7	6	10	0.511004	0.37177	0.02398	0.0209778	0.622697	0.179994	0.462404	0.0335004	0.668944	0.191484	134052908	Dred_2369	phosphoribosylaminoimidazole-succinocarboxamide synthase							Dred_2369		1	566
2.53172	1.10855	1.46921	1.86481	-0.117834	1.44964	1.28173	1.2919	-0.145143	1.59131	1.4923e-137	47.2	48.749	16	17	11	17	14	13	0.202299	0.522388	0.551172	0.432102	0.438232	0.403867	0.341891	0.638352	0.679927	0.737838	134052909	Dred_2370	adenylosuccinate lyase							Dred_2370		1	567
2.61384	1.37325	1.78885	1.16634	0.0216219	1.84695	1.37701	1.61084	-0.26953	2.24674	2.7041e-107	46.2	17.686	3	2	2	4	3	2	0.176814	0.432152	0.357757	0.885125	0.562162	0.213594	0.301591	0.434762	0.527116	0.390789	134052910	Dred_2371	phosphoribosylaminoimidazole carboxylase catalytic subunit							Dred_2371		1	568
NaN	NaN	0.266876	NaN	NaN	NaN	NaN	NaN	NaN	NaN	4.1671e-16	4.2	48.268	1	1	2	0	1	0	1	1	0.693259	1	1	1	1	1	1	1	134052911	Dred_2372	xanthine/uracil/vitamin C permease							Dred_2372		1	569
0.922046	-0.760008	-0.453064	-0.0418037	-0.239055	-0.404554	-0.122601	-0.456702	-0.35777	0.13095	5.9144e-72	26.5	57.248	7	7	7	8	5	6	0.928827	0.764713	0.391357	0.570764	0.344577	0.471383	0.910826	0.419408	0.430477	0.679975	134052914	Dred_2375	GMP synthase							Dred_2375		1	570
1.04173	0.324636	0.792022	1.28465	-1.21437	-1.6669	-0.439031	0.127369	0.15043	0.762559	9.9992e-36	33.5	20.302	4	5	5	6	2	3	0.966708	0.835426	0.954616	0.800212	0.0207348	0.111462	0.82033	0.663465	0.955922	0.871082	134052915	Dred_2376	hypoxanthine phosphoribosyltransferase							Dred_2376		1	571
NaN	NaN	NaN	NaN	NaN	NaN	NaN	NaN	NaN	NaN	8.8371e-08	17.3	13.064	0	0	0	2	0	0	1	1	1	1	1	1	1	1	1	1	134052917	Dred_2378	MazG nucleotide pyrophosphohydrolase							Dred_2378		1	572
NaN	NaN	NaN	NaN	NaN	NaN	NaN	NaN	NaN	NaN	2.1164e-07	23.2	15.712	0	1	1	0	0	0	1	1	1	1	1	1	1	1	1	1	134052918	Dred_2379	hypothetical protein							Dred_2379		1	573
NaN	NaN	NaN	NaN	NaN	NaN	NaN	NaN	NaN	NaN	2.8529e-08	13.4	44.38	0	0	0	2	0	1	1	1	1	1	1	1	1	1	1	1	134052919	Dred_2380	flagellar motor switch protein							Dred_2380		1	574
NaN	-1.40125	NaN	-1.73197	NaN	NaN	NaN	-1.57665	0.985865	-2.57686	7.8151e-23	50	13.416	1	3	0	3	2	2	1	0.568319	1	0.139181	1	1	1	0.128171	0.42474	0.137492	134052921	Dred_2382	response regulator receiver protein							Dred_2382		1	575
0.877823	-0.220454	0.283211	-0.371726	-0.0525956	-0.292952	-0.614823	-0.251212	-0.507644	0.807427	1.3522e-60	27.8	22.157	3	5	3	5	2	2	0.914867	0.943337	0.701025	0.456311	0.494163	0.520102	0.770992	0.498749	0.292215	0.885098	134052922	Dred_2383	MCP methylation inhibitor CheC							Dred_2383		1	576
-3.42574	-2.75099	NaN	NaN	4.65335	-0.414768	-4.92279	-1.02812	-0.895368	-0.19862	5.1341e-94	72.3	13.48	7	6	1	0	6	4	0.0690948	0.253686	1	1	0.000978825	0.467054	0.0631111	0.24132	0.082111	0.587091	134052938	Dred_2399	flagellar basal body-associated protein FliL							Dred_2399		1	577
1.31898	NaN	0.109294	0.394411	NaN	NaN	NaN	NaN	NaN	NaN	8.8979e-33	12.9	90.311	2	1	3	6	0	3	0.873996	1	0.620093	0.740215	1	1	1	1	1	1	134052939	Dred_2400	hypothetical protein							Dred_2400		1	578
NaN	NaN	NaN	NaN	NaN	NaN	NaN	NaN	NaN	NaN	1.0657e-23	18.8	14.416	0	1	2	2	0	0	1	1	1	1	1	1	1	1	1	1	134052952	Dred_2413	flagellar protein FlaG protein							Dred_2413		1	579
NaN	NaN	NaN	NaN	0.984334	-0.444792	-1.86939	NaN	NaN	NaN	6.8732e-09	22.5	8.8251	1	0	0	0	2	1	1	1	1	1	0.667705	0.454456	0.454753	1	1	1	134052956	Dred_2417	carbon storage regulator CsrA							Dred_2417		1	580
NaN	NaN	NaN	NaN	NaN	NaN	NaN	NaN	NaN	NaN	1.8642e-18	4.6	72.976	1	2	2	0	2	1	1	1	1	1	1	1	1	1	1	1	134052968	Dred_2429	flagellin domain-containing protein							Dred_2429		1	581
2.55572	1.16408	2.05467	2.00845	1.20502	1.82122	0.0255958	2.99261	0.528971	2.33621	7.8115e-116	29.7	56.93	4	6	9	10	3	4	0.194589	0.502691	0.23452	0.358906	0.547335	0.223509	0.953686	0.033279	0.695125	0.352555	134052972	Dred_2433	flagellin domain-containing protein							Dred_2433		1	582
-0.49714	-2.62091	-2.26451	-2.39753	1.16376	0.626112	-1.09881	0.662935	0.688852	-0.604071	1.1479e-201	28.9	76.974	8	14	8	5	9	8	0.513419	0.277292	0.0432357	0.0660699	0.569007	0.993029	0.640383	0.925316	0.593278	0.481635	134052979	Dred_2440	CheA signal transduction histidine kinase							Dred_2440		1	583
2.68188	2.4135	2.25332	2.00828	0.0931545	1.54676	1.20025	1.34307	0.0110662	3.76125	2.6272e-87	54.6	18.245	6	8	7	9	6	6	0.157578	0.174252	0.16455	0.35899	0.631705	0.349937	0.37896	0.603128	0.891451	0.0386608	134052980	Dred_2441	putative CheW protein							Dred_2441		1	584
-3.65563	NaN	NaN	NaN	2.54533	-0.961114	-3.86111	0.27965	2.69673	-2.42699	4.129e-18	19.2	29.316	4	2	0	0	2	3	0.0562375	1	1	1	0.0991114	0.269404	0.140981	0.735315	0.0203572	0.153919	134052981	Dred_2442	OmpA/MotB domain-containing protein							Dred_2442		1	585
-2.79496	-1.67758	0.940204	1.13037	3.6748	-0.23686	-3.59836	-0.56192	2.77513	-3.3817	0	66.7	58.717	30	31	30	31	31	30	0.117108	0.491825	0.951851	0.911257	0.0113468	0.545533	0.168651	0.381836	0.0168748	0.0712259	134052993	Dred_2454	extracellular solute-binding protein							Dred_2454		1	586
2.09393	0.942695	0.540027	1.22803	0.0326651	1.40479	1.06392	1.09383	-0.595184	2.12595	4.882e-208	37.8	69.011	18	11	12	12	14	13	0.383206	0.583496	0.826748	0.84062	0.572653	0.430364	0.446276	0.781912	0.227048	0.446228	134052996	Dred_2457	oligoendopeptidase F							Dred_2457		1	587
2.56389	2.30329	1.86821	2.04656	-0.053898	0.873341	0.97695	0.854554	-1.43796	2.63621	5.8463e-115	42.6	40.417	5	7	8	11	6	5	0.192013	0.194305	0.317311	0.340876	0.49301	0.809187	0.492552	0.965333	0.00698466	0.242304	134052998	Dred_2459	hypothetical protein							Dred_2459		1	588
1.24805	-0.952035	0.354903	-0.0236102	0.260989	1.04649	-0.0161327	1.15147	-0.0110209	1.2746	2.3956e-51	31.1	42.035	5	5	6	4	6	5	0.925679	0.703559	0.73547	0.577452	0.807242	0.674689	0.941599	0.739101	0.860681	0.934828	134053001	Dred_2462	RNA polymerase sigma factor RpoD							Dred_2462		1	589
-0.105054	1.05643	-0.0563112	0.949171	0.675184	0.316957	0.154972	0.600555	-0.692875	1.78508	3.5241e-41	40.1	21.162	3	2	3	2	3	4	0.618732	0.541231	0.54707	0.974273	0.851107	0.824194	0.991216	0.893795	0.167382	0.624505	134053004	Dred_2465	NADPH-dependent FMN reductase							Dred_2465		1	590
NaN	NaN	NaN	NaN	NaN	NaN	NaN	NaN	NaN	NaN	2.6518e-05	4.6	86.642	2	1	0	1	0	1	1	1	1	1	1	1	1	1	1	1	134053005	Dred_2466	phosphoenolpyruvate synthase							Dred_2466		1	591
1.67161	1.43031	0.851679	1.31577	0.0951818	1.06805	0.790522	1.22725	-0.106747	1.60929	0	48.6	98.102	27	26	22	29	26	25	0.628944	0.413955	0.985186	0.778219	0.633729	0.65855	0.599819	0.684044	0.73032	0.727031	134053008	Dred_2469	pyruvate phosphate dikinase							Dred_2469		1	592
NaN	NaN	NaN	NaN	NaN	NaN	NaN	NaN	NaN	NaN	9.542e-08	7.3	31.799	0	2	0	0	0	0	1	1	1	1	1	1	1	1	1	1	134053009	Dred_2470	hypothetical protein							Dred_2470		1	593
2.28611	1.70233	1.54696	2.13226	-0.333171	1.32441	1.50818	1.61941	-0.346665	2.69106	2.0668e-207	34.2	77.488	10	11	14	14	8	7	0.294213	0.33363	0.499851	0.302495	0.281421	0.480302	0.251498	0.429862	0.442043	0.225111	134053011	Dred_2472	glycine--tRNA ligase							Dred_2472		1	594
NaN	1.73408	1.4742	2.16949	1.38587	0.520749	-0.979942	1.58044	-0.647942	2.13543	7.1338e-54	34.6	33.838	2	7	9	7	3	2	1	0.324956	0.5478	0.286756	0.457425	0.935067	0.671627	0.452404	0.193174	0.441723	134053012	Dred_2473	glycyl-tRNA synthetase subunit alpha							Dred_2473		1	595
0.744419	1.74231	1.24744	2.3572	1.14893	1.70797	0.205017	1.63352	1.14012	0.0894515	3.9418e-26	28.8	17.225	4	3	3	2	3	1	0.872931	0.322732	0.710293	0.215877	0.576891	0.271043	0.986317	0.421864	0.349578	0.667969	134053021	Dred_2482	putative metalloprotease							Dred_2482		1	596
0.474566	1.25305	2.37304	2.74487	1.51798	1.40746	1.42304	1.5202	0.70779	2.77073	4.0175e-17	42.4	6.953	4	3	4	4	3	3	0.789302	0.471965	0.130753	0.111067	0.397367	0.42876	0.283305	0.488522	0.58168	0.201714	134053029	Dred_2490	30S ribosomal protein S21							Dred_2490		1	597
0.927593	0.67888	0.438612	0.615464	0.441271	0.708408	0.0514416	0.385707	-0.185179	1.0604	3.0116e-33	34.5	12.407	2	2	3	2	2	2	0.93058	0.687	0.776367	0.831873	0.996083	0.94285	0.961178	0.786808	0.628864	0.964668	134053030	Dred_2491	histidine triad (HIT) protein							Dred_2491		1	598
0.47892	-0.375179	-0.404878	0.434793	0.360308	-0.514243	-0.740167	0.231187	0.0899048	0.58541	0	59.5	65.529	30	30	28	28	29	27	0.790635	0.891409	0.408696	0.756728	0.916599	0.42606	0.736358	0.71216	0.998845	0.816179	134053035	Dred_2496	molecular chaperone DnaK							Dred_2496		1	599
2.95635	2.42864	1.86971	2.78637	-0.279441	1.2532	1.80995	1.18979	-0.425889	3.33767	4.8046e-221	77.1	21.858	8	9	8	9	7	7	0.0957234	0.171621	0.316576	0.102783	0.316444	0.52705	0.159044	0.711069	0.363469	0.0837241	134053036	Dred_2497	GrpE protein HSP-70 cofactor							Dred_2497		1	600
NaN	NaN	NaN	NaN	NaN	NaN	NaN	NaN	NaN	NaN	4.7384e-08	6.1	55.877	0	2	1	1	1	1	1	1	1	1	1	1	1	1	1	1	134053037	Dred_2498	chaperonin Cpn60/TCP-1							Dred_2498		1	601
0.969528	1.54158	2.12108	1.43659	0.444773	1.30071	0.997329	2.14874	0.636915	2.89916	1.9062e-14	27.3	9.6874	4	4	4	4	4	4	0.943841	0.379804	0.209104	0.694662	0.993899	0.495605	0.481483	0.191662	0.625618	0.167817	134053044	Dred_2505	30S ribosomal protein S20							Dred_2505		1	602
NaN	NaN	NaN	NaN	NaN	NaN	NaN	NaN	NaN	NaN	3.2565e-05	23.9	11.7	1	1	0	0	0	0	1	1	1	1	1	1	1	1	1	1	134053046	Dred_2507	hypothetical protein							Dred_2507		1	603
1.54932	1.57906	1.38692	1.56422	-0.208661	1.0404	1.22287	1.40757	-0.174345	1.4622	4.2213e-140	34.2	94.351	15	12	12	19	12	13	0.710908	0.368701	0.60817	0.610267	0.366769	0.679275	0.368432	0.560015	0.642521	0.816849	134053054	Dred_2515	leucyl-tRNA synthetase							Dred_2515		1	604
NaN	NaN	NaN	NaN	NaN	NaN	NaN	NaN	NaN	NaN	0.00042417	9.8	21.502	2	1	1	2	0	1	1	1	1	1	1	1	1	1	1	1	134053056	Dred_2517	metal dependent phosphohydrolase							Dred_2517		1	605
0.18409	0.920789	-0.0885462	0.855249	-1.35096	-1.23409	-0.22727	0.376068	-0.321099	1.34534	3.376e-77	77.6	9.1691	4	4	5	5	4	4	0.701944	0.591809	0.533367	0.933911	0.0122691	0.196053	0.880704	0.782086	0.469335	0.890024	134053057	Dred_2518	RNP-1-like RNA-binding protein							Dred_2518		1	606
1.62195	1.36208	1.79925	1.17994	NaN	NaN	NaN	0.381173	0.00187425	0.197004	1.3828e-30	47.3	18.973	2	4	4	5	0	3	0.661754	0.435768	0.352279	0.875278	1	1	1	0.784585	0.878623	0.699253	134053059	Dred_2520	histidine triad (HIT) protein							Dred_2520		1	607
-3.37988	-2.4033	NaN	3.57696	3.22769	-0.713568	-4.30754	1.28653	3.22538	-1.05457	4.2608e-193	59	33.778	12	10	0	1	13	7	0.0719293	0.320041	1	0.0184138	0.0290777	0.350536	0.10214	0.6421	0.00527356	0.3777	134053061	Dred_2522	periplasmic binding protein/LacI transcriptional regulator							Dred_2522		1	608
0.220949	2.25133	1.12002	0.833387	-0.103658	-0.0394735	0.131985	0.0277203	-0.222397	0.294084	2.694e-136	52.1	19.363	9	9	9	9	9	9	0.712841	0.204328	0.808433	0.924537	0.450066	0.639637	0.984544	0.618022	0.582931	0.727937	134053069	Dred_2530	hypothetical protein							Dred_2530		1	609
NaN	NaN	NaN	NaN	NaN	NaN	NaN	NaN	NaN	NaN	0.00016412	5	46.482	0	0	0	2	0	0	1	1	1	1	1	1	1	1	1	1	134053071	Dred_2532	GTP1/OBG domain-containing protein							Dred_2532		1	610
NaN	NaN	NaN	NaN	NaN	NaN	NaN	NaN	NaN	NaN	4.5355e-21	10.8	20.746	0	2	0	0	0	0	1	1	1	1	1	1	1	1	1	1	134053072	Dred_2533	signal transduction histidine kinase regulating citrate/malate metabolism							Dred_2533		1	611
0.679964	-0.497127	1.53615	0.796836	0.540821	1.0497	0.226632	2.18355	1.14509	2.41012	2.7234e-23	44.9	9.5558	4	4	4	4	4	4	0.852789	0.850795	0.506827	0.908888	0.934086	0.672277	0.971374	0.180366	0.347307	0.322822	134053073	Dred_2534	50S ribosomal protein L27							Dred_2534		1	612
0.652326	1.37583	1.49221	2.06359	0.201634	1.097	0.681134	1.26879	-0.12584	1.13765	4.5261e-47	52.6	12.651	7	7	6	7	7	7	0.844181	0.431319	0.535721	0.333012	0.743505	0.637126	0.667309	0.654536	0.705098	0.989075	134053074	Dred_2535	50S ribosomal protein L21							Dred_2535		1	613
0.973501	NaN	NaN	0.360212	NaN	NaN	NaN	NaN	NaN	NaN	8.5688e-10	22.6	26.174	3	1	1	2	0	1	0.945098	1	1	0.726323	1	1	1	1	1	1	134053076	Dred_2537	hypothetical protein							Dred_2537		1	614
1.68257	NaN	NaN	-1.75886	NaN	NaN	NaN	NaN	NaN	NaN	1.3821e-09	11.5	70.951	3	1	0	2	2	0	0.621796	1	1	0.135344	1	1	1	1	1	1	134053077	Dred_2538	radical SAM domain-containing protein							Dred_2538		1	615
-1.41292	NaN	NaN	NaN	NaN	NaN	NaN	NaN	NaN	NaN	3.304e-22	14.5	34.636	2	2	0	0	1	1	0.30887	1	1	1	1	1	1	1	1	1	134053079	Dred_2540	peptidase M23B							Dred_2540		1	616
NaN	NaN	NaN	NaN	NaN	NaN	NaN	NaN	NaN	NaN	1.5468e-09	32.6	10.379	2	1	0	1	1	0	1	1	1	1	1	1	1	1	1	1	134053081	Dred_2542	cell division topological specificity factor MinE							Dred_2542		1	617
-1.58169	-2.80045	NaN	NaN	2.40398	NaN	NaN	-1.53249	1.35197	-2.31496	4.6032e-48	51.9	28.684	4	7	1	1	4	4	0.278059	0.245088	1	1	0.123874	1	1	0.135383	0.261098	0.167142	134053082	Dred_2543	septum site-determining protein MinD							Dred_2543		1	618
NaN	-2.12981	NaN	NaN	NaN	NaN	NaN	-0.517585	0.687509	-1.34312	4.6632e-10	10.8	36.801	1	3	0	0	1	2	1	0.379566	1	1	1	1	1	0.397409	0.594105	0.319031	134053087	Dred_2548	rod shape-determining protein MreB							Dred_2548		1	619
NaN	NaN	NaN	NaN	NaN	NaN	NaN	NaN	NaN	NaN	1.5928e-06	9.5	23.032	0	1	0	0	1	1	1	1	1	1	1	1	1	1	1	1	134053090	Dred_2551	redox-sensing transcriptional repressor Rex							Dred_2551		1	620
NaN	NaN	NaN	NaN	NaN	NaN	NaN	NaN	NaN	NaN	9.5857e-06	21.3	8.2701	1	0	2	2	0	0	1	1	1	1	1	1	1	1	1	1	134053092	Dred_2553	hypothetical protein							Dred_2553		1	621
1.48507	NaN	NaN	-0.389347	NaN	NaN	NaN	NaN	NaN	NaN	5.2257e-08	2.7	100.89	3	1	1	1	0	0	0.755435	1	1	0.450584	1	1	1	1	1	1	134053093	Dred_2554	valyl-tRNA synthetase							Dred_2554		1	622
-1.43631	-1.43397	NaN	NaN	1.83831	-0.191228	-2.52907	0.41511	1.09572	-0.18409	2.8828e-76	19.8	91.331	5	9	1	1	3	5	0.30447	0.558971	1	1	0.272791	0.566668	0.323387	0.801261	0.370295	0.59106	134053098	Dred_2559	ATP-dependent protease La							Dred_2559		1	623
-2.65472	-2.72122	NaN	-2.74743	1.35744	-1.08519	-2.3138	1.0364	1.49835	-0.292428	4.9284e-52	26	45.966	5	9	2	3	7	3	0.130718	0.258961	1	0.0426893	0.470988	0.234011	0.363244	0.825237	0.209849	0.561767	134053100	Dred_2561	ATP-dependent protease ATP-binding subunit ClpX							Dred_2561		1	624
1.67229	2.77034	1.48471	2.26091	-0.783688	0.766553	1.61847	1.01371	-0.46929	2.81056	1.8705e-173	48.2	21.669	13	11	10	12	12	9	0.6285	0.11988	0.54074	0.250479	0.0874771	0.895345	0.214117	0.842506	0.324386	0.190706	134053101	Dred_2562	ATP-dependent Clp protease proteolytic subunit							Dred_2562		1	625
1.27745	2.53809	1.92869	2.35942	0.454071	1.48052	1.31771	2.07717	0.752577	1.62469	0	69.2	48.757	27	27	26	29	26	27	0.904207	0.153488	0.288582	0.215122	0.988102	0.386201	0.326285	0.216502	0.554679	0.717818	134053102	Dred_2563	trigger factor							Dred_2563		1	626
-0.26479	NaN	NaN	NaN	NaN	NaN	NaN	NaN	NaN	NaN	4.3281e-07	5.4	38.787	2	0	0	0	0	0	0.574695	1	1	1	1	1	1	1	1	1	134053113	Dred_2574	beta-lactamase domain-containing protein							Dred_2574		1	627
NaN	NaN	NaN	NaN	NaN	NaN	NaN	NaN	NaN	NaN	0.00048794	19.3	13.635	1	1	0	1	0	1	1	1	1	1	1	1	1	1	1	1	134053117	Dred_2578	hypothetical protein							Dred_2578		1	628
-0.267653	NaN	NaN	NaN	NaN	NaN	NaN	NaN	NaN	NaN	4.1171e-07	47.5	6.8318	2	0	0	0	0	0	0.573919	1	1	1	1	1	1	1	1	1	134053119	Dred_2580	hypothetical protein							Dred_2580		1	629
NaN	-2.28638	NaN	NaN	-0.0241791	-1.56081	-1.89384	-1.72857	0.0318186	-1.66984	4.3912e-39	19.1	50.795	2	7	2	1	2	6	1	0.344699	1	1	0.519669	0.128908	0.449403	0.10562	0.920512	0.260216	134053178	Dred_2642	hypothetical protein							Dred_2642		1	630
-1.88454	-2.05426	NaN	1.19763	3.14194	0.445833	-2.91539	NaN	NaN	NaN	2.0423e-75	38.2	35.109	8	4	1	4	5	1	0.228169	0.397141	1	0.862495	0.0343945	0.894044	0.259289	1	1	1	134053180	Dred_2645	periplasmic solute binding protein							Dred_2645		1	631
-1.92341	-1.40534	0.880568	1.34597	3.33471	0.472072	-3.11503	0.0922074	2.33202	-2.21925	5.8893e-275	71	30.05	18	17	14	17	18	15	0.222259	0.567147	1	0.757051	0.0234476	0.908386	0.229865	0.647277	0.0460033	0.179101	134053189	Dred_2654	NLPA lipoprotein							Dred_2654		1	632
0.592732	-0.777283	NaN	0.829408	1.31203	1.84418	-0.044107	1.48877	0.251446	1.58437	6.2683e-63	49.5	23.809	5	5	0	6	3	6	0.825684	0.759145	1	0.922832	0.493102	0.214646	0.933503	0.507962	0.884627	0.742022	134053192	Dred_2657	hypothetical protein							Dred_2657		1	633
1.05332	0.268434	0.617299	0.75616	0.680054	1.14893	0.22367	0.883855	0.211386	0.520397	3.5839e-106	52	40.301	10	12	10	15	9	11	0.97038	0.85968	0.865631	0.891514	0.848124	0.599459	0.973421	0.94257	0.912821	0.796239	134053209	Dred_2674	iron-containing alcohol dehydrogenase							Dred_2674		1	634
NaN	NaN	NaN	NaN	NaN	NaN	NaN	NaN	NaN	NaN	2.6357e-31	15.8	25.5	0	2	0	0	1	0	1	1	1	1	1	1	1	1	1	1	134053214	Dred_2679	hypothetical protein							Dred_2679		1	635
NaN	1.48491	NaN	-1.44911	NaN	NaN	NaN	NaN	NaN	NaN	1.6699e-22	6.1	126.77	0	3	1	5	0	0	1	0.396975	1	0.184762	1	1	1	1	1	1	134053215	Dred_2680	S-layer domain-containing protein							Dred_2680		1	636
2.51025	1.8132	1.85328	2.41804	-0.334516	1.42029	1.16652	1.37979	-0.425114	2.44458	8.0758e-82	45.3	26.566	6	7	7	9	7	6	0.209381	0.303991	0.324684	0.195867	0.280579	0.421094	0.395005	0.578401	0.364193	0.309537	134053219	Dred_2684	ribonuclease PH							Dred_2684		1	637
NaN	NaN	NaN	NaN	NaN	NaN	NaN	-0.303294	-0.419141	-0.202386	6.6875e-14	8.1	27.436	1	1	0	1	1	2	1	1	1	1	1	1	1	0.477916	0.3698	0.586064	134053221	Dred_2686	beta-lactamase domain-containing protein							Dred_2686		1	638
2.72701	1.20836	0.527571	1.83609	-0.236198	0.52085	0.669662	1.38427	-1.49863	2.06359	2.5694e-112	40.9	45.562	10	10	8	10	9	6	0.145722	0.487267	0.820517	0.447709	0.346626	0.935122	0.674558	0.575415	0.00503462	0.476519	134053224	Dred_2689	methylaspartate ammonia-lyase							Dred_2689		1	639
1.9809	2.44733	1.31383	2.14127	-0.719044	1.43221	2.30399	1.70876	-0.712835	1.71146	8.5759e-184	38.7	53.415	10	7	9	10	8	9	0.442518	0.168417	0.660895	0.298634	0.105617	0.414047	0.0662805	0.380721	0.156792	0.6667	134053225	Dred_2690	methylaspartate mutase subunit E							Dred_2690		1	640
0.916935	NaN	NaN	NaN	NaN	NaN	NaN	NaN	NaN	NaN	0.00086896	5.6	49.504	2	0	0	0	1	1	0.927213	1	1	1	1	1	1	1	1	1	134053226	Dred_2691	glutamate mutase, MutL							Dred_2691		1	641
NaN	NaN	NaN	NaN	0.0522768	-1.69797	-2.07856	NaN	NaN	NaN	0.00018765	14.6	15.624	0	0	1	0	2	0	1	1	1	1	0.591511	0.106722	0.410157	1	1	1	134053227	Dred_2692	methylaspartate mutase subunit S							Dred_2692		1	642
1.91789	-0.562279	0.730836	0.228486	0.334454	0.796182	0.320542	0.597698	0.108759	1.22119	1.2696e-74	43.4	12.748	4	5	4	5	4	5	0.477742	0.829251	0.923332	0.673687	0.887892	0.87127	0.906633	0.892355	0.985468	0.968801	134053232	Dred_2697	hypothetical protein							Dred_2697		1	643
-1.78702	-3.66164	-3.06058	-3.15273	0.761711	-1.95853	-2.71009	-3.65087	0.233888	-2.97697	1.8819e-135	34.8	36.53	7	9	6	9	6	8	0.243485	0.126854	0.0113066	0.0247413	0.798472	0.0729764	0.292166	0.0044613	0.896969	0.100238	134053261	Dred_2728	nicotinate-nucleotide--dimethylbenzimidazole phosphoribosyltransferase							Dred_2728		1	644
-2.94976	-3.7632	1.30007	1.67259	4.77584	0.933875	-3.80836	2.00594	4.61235	-2.69913	0	69.7	18.302	8	8	4	6	8	8	0.103404	0.116512	0.671023	0.542417	0.000693162	0.761287	0.146237	0.24345	5.73972e-05	0.12512	134053269	Dred_2736	hypothetical protein							Dred_2736		1	645
NaN	-1.40801	NaN	NaN	1.69408	1.61955	-0.60189	2.05686	1.39413	-0.129613	2.2485e-05	1.7	49.564	1	2	0	0	1	2	1	0.566383	1	1	0.325141	0.312663	0.774593	0.223958	0.245522	0.606051	134053275	Dred_2742	sodium:neurotransmitter symporter							Dred_2742		1	646
-1.88433	-2.39487	1.69728	1.03372	3.56523	0.0535284	-3.58091	0.838911	3.12131	-1.1165	6.0022e-157	48.8	38.516	13	14	4	4	14	10	0.228202	0.321778	0.408275	0.981858	0.0144368	0.686209	0.170624	0.977498	0.00699081	0.364579	134053290	Dred_2757	TRAP dicarboxylate transporter subunit DctP							Dred_2757		1	647
-2.773	-2.1165	0.865523	1.00894	4.07887	0.18916	-3.56832	0.403595	3.49621	-2.23202	0	77.5	37.281	15	19	14	16	16	16	0.119162	0.382628	0.992285	1	0.00440501	0.756276	0.172057	0.795593	0.00244008	0.17747	134053302	Dred_2769	basic membrane lipoprotein							Dred_2769		1	648
1.75108	1.53383	1.56574	1.1801	1.77884	1.59756	-0.600818	1.16588	-0.265102	1.99528	9.0559e-43	19.9	63.393	2	4	5	8	2	2	0.577957	0.382125	0.487841	0.87516	0.293632	0.323641	0.774892	0.728518	0.532242	0.510954	134053304	Dred_2771	adenine deaminase							Dred_2771		1	649
-2.54667	-1.52411	NaN	-2.13021	1.71725	-0.838074	-2.61892	-3.34382	0.119954	-3.38101	6.786e-80	33.9	35.452	7	9	2	3	8	6	0.142017	0.533614	1	0.0903193	0.316315	0.307966	0.307629	0.00810103	0.977527	0.071269	134053315	Dred_2782	NLPA lipoprotein							Dred_2782		1	650
1.21307	NaN	NaN	NaN	NaN	NaN	NaN	NaN	NaN	NaN	5.5067e-08	15.8	15.812	2	0	0	0	0	0	0.951296	1	1	1	1	1	1	1	1	1	134053324	Dred_2791	XRE family transcriptional regulator							Dred_2791		1	651
NaN	1.31025	NaN	-0.803062	0.705049	-0.628698	-1.96889	-0.734731	1.24708	-0.983751	2.8085e-07	8	53.77	1	2	1	2	2	3	1	0.452771	1	0.328242	0.832852	0.381595	0.433208	0.324783	0.302765	0.393057	134053337	Dred_2804	glutamate synthase small subunit							Dred_2804		1	652
NaN	-2.02407	-1.6946	-1.43157	0.0575542	-1.02444	-1.02609	NaN	NaN	NaN	9.0261e-18	6	168.56	1	5	2	4	2	1	1	0.404298	0.0978984	0.187916	0.596634	0.250905	0.659427	1	1	1	134053338	Dred_2805	glutamate synthase							Dred_2805		1	653
2.29845	2.63147	1.34312	2.07	-0.493967	0.66339	1.45449	0.889162	-0.894724	2.1885	4.4664e-240	46.8	50.636	11	16	15	18	13	12	0.289015	0.139203	0.63954	0.330084	0.19271	0.979779	0.271251	0.938452	0.0823116	0.41698	134053339	Dred_2806	glutamine synthetase, type I							Dred_2806		1	654
3.29929	1.75721	1.23921	1.35794	-0.462277	1.69069	2.04527	1.48579	-0.170053	2.14153	6.4739e-189	43.2	50.161	9	11	11	15	12	11	0.0475178	0.318733	0.716505	0.748709	0.208331	0.278864	0.106904	0.509829	0.647964	0.438838	134053340	Dred_2807	glutamine synthetase, type I							Dred_2807		1	655
2.33868	3.95005	2.80389	3.40083	-0.44185	1.8127	2.32654	2.36773	-0.310093	2.87599	0	60.6	56.765	26	30	26	30	26	29	0.272502	0.0274349	0.0514891	0.0281263	0.218875	0.226861	0.0634436	0.128696	0.481366	0.173593	134053342	Dred_2809	glutamate synthase-like protein							Dred_2809		1	656
NaN	NaN	NaN	NaN	NaN	NaN	NaN	NaN	NaN	NaN	6.377e-30	16.6	20.105	2	2	2	3	2	2	1	1	1	1	1	1	1	1	1	1	134053356	Dred_2823	pyruvate/ketoisovalerate oxidoreductase subunit gamma							Dred_2823		1	657
1.92524	NaN	NaN	NaN	NaN	NaN	NaN	NaN	NaN	NaN	3.1141e-191	54.5	27.743	16	13	13	14	13	12	0.473556	1	1	1	1	1	1	1	1	1	134053357	Dred_2824	thiamine pyrophosphate binding domain-containing protein							Dred_2824		1	658
1.78919	1.25295	0.843743	1.22631	-0.374898	0.611456	0.71949	1.05339	-0.420472	2.44811	0	44.9	40.235	13	13	13	15	13	13	0.554216	0.472	0.981117	0.841857	0.256106	0.984957	0.643299	0.812357	0.368546	0.308194	134053358	Dred_2825	pyruvate flavodoxin/ferredoxin oxidoreductase domain-containing protein							Dred_2825		1	659
-2.59789	-2.83034	-2.41858	-2.82222	1.16498	-2.36149	-3.44576	-2.84001	-0.682094	-2.63201	2.1143e-61	30	41.496	7	6	5	8	9	6	0.136571	0.239993	0.0339681	0.0387257	0.568359	0.0383449	0.186491	0.0199824	0.173321	0.131799	134053359	Dred_2826	hypothetical protein							Dred_2826		1	660
-1.26517	-3.60431	NaN	NaN	3.12616	1.01607	-2.33796	0.788268	2.5771	-1.10219	5.7488e-136	56.4	36.811	14	15	1	0	12	15	0.337631	0.133	1	1	0.0354581	0.697718	0.358624	0.988952	0.026876	0.367586	134053361	Dred_2828	hypothetical protein							Dred_2828		1	661
NaN	NaN	1.35744	NaN	NaN	NaN	NaN	NaN	NaN	NaN	4.4868e-07	13.3	16.653	1	1	2	1	1	1	1	1	0.629211	1	1	1	1	1	1	1	134053366	Dred_2833	OsmC family protein							Dred_2833		1	662
NaN	NaN	NaN	NaN	NaN	NaN	NaN	NaN	NaN	NaN	1.8543e-21	6.6	55.335	0	1	1	2	0	0	1	1	1	1	1	1	1	1	1	1	134053378	Dred_2845	glycerol kinase							Dred_2845		1	663
-0.436412	-2.96733	-1.55262	-1.56852	0.507313	-0.822401	-1.8311	-1.36227	0.509138	-0.590051	7.4313e-54	42.4	11.364	5	5	5	5	5	5	0.5291	0.217594	0.117847	0.164329	0.954928	0.313128	0.463202	0.166145	0.708202	0.485101	134053382	Dred_2849	hypothetical protein							Dred_2849		1	664
NaN	NaN	NaN	0.408493	NaN	NaN	NaN	NaN	NaN	NaN	1.4347e-05	17.8	14.728	0	1	1	2	0	1	1	1	1	0.74596	1	1	1	1	1	1	134053388	Dred_2855	hypothetical protein							Dred_2855		1	665
1.40409	-2.35123	0.502025	0.349511	2.6381	1.57071	-1.0771	0.898324	0.809744	0.428779	1.2766e-28	12.1	56.852	5	5	2	3	3	6	0.812711	0.330875	0.807773	0.721995	0.0851284	0.337376	0.646044	0.931346	0.521132	0.768367	134053390	Dred_2857	methyl-accepting chemotaxis sensory transducer							Dred_2857		1	666
2.02903	NaN	1.62195	2.0138	-0.445814	1.2461	0.840282	1.68652	-0.0317544	2.36892	1.8064e-36	15	39.519	4	1	3	5	3	3	0.416646	1	0.452862	0.35634	0.216799	0.531834	0.570176	0.392617	0.831988	0.339187	134053399	Dred_2866	alanine dehydrogenase							Dred_2866		1	667
NaN	NaN	2.06867	1.29364	NaN	NaN	NaN	NaN	NaN	NaN	4.6542e-31	17.8	54.421	5	2	5	5	2	2	1	1	0.228989	0.793841	1	1	1	1	1	1	134053400	Dred_2867	carbohydrate kinase							Dred_2867		1	668
0.312317	-1.41424	NaN	-1.66571	0.505281	0.283211	-0.653605	-0.928924	-0.311417	-0.284396	9.363e-19	15.4	33.664	2	3	0	4	1	1	0.7401	0.564598	1	0.148992	0.956193	0.806108	0.760224	0.267662	0.479909	0.563915	134053404	Dred_2871	cysteine synthase A							Dred_2871		1	669
2.15319	3.02292	2.21537	2.92698	-0.215061	1.77716	2.24702	2.35123	-0.376732	3.17137	0	87.1	57.485	41	40	40	42	39	40	0.354157	0.0901807	0.176536	0.0783114	0.362024	0.241241	0.0739146	0.132795	0.411138	0.110342	134053406	Dred_2873	chaperonin GroEL							Dred_2873		1	670
1.27429	2.83712	1.3705	2.37894	-0.436178	0.638862	1.58203	1.31817	-0.47303	2.22196	3.7241e-80	69.1	10.348	7	7	7	7	7	7	0.90651	0.111368	0.619852	0.208562	0.22187	0.999924	0.225998	0.620156	0.321151	0.401808	134053407	Dred_2874	chaperonin Cpn10							Dred_2874		1	671
2.51768	1.47093	2.58916	1.96067	1.18047	1.66457	0.483055	0.924708	-0.464027	1.53843	2.4303e-66	46.3	17.211	3	6	4	4	3	2	0.206911	0.401283	0.0836355	0.382342	0.560181	0.290971	0.796291	0.910916	0.328974	0.769916	134053408	Dred_2875	molybdenum cofactor synthesis domain-containing protein							Dred_2875		1	672
NaN	1.47357	2.42301	1.5572	NaN	NaN	NaN	NaN	NaN	NaN	4.0341e-65	22.8	70.018	1	3	6	3	0	1	1	0.400467	0.118349	0.614791	1	1	1	1	1	1	134053411	Dred_2878	putative molybdopterin biosynthesis protein MoeA/LysR substrate binding-domain-containing protein							Dred_2878		1	673
NaN	NaN	NaN	2.94076	NaN	NaN	NaN	NaN	NaN	NaN	6.0006e-16	12.5	43.28	0	1	2	3	1	1	1	1	1	0.0761925	1	1	1	1	1	1	134053412	Dred_2879	molybdenum cofactor synthesis domain-containing protein							Dred_2879		1	674
1.90724	0.697921	1.80958	1.54082	-0.518784	0.550211	0.783499	1.40398	0.818114	0.890332	4.8964e-13	50.8	6.4475	3	3	2	3	2	3	0.483845	0.679299	0.346893	0.6254	0.181091	0.951253	0.604058	0.562378	0.516309	0.911087	134053413	Dred_2880	hypothetical protein							Dred_2880		1	675
NaN	NaN	NaN	-0.317188	NaN	NaN	NaN	NaN	NaN	NaN	6.3047e-12	26.6	15.747	1	1	1	3	0	0	1	1	1	0.474294	1	1	1	1	1	1	134053416	Dred_2883	amino acid-binding ACT domain-containing protein							Dred_2883		1	676
1.95196	NaN	NaN	NaN	NaN	NaN	NaN	NaN	NaN	NaN	1.3464e-09	5.8	48.893	3	0	0	0	0	1	0.458509	1	1	1	1	1	1	1	1	1	134053417	Dred_2884	phenylacetate--CoA ligase							Dred_2884		1	677
2.36927	1.86302	1.87931	2.10327	-0.945554	1.51218	2.32547	1.59407	-0.439579	2.80279	1.177e-115	44	46.957	12	11	13	9	7	11	0.260385	0.291258	0.311902	0.315144	0.0528883	0.368593	0.0635752	0.444443	0.350835	0.192819	134053423	Dred_2890	thiamine biosynthesis protein ThiC							Dred_2890		1	678
NaN	NaN	NaN	1.21156	NaN	NaN	NaN	NaN	NaN	NaN	5.5534e-25	21.6	41.233	1	1	4	3	2	1	1	1	1	0.852455	1	1	1	1	1	1	134053425	Dred_2892	amidohydrolase							Dred_2892		1	679
2.74996	2.56678	2.67688	2.27007	-0.332226	0.879784	1.50131	1.29149	-0.562623	2.41758	8.608e-104	48.5	18.703	4	5	6	7	3	4	0.139958	0.148985	0.0689449	0.247031	0.282013	0.804051	0.253966	0.63864	0.249959	0.319915	134053429	Dred_2896	acetolactate synthase 3 regulatory subunit							Dred_2896		1	680
-0.0658987	-0.514602	1.51374	1.59027	1.48646	1.24001	0.0368901	1.37757	0.995593	0.729364	7.8823e-129	71	14.171	6	7	4	7	6	5	0.629748	0.845005	0.52146	0.593619	0.411249	0.53596	0.956959	0.579882	0.419738	0.860738	134053430	Dred_2897	hypothetical protein							Dred_2897		1	681
2.00313	0.385884	1.05033	0.637042	0.22367	1.33788	1.08332	1.22817	-0.371329	2.68251	8.3935e-45	66.4	12.822	6	3	2	5	6	5	0.430454	0.809172	0.863529	0.840966	0.766988	0.471717	0.436302	0.683382	0.416596	0.227731	134053434	Dred_2901	hypothetical protein							Dred_2901		1	682
1.89476	0.385092	0.563451	0.665066	-0.134034	1.32389	1.39127	1.37846	-0.283229	2.13549	3.4946e-107	43.4	53.281	17	10	11	12	13	10	0.491047	0.80951	0.838495	0.852807	0.42493	0.480634	0.295844	0.579289	0.511421	0.441693	134053435	Dred_2902	glucose-6-phosphate isomerase							Dred_2902		1	683
-1.72528	-3.34369	NaN	NaN	1.79373	-1.11247	-2.70981	NaN	NaN	NaN	6.9192e-19	21	18.98	4	2	0	0	4	1	0.253548	0.163879	1	1	0.288316	0.226692	0.292213	1	1	1	134053443	Dred_2910	hypothetical protein							Dred_2910		1	684
NaN	NaN	NaN	NaN	2.15481	0.1644	-2.1083	NaN	NaN	NaN	1.2258e-32	13	33.507	0	2	0	0	2	1	1	1	1	1	0.178949	0.743314	0.404035	1	1	1	134053446	Dred_2913	2-nitropropane dioxygenase							Dred_2913		1	685
-1.00674	-2.30504	-0.991685	-1.13875	0.55817	-0.78839	-1.05832	-1.54861	0.378401	-1.64057	2.8922e-32	39.6	11.111	4	4	3	3	2	4	0.391934	0.340685	0.228842	0.246546	0.923312	0.324525	0.650958	0.132716	0.796401	0.265156	134053447	Dred_2914	hypothetical protein							Dred_2914		1	686
NaN	NaN	NaN	NaN	NaN	NaN	NaN	0.341303	-0.629635	2.53944	1.8206e-16	6.7	88.603	2	2	1	2	0	5	1	1	1	1	1	1	1	0.765121	0.20448	0.274853	134053450	Dred_2917	S-layer domain-containing protein							Dred_2917		1	687
NaN	NaN	-0.272838	NaN	NaN	NaN	NaN	NaN	NaN	NaN	4.2543e-05	16.5	10.866	0	0	2	2	0	0	1	1	0.458497	1	1	1	1	1	1	1	134053452	Dred_2919	hypothetical protein							Dred_2919		1	688
2.23297	1.38972	1.10024	1.57579	0.128953	1.37629	0.925848	1.12823	-0.83663	3.10222	6.3784e-58	34.5	31.711	6	5	6	7	4	4	0.317311	0.426855	0.823989	0.602849	0.667828	0.447717	0.520899	0.756275	0.102102	0.123212	134053462	Dred_2930	spermidine synthase							Dred_2930		1	689
-0.218514	NaN	NaN	NaN	NaN	NaN	NaN	NaN	NaN	NaN	6.8304e-09	9.3	25.836	2	1	1	0	1	1	0.587299	1	1	1	1	1	1	1	1	1	134053463	Dred_2931	ABC transporter-like protein							Dred_2931		1	690
4.27015	NaN	NaN	NaN	NaN	NaN	NaN	NaN	NaN	NaN	7.9363e-09	7.2	29.216	2	0	1	1	1	0	0.00403471	1	1	1	1	1	1	1	1	1	134053464	Dred_2932	ABC transporter-like protein							Dred_2932		1	691
0.394953	1.76547	0.876016	1.15341	-0.436041	-0.377876	0.476745	0.0116388	-0.81084	0.582577	0	66.6	41.358	20	18	20	21	18	20	0.765041	0.316527	0.997666	0.894502	0.221942	0.482796	0.800515	0.610818	0.112023	0.815307	134053467	Dred_2935	extracellular ligand-binding receptor							Dred_2935		1	692
1.54696	0.453241	0.15562	-0.0170666	-0.426412	-0.511814	0.0454429	-1.20536	-0.494394	0.00463847	2.1672e-95	52.4	6.5344	3	4	4	4	4	3	0.712532	0.780547	0.641256	0.579866	0.227094	0.427036	0.959438	0.198904	0.303078	0.643698	134053469	Dred_2937	4Fe-4S ferredoxin							Dred_2937		1	693
NaN	NaN	NaN	NaN	NaN	NaN	NaN	NaN	NaN	NaN	0.0081178	4.2	57.346	1	0	0	1	0	0	1	1	1	1	1	1	1	1	1	1	134053476	Dred_2944	Cl- channel voltage-gated family protein							Dred_2944		1	694
NaN	-2.38482	NaN	NaN	2.44217	0.409147	-2.47931	NaN	NaN	NaN	6.3859e-16	19.9	39.709	2	7	0	0	3	1	1	0.323858	1	1	0.116749	0.874052	0.332337	1	1	1	134053481	Dred_2949	RND family efflux transporter MFP subunit							Dred_2949		1	695
-2.97075	-2.12396	NaN	NaN	1.99052	-1.23053	-2.71577	-1.93368	0.795102	-2.78545	1.3336e-98	30.8	39.398	5	5	0	0	10	6	0.101648	0.380909	1	1	0.224134	0.196904	0.291221	0.0803007	0.529624	0.116921	134053486	Dred_2954	RND family efflux transporter MFP subunit							Dred_2954		1	696
1.30527	2.00486	2.39654	2.0077	0.514097	2.63089	1.78123	0.809991	-2.09277	3.27383	2.0243e-18	15.9	51.814	3	2	5	2	3	3	0.883952	0.256998	0.124799	0.359269	0.950705	0.0402909	0.166541	1	0.000115756	0.0932511	134053488	Dred_2956	carbon starvation protein CstA							Dred_2956		1	697
1.72914	NaN	NaN	NaN	0.914411	2.2765	1.14392	4.45523	2.86861	3.2769	8.9978e-07	13.4	25.633	2	1	0	0	1	2	0.591837	1	1	1	0.707915	0.0918101	0.405984	0.000377698	0.0134153	0.0927733	134053494	Dred_2962	hypothetical protein							Dred_2962		1	698
1.38549	NaN	NaN	NaN	NaN	NaN	NaN	NaN	NaN	NaN	9.3194e-14	6.6	45.793	2	0	0	1	1	1	0.826021	1	1	1	1	1	1	1	1	1	134053501	Dred_2969	putative oxidoreductase							Dred_2969		1	699
NaN	NaN	NaN	NaN	NaN	NaN	NaN	NaN	NaN	NaN	9.6649e-09	10.6	18.682	1	1	1	1	0	1	1	1	1	1	1	1	1	1	1	1	134053516	Dred_2984	SsrA-binding protein							Dred_2984		1	700
0.548733	0.936718	1.10983	1.34615	0.485118	0.0441843	-0.216921	0.808261	0.227125	-0.134221	1.0062e-188	21.9	71.348	11	14	15	15	11	11	0.812089	0.585759	0.816438	0.756923	0.968751	0.681472	0.883675	0.999121	0.901729	0.604776	134053517	Dred_2985	membrane-bound proton-translocating pyrophosphatase							Dred_2985		1	701
2.29546	4.35656	2.37868	2.82194	-0.428294	1.44816	2.16646	1.53017	-1.31133	3.04073	0	69.4	46.066	18	19	17	21	17	16	0.29027	0.0151299	0.129304	0.0960808	0.226081	0.404725	0.0859218	0.482436	0.0133698	0.135614	134053519	Dred_2987	phosphopyruvate hydratase							Dred_2987		1	702
NaN	0.159718	NaN	0.863021	NaN	NaN	NaN	NaN	NaN	NaN	6.9222e-32	14.3	56.489	2	4	3	6	2	3	1	0.906954	1	0.937246	1	1	1	1	1	1	134053520	Dred_2988	phosphoglyceromutase							Dred_2988		1	703
1.55846	0.65449	0.604546	0.446482	-0.0194335	0.724039	0.713696	0.757535	-0.637715	1.74309	5.5663e-95	48	26.435	6	6	7	9	9	7	0.70465	0.696913	0.859189	0.761529	0.523993	0.930052	0.646903	0.973326	0.199432	0.648435	134053521	Dred_2989	Triose-phosphate isomerase							Dred_2989		1	704
0.017922	-1.95181	-2.14573	-1.94785	0.742524	0.105812	-1.02002	-1.40886	-0.0634845	-1.05165	1.0181e-49	26.5	41.895	3	8	4	5	4	6	0.653606	0.42174	0.051765	0.110639	0.810073	0.712938	0.661027	0.157246	0.788519	0.378326	134053522	Dred_2990	phosphoglycerate kinase							Dred_2990		1	705
2.3616	0.941919	0.97306	1.38541	0.233397	0.956651	0.791856	1.50757	-0.348611	2.08284	1.8208e-210	53.7	37.522	16	17	15	17	17	16	0.263388	0.583789	0.925388	0.729671	0.777425	0.743488	0.599015	0.496286	0.440003	0.467052	134053523	Dred_2991	type I glyceraldehyde-3-phosphate dehydrogenase							Dred_2991		1	706
-3.447	-3.20265	NaN	NaN	0.468114	-5.87155	-5.15586	1.7226	1.54345	0.0807286	5.7006e-93	48.2	40.813	5	11	0	0	7	6	0.0678126	0.182701	1	1	0.979348	6.98242e-06	0.0519917	0.373432	0.195637	0.665456	134053527	Dred_2995	hypothetical protein							Dred_2995		1	707
1.80678	-0.91533	1.94362	0.844484	NaN	NaN	NaN	1.89526	1.25023	1.61741	1.553e-22	52.9	9.8032	4	4	4	3	2	2	0.54342	0.715115	0.28177	0.929294	1	1	1	0.289843	0.30145	0.722167	134053528	Dred_2996	hypothetical protein							Dred_2996		1	708
NaN	-0.268913	-0.767241	0.951206	NaN	NaN	NaN	NaN	NaN	NaN	6.4111e-79	17.8	98.671	0	6	5	12	0	1	1	0.927036	0.289559	0.975148	1	1	1	1	1	1	134053530	Dred_2998	S-layer domain-containing protein							Dred_2998		1	709
NaN	NaN	NaN	NaN	NaN	NaN	NaN	NaN	NaN	NaN	3.653e-11	13.5	38.06	0	3	0	2	0	0	1	1	1	1	1	1	1	1	1	1	134053565	Dred_3033	polysaccharide biosynthesis protein CapD							Dred_3033		1	710
-1.7574	-2.80002	NaN	-1.93561	3.13701	0.137372	-2.67217	-1.63218	2.46415	-4.25043	1.0883e-28	20.1	38.518	6	7	1	4	4	2	0.248277	0.245162	1	0.112123	0.0347238	0.729248	0.298532	0.119529	0.0346126	0.0316992	134053591	Dred_3060	secretion protein HlyD family protein							Dred_3060		1	711
-2.43753	-4.28007	NaN	NaN	3.73129	-0.187428	-4.45685	-0.157094	2.93695	-1.80727	1.8179e-83	21.9	50.656	6	7	0	0	6	7	0.154177	0.0737422	1	1	0.00999564	0.568445	0.0912408	0.537588	0.0112986	0.237871	134053595	Dred_3064	hypothetical protein							Dred_3064		1	712
NaN	NaN	NaN	NaN	NaN	NaN	NaN	NaN	NaN	NaN	0.0013222	2.1	105.33	0	1	1	0	0	0	1	1	1	1	1	1	1	1	1	1	134053596	Dred_3065	excinuclease ABC subunit A							Dred_3065		1	713
-2.87123	-3.05667	NaN	NaN	1.92801	-1.85522	-4.26122	-1.97137	1.65631	-3.60051	2.3899e-203	52.2	41.644	13	12	1	1	14	12	0.110187	0.203822	1	1	0.243307	0.085131	0.105724	0.0762337	0.16318	0.0586623	134053601	Dred_3070	carboxyl-terminal protease							Dred_3070		1	714
NaN	NaN	NaN	NaN	NaN	NaN	NaN	NaN	NaN	NaN	0.00033984	5.3	41.627	1	1	0	0	0	1	1	1	1	1	1	1	1	1	1	1	134053602	Dred_3071	peptidase M23B							Dred_3071		1	715
NaN	NaN	NaN	NaN	NaN	NaN	NaN	NaN	NaN	NaN	1.5346e-58	9.2	32.646	1	1	0	0	1	0	1	1	1	1	1	1	1	1	1	1	134053603	Dred_3072	hypothetical protein							Dred_3072		1	716
1.3784	2.77054	1.43654	2.2769	-0.761776	-0.116004	0.907121	0.701682	-0.201079	1.85538	7.2065e-126	49.2	33.074	3	7	5	10	3	7	0.831105	0.119854	0.573488	0.244478	0.0933212	0.602341	0.531493	0.944957	0.609051	0.585326	134053605	Dred_3074	transketolase, central region							Dred_3074		1	717
2.76933	2.28926	2.1232	2.50112	0.152378	1.6026	0.970191	1.70421	-0.39646	2.53191	7.7737e-21	31.7	29.57	5	7	5	5	4	4	0.135235	0.196975	0.208327	0.17079	0.691896	0.321102	0.496253	0.383138	0.391577	0.277505	134053606	Dred_3075	transketolase domain-containing protein							Dred_3075		1	718
0.984626	-0.405448	1.13973	1.12999	0.479024	0.598937	0.0765591	1.17671	0.176578	1.5816	2.5412e-239	45.4	99.545	28	20	25	18	18	23	0.948619	0.881297	0.793009	0.911532	0.972548	0.978063	0.968462	0.7206	0.93741	0.743693	134053609	Dred_3078	preprotein translocase subunit SecA							Dred_3078		1	719
0.269991	-0.766892	0.613626	0.504878	1.10293	0.999495	-0.132056	1.01828	0.611833	1.35038	1.9488e-138	56.1	19.865	7	6	7	7	6	6	0.727429	0.762493	0.863775	0.785648	0.601686	0.710383	0.908099	0.839024	0.641503	0.886849	134053610	Dred_3079	sigma 54 modulation protein/ribosomal protein S30EA							Dred_3079		1	720
2.17066	0.717454	0.505281	0.640097	-0.0436905	-0.623243	0.0958569	-0.215446	-0.0699212	1.45656	3.9027e-186	81.5	7.235	5	5	5	5	5	5	0.345864	0.671433	0.809395	0.842255	0.502083	0.383647	0.97406	0.513331	0.779776	0.820345	134053611	Dred_3080	cold-shock DNA-binding domain-containing protein							Dred_3080		1	721
0.462681	-0.649661	-0.647377	-0.467175	0.0281448	-0.579297	-0.0408976	-1.39214	-0.477502	0.277534	2.7321e-28	18.9	42.91	4	5	5	6	3	4	0.785666	0.80056	0.326075	0.42578	0.568348	0.400427	0.934431	0.160397	0.317311	0.723018	134053627	Dred_3096	methionine adenosyltransferase							Dred_3096		1	722
1.13593	-0.204642	0.130931	0.470569	NaN	NaN	NaN	0.518737	-0.471249	0.616304	4.6335e-52	31.3	53.078	8	5	5	5	2	4	0.996577	0.948661	0.62994	0.771451	1	1	1	0.852712	0.322689	0.825697	134053631	Dred_3100	phosphoglucomutase							Dred_3100		1	723
-2.75458	-4.31665	NaN	NaN	4.97884	0.455544	-4.50304	0.68455	4.32106	-1.91456	3.2666e-136	53.7	21.642	10	10	1	0	9	8	0.120908	0.0712807	1	1	0.000383908	0.899349	0.0880648	0.936268	0.00016707	0.221395	134053636	Dred_3105	hypothetical protein							Dred_3105		1	724
-3.02773	-1.90885	NaN	-3.33671	1.93331	3.13547	1.60673	-2.22243	0.645241	-2.73723	3.2556e-111	32.7	46.528	7	9	2	3	6	5	0.097001	0.432316	1	0.0190433	0.241639	0.0101646	0.217896	0.0532356	0.620383	0.121447	134053643	Dred_3112	cell envelope-related transcriptional attenuator							Dred_3112		1	725
NaN	-2.31513	NaN	NaN	NaN	NaN	NaN	NaN	NaN	NaN	6.741e-16	9.2	67.882	1	5	0	0	1	1	1	0.338526	1	1	1	1	1	1	1	1	134053646	Dred_3115	heat shock protein 70							Dred_3115		1	726
NaN	NaN	NaN	NaN	NaN	NaN	NaN	NaN	NaN	NaN	7.8082e-05	3.9	51.926	1	1	0	0	0	0	1	1	1	1	1	1	1	1	1	1	134053657	Dred_3126	phosphomannomutase							Dred_3126		1	727
1.6035	2.99631	2.18152	2.86891	0.160146	0.35095	0.787265	-0.530635	-3.74308	4.86082	2.2963e-85	35.9	41.519	4	7	7	11	5	3	0.674111	0.092999	0.187764	0.0877716	0.699948	0.842507	0.601783	0.392786	1.27178e-11	0.00321948	134053665	Dred_3134	DegT/DnrJ/EryC1/StrS aminotransferase							Dred_3134		1	728
1.46843	3.16075	2.3282	3.18626	-0.151522	2.41156	2.27742	1.78823	-1.04573	2.83218	1.4482e-88	34.9	41.15	4	7	9	8	4	4	0.767105	0.0766625	0.142717	0.045655	0.410838	0.0680062	0.0697555	0.340047	0.0450352	0.184919	134053666	Dred_3135	GDP-mannose 4,6-dehydratase							Dred_3135		1	729
NaN	NaN	NaN	NaN	NaN	NaN	NaN	NaN	NaN	NaN	2.0308e-06	5.3	52.45	0	2	0	0	0	0	1	1	1	1	1	1	1	1	1	1	134053667	Dred_3136	mannose-1-phosphate guanylyltransferase/mannose-6-phosphate isomerase							Dred_3136		1	730
-5.11264	-4.31354	-4.04397	-4.34894	1.18694	-3.60621	-5.12004	-2.91811	0.963844	-2.92283	6.513e-86	19.3	85.785	10	10	5	6	10	9	0.0128308	0.0714877	0.00155015	0.00384231	0.556777	0.00338517	0.0535854	0.0174794	0.436191	0.10475	134053669	Dred_3138	O-antigen polymerase							Dred_3138		1	731
NaN	-1.62016	NaN	NaN	NaN	NaN	NaN	NaN	NaN	NaN	9.8378e-07	20	15.681	1	2	1	1	0	1	1	0.50725	1	1	1	1	1	1	1	1	134053670	Dred_3139	hypothetical protein							Dred_3139		1	732
NaN	NaN	-1.60174	-1.41846	NaN	NaN	NaN	NaN	NaN	NaN	2.6478e-07	17.9	29.93	1	1	3	3	1	1	1	1	0.110613	0.190299	1	1	1	1	1	1	134053671	Dred_3140	hypothetical protein							Dred_3140		1	733
-2.81157	-3.23248	-3.08277	-1.65503	1.42099	-2.27125	-3.82896	-2.20483	0.771717	-3.03758	2.4308e-85	47.9	41.093	10	14	8	9	12	11	0.115572	0.178593	0.0108546	0.150622	0.44098	0.0445524	0.144167	0.0546327	0.543331	0.0953734	134053672	Dred_3141	hypothetical protein							Dred_3141		1	734
-1.23848	-1.58029	-0.171986	-0.103934	1.63138	-0.973016	-2.81817	-0.361639	1.0432	-0.665666	0	84.2	79.919	53	56	59	61	51	50	0.343005	0.518111	0.498721	0.548207	0.349812	0.265858	0.274524	0.455154	0.39576	0.466567	134053673	Dred_3142	copper amine oxidase domain-containing protein							Dred_3142		1	735
NaN	-1.82399	NaN	NaN	NaN	NaN	NaN	NaN	NaN	NaN	3.9985e-05	16.9	9.6321	0	2	0	0	1	0	1	0.453652	1	1	1	1	1	1	1	1	134053676	Dred_3145	regulatory protein DeoR							Dred_3145		1	736
-0.734107	-1.81926	NaN	NaN	1.46712	2.36118	-2.25532	NaN	NaN	NaN	4.7062e-86	30.5	27.112	3	6	0	0	3	3	0.454623	0.454859	1	1	0.419904	0.0762121	0.374581	1	1	1	134053677	Dred_3146	peptidase M23B							Dred_3146		1	737
0.538141	-1.40654	1.9617	2.52766	2.68498	2.19689	-0.176952	3.06013	2.65024	0.691569	1.3507e-27	41.7	14.355	4	5	5	4	4	4	0.808824	0.566804	0.273668	0.163307	0.0786948	0.108719	0.895166	0.0281951	0.0227056	0.84899	134053680	Dred_3149	F0F1 ATP synthase subunit epsilon							Dred_3149		1	738
1.45265	1.79962	1.66462	1.81456	-0.120435	0.453439	0.483468	0.873971	-0.310093	2.0221	1.1794e-235	61	51.301	20	21	21	21	17	18	0.778222	0.307523	0.427277	0.459614	0.43608	0.898198	0.796014	0.950245	0.481366	0.497281	134053681	Dred_3150	F0F1 ATP synthase subunit beta							Dred_3150		1	739
2.32274	1.74826	2.23799	2.47794	-0.181362	1.22138	1.44308	2.37923	0.0882773	1.92309	3.1379e-76	45.9	31.041	9	8	7	6	9	7	0.278968	0.321131	0.169316	0.177529	0.387444	0.548666	0.275585	0.125898	1	0.548709	134053682	Dred_3151	F0F1 ATP synthase subunit gamma							Dred_3151		1	740
2.03471	2.07911	2.18919	2.66969	0.367371	1.38305	1.07485	1.59292	-0.0497556	2.53659	6e-201	42.3	54.208	19	20	21	19	19	18	0.413653	0.240224	0.185173	0.127406	0.924462	0.443563	0.44064	0.44511	0.807255	0.275854	134053683	Dred_3152	ATP synthase F1 subunit alpha							Dred_3152		1	741
2.43197	1.74492	1.36379	1.59027	-0.305343	1.18129	1.53754	1.24635	-0.392838	2.08964	1.7249e-44	47.5	19.812	4	5	5	6	4	5	0.236729	0.322029	0.624654	0.593619	0.299218	0.576509	0.241126	0.670415	0.395126	0.463733	134053684	Dred_3153	F0F1 ATP synthase subunit delta							Dred_3153		1	742
0.707436	0.877182	0.454597	1.58446	-1.61427	-1.16926	0.447315	-0.158929	-1.7428	2.94931	5.0267e-144	40.2	20.784	5	3	7	6	5	4	0.861363	0.608519	0.784252	0.597314	0.00405921	0.211986	0.82029	0.536817	0.00121059	0.155809	134053685	Dred_3154	ATP synthase F0 subunit B							Dred_3154		1	743
0.947928	0.767167	-0.329395	0.839777	0.493955	-0.00349557	-0.105644	0.166715	-0.626491	2.25843	4.3506e-107	46.5	43.371	10	8	10	9	11	9	0.937008	0.651576	0.436761	0.927275	0.963246	0.657498	0.91572	0.681767	0.206469	0.385657	134053690	Dred_3159	UDP-N-acetylglucosamine 2-epimerase							Dred_3159		1	744
1.02892	-0.580242	-0.00813082	-0.0517201	0.225645	0.326652	-0.163413	-0.405604	-0.0617368	0.291115	1.3632e-163	47	44.844	16	16	16	16	11	15	0.962648	0.823333	0.567871	0.567134	0.769104	0.829408	0.899063	0.438413	0.790897	0.727054	134053693	Dred_3162	serine hydroxymethyltransferase							Dred_3162		1	745
0.364797	-0.947105	-0.317175	-0.447949	0.28629	-0.227152	-0.540254	-0.71641	-0.119479	0.707831	4.431e-29	31.6	16.455	4	4	4	4	4	4	0.75591	0.705107	0.441406	0.431832	0.834831	0.549997	0.791821	0.330554	0.713467	0.854041	134053694	Dred_3163	RpiB/LacA/LacB family sugar-phosphate isomerase							Dred_3163		1	746
NaN	NaN	NaN	NaN	NaN	NaN	NaN	NaN	NaN	NaN	2.1797e-40	8.4	40.234	0	1	0	1	0	1	1	1	1	1	1	1	1	1	1	1	134053701	Dred_3170	peptide chain release factor 1							Dred_3170		1	747
-0.292935	-3.72225	NaN	-0.468844	0.94718	-0.618119	-1.37943	-0.0689675	2.0899	-1.41884	1.1377e-09	39.4	7.5948	3	3	1	3	2	3	0.567092	0.120599	1	0.425257	0.688961	0.385581	0.569181	0.575283	0.0750679	0.304681	134053703	Dred_3172	50S ribosomal protein L31							Dred_3172		1	748
NaN	NaN	0.71914	1.1538	NaN	NaN	NaN	NaN	NaN	NaN	2.4942e-35	25	23.03	1	1	2	2	1	1	1	1	0.917364	0.894222	1	1	1	1	1	1	134053706	Dred_3175	putative transaldolase							Dred_3175		1	749
0.870187	1.39115	0.742092	1.38998	0.0323829	0.578021	0.229711	1.23266	-0.09968	2.14095	5.7507e-201	56.7	30.459	13	15	12	13	14	13	0.91246	0.426394	0.92908	0.726522	0.572384	0.96655	0.969246	0.680171	0.739731	0.439108	134053707	Dred_3176	fructose-1,6-bisphosphate aldolase							Dred_3176		1	750
NaN	NaN	NaN	-1.32757	NaN	NaN	NaN	-2.7209	-0.477562	-1.64989	7.7298e-23	10.2	33.231	1	1	0	3	1	2	1	1	1	0.207432	1	1	1	0.0244014	0.317259	0.263576	134053711	Dred_3180	signal peptide peptidase SppA, 36K type							Dred_3180		1	751
NaN	NaN	NaN	-0.682933	NaN	NaN	NaN	-1.71123	-1.47634	0.0722249	1.2353e-07	5.3	59.439	0	0	1	2	0	2	1	1	1	0.361324	1	1	1	0.108024	0.00568505	0.66301	134053712	Dred_3181	CTP synthetase							Dred_3181		1	752
2.02056	1.40809	1.25302	1.44116	0.0650208	1.17313	1.33805	1.44816	-0.0662763	1.7075	8.0219e-285	49.9	63.043	14	5	13	11	9	8	0.421135	0.420988	0.70609	0.691561	0.603916	0.582261	0.31767	0.533675	0.784723	0.669003	134053714	Dred_3183	arginyl-tRNA synthetase							Dred_3183		1	753
0.508632	0.198312	1.1584	0.478286	-0.0802404	0.558562	1.27542	-0.0261757	0.00446549	0.172815	1.8852e-36	56.9	7.9332	4	4	4	4	4	4	0.799747	0.890125	0.778473	0.774637	0.470007	0.955844	0.344673	0.594026	0.882236	0.69217	134053716	Dred_3185	putative dissimilatory sulfite reductase subunit D							Dred_3185		1	754
1.4239	3.00938	1.66321	2.20443	-0.499585	0.491802	1.27602	0.835439	-0.864544	2.9596	0	75.7	39.621	22	23	20	23	20	22	0.79859	0.0916061	0.42811	0.272491	0.190032	0.919189	0.34441	0.980199	0.0921652	0.153429	134053717	Dred_3186	sulfite reductase, dissimilatory-type beta subunit							Dred_3186		1	755
2.01724	2.62709	1.99422	2.0295	-0.63554	0.872317	1.6951	1.05852	-0.46931	2.31101	0	81.8	45.187	27	27	27	28	26	27	0.422897	0.139849	0.259497	0.348875	0.133324	0.810004	0.19062	0.808475	0.324369	0.363078	134053718	Dred_3187	sulfite reductase, dissimilatory-type alpha subunit							Dred_3187		1	756
-0.581001	-3.11725	NaN	-1.69198	1.63928	-0.013407	-1.58844	-1.92604	0.79776	-1.72966	1.2831e-45	38.2	20.562	5	5	2	5	5	4	0.49217	0.194851	1	0.145041	0.346642	0.652557	0.518732	0.0811463	0.528077	0.250317	134053719	Dred_3188	indolepyruvate ferredoxin oxidoreductase							Dred_3188		1	757
-0.281895	-1.47949	-0.0599009	-0.574731	0.97563	-0.756258	-1.33843	-0.29373	1.13146	-0.685626	2.1089e-213	40	65.468	10	13	7	8	12	10	0.570068	0.546094	0.545535	0.392847	0.672661	0.335538	0.579345	0.481705	0.353563	0.46174	134053720	Dred_3189	indolepyruvate ferredoxin oxidoreductase							Dred_3189		1	758
-2.47321	-3.30561	NaN	-1.81114	NaN	NaN	NaN	0.469782	0.521855	0.0695427	8.4187e-47	18.8	48.016	2	6	0	5	2	4	0.150117	0.168812	1	0.128118	1	1	1	0.828314	0.699807	0.662239	134053721	Dred_3190	phenylacetate--CoA ligase							Dred_3190		1	759
-0.0482183	1.01217	0.218719	0.146691	-0.288593	-1.45443	-0.754699	-0.789935	-0.28365	-0.391878	2.91e-162	81.9	11.964	6	6	6	6	6	6	0.63475	0.557496	0.670554	0.64177	0.310285	0.148463	0.732376	0.307792	0.510942	0.535511	134053728	Dred_3197	DsrC family protein							Dred_3197		1	760
1.66944	0.666347	1.58039	1.50922	1.08692	1.58434	0.289952	1.69484	-0.0187757	2.1538	8.3441e-140	42.5	51.969	12	12	12	16	10	12	0.630366	0.692088	0.478589	0.646083	0.610424	0.330356	0.927675	0.388144	0.849926	0.433064	134053729	Dred_3198	hypothetical protein							Dred_3198		1	761
NaN	NaN	NaN	NaN	NaN	NaN	NaN	NaN	NaN	NaN	0.0013352	16.1	6.3673	1	1	1	0	1	1	1	1	1	1	1	1	1	1	1	1	134053731	Dred_3200	4Fe-4S ferredoxin							Dred_3200		1	762
2.18954	2.0499	1.86873	1.76293	-0.925988	0.856707	1.97845	1.66748	-0.164448	1.97511	1.8763e-137	63.1	16.565	4	5	5	6	4	5	0.337045	0.246727	0.317059	0.488885	0.0563401	0.822484	0.120101	0.40298	0.655103	0.521361	134053732	Dred_3201	hypothetical protein							Dred_3201		1	763
-1.84845	-3.67818	NaN	0.457039	3.54807	0.685806	-3.27286	0.812539	3.15248	-1.50106	1.2821e-211	61.6	37.555	9	12	1	3	13	10	0.233755	0.125122	1	0.765873	0.0149828	0.961381	0.208346	0.998017	0.00643026	0.289592	134053735	Dred_3204	membrane lipoprotein lipid attachment site							Dred_3204		1	764
NaN	-0.226878	NaN	1.00405	NaN	NaN	NaN	NaN	NaN	NaN	5.8343e-19	30.5	10.577	2	2	0	3	1	1	1	0.941174	1	0.997891	1	1	1	1	1	1	134053737	Dred_3206	hypothetical protein							Dred_3206		1	765
-0.0101344	-1.3759	1.26981	1.06238	2.15189	0.743127	-1.69185	-0.709316	0.127897	-0.771463	9.4268e-27	25.3	32.472	4	4	3	5	5	2	0.645579	0.575611	0.693498	0.960877	0.179688	0.914448	0.494656	0.332807	0.971893	0.441307	134053738	Dred_3207	glycine betaine ABC transporter substrate-binding protein							Dred_3207		1	766
-1.84825	-2.08423	0.489851	0.906061	4.00845	0.178874	-3.19297	0.63264	3.16073	-2.39075	0	62.8	34.221	16	16	13	14	15	14	0.233787	0.39011	0.801718	0.955732	0.00522906	0.750882	0.219048	0.90999	0.00628878	0.158106	134053744	Dred_3213	TRAP transporter solute receptor TAXI family protein							Dred_3213		1	767
1.61852	1.19119	0.757194	1.38658	0.136848	1.15114	0.768163	1.47431	-0.114394	1.17612	8.4811e-78	35	41.81	5	8	7	9	5	5	0.664042	0.493215	0.936797	0.728865	0.675903	0.597878	0.613362	0.517046	0.720181	0.99751	134053745	Dred_3214	putative aminopeptidase							Dred_3214		1	768
NaN	NaN	NaN	NaN	NaN	NaN	NaN	NaN	NaN	NaN	7.0894e-07	8.3	27.897	0	0	1	1	0	1	1	1	1	1	1	1	1	1	1	1	134053746	Dred_3215	hypothetical protein							Dred_3215		1	769
-0.0189072	-0.267476	-0.393652	-0.224411	-0.16125	-0.743472	-0.876917	-1.36803	-0.769207	-1.267	8.4224e-81	23.7	24.081	5	5	5	6	5	4	0.643078	0.92752	0.412801	0.505762	0.403121	0.339986	0.699176	0.165024	0.129626	0.333897	134053764	Dred_3233	nitroreductase							Dred_3233		1	770
-2.37198	-2.84209	NaN	NaN	2.66332	-1.33887	-4.05784	-1.91083	2.09207	-2.37181	3.4998e-60	16.2	77.614	9	8	0	1	8	4	0.161851	0.238009	1	1	0.0816156	0.172187	0.122656	0.0828517	0.0747531	0.160329	134053772	Dred_3241	hypothetical protein							Dred_3241		1	771
NaN	-0.0343565	NaN	NaN	-1.70209	-1.99937	-0.718782	NaN	NaN	NaN	6.9179e-16	41.5	7.1789	1	3	1	1	3	0	1	0.992061	1	1	0.00272947	0.0685817	0.742231	1	1	1	134053776	Dred_3245	cold-shock DNA-binding domain-containing protein							Dred_3245		1	772
NaN	NaN	NaN	2.41689	NaN	NaN	NaN	NaN	NaN	NaN	0.0024951	6.8	26.247	1	0	1	2	0	1	1	1	1	0.196234	1	1	1	1	1	1	134053779	Dred_3250	transcriptional regulator TrmB							Dred_3250		1	773
3.26571	1.26022	1.55837	1.99666	0.0900404	1.17012	1.11803	2.07211	-0.112537	2.45641	1.6651e-85	29.9	45.799	7	6	6	8	8	8	0.051088	0.469535	0.492539	0.364605	0.628602	0.584388	0.418779	0.218346	0.722639	0.305061	134053783	Dred_3254	isocitrate dehydrogenase							Dred_3254		1	774
NaN	NaN	NaN	NaN	NaN	NaN	NaN	NaN	NaN	NaN	1.3061e-13	13.4	40.438	0	1	0	1	0	2	1	1	1	1	1	1	1	1	1	1	134053784	Dred_3255	anthranilate phosphoribosyltransferase							Dred_3255		1	775
NaN	NaN	NaN	NaN	NaN	NaN	NaN	NaN	NaN	NaN	2.6301e-08	37.9	9.6631	1	0	1	1	0	0	1	1	1	1	1	1	1	1	1	1	134053793	Dred_3264	microcompartments protein							Dred_3264		1	776
NaN	0.685222	0.963326	0.999625	NaN	NaN	NaN	NaN	NaN	NaN	1.5325e-11	9.1	44.71	1	2	2	3	1	1	1	0.684432	0.933221	0.995988	1	1	1	1	1	1	134053823	Dred_3294	UDP-N-acetylglucosamine 1-carboxyvinyltransferase							Dred_3294		1	777
-1.56593	-2.00497	NaN	NaN	1.39906	-1.40606	-3.0648	-3.08424	-0.269182	-2.23521	5.885e-82	36.8	21.588	4	5	1	1	3	3	0.280845	0.408867	1	1	0.45121	0.158069	0.237035	0.0130514	0.527518	0.177064	134053825	Dred_3296	TPR repeat-containing protein							Dred_3296		1	778
-2.9025	-2.58111	NaN	-2.71576	0.638676	-1.79887	-4.21165	-2.71681	0.941106	-3.058	7.6336e-104	27.5	48.619	9	8	3	5	8	8	0.107446	0.284806	1	0.0444682	0.873529	0.092422	0.10967	0.0245668	0.448199	0.0937769	134053826	Dred_3297	peptidase M23B							Dred_3297		1	779
NaN	NaN	NaN	1.45277	NaN	NaN	NaN	NaN	NaN	NaN	7.367e-12	6.9	50.85	0	3	0	2	0	1	1	1	1	0.683723	1	1	1	1	1	1	134053827	Dred_3298	radical SAM domain-containing protein							Dred_3298		1	780
0.947704	0.55875	0.156267	0.884301	-0.290374	-0.289228	-0.533493	0.600175	-0.15149	1.17221	1.1929e-256	72	47.424	20	22	21	24	14	20	0.936937	0.736313	0.641554	0.946382	0.309096	0.521771	0.793717	0.893603	0.671724	1	134053829	Dred_3300	adenylosuccinate synthetase							Dred_3300		1	781
0.253989	-1.73799	2.1689	0.670176	0.906583	2.72137	0.856229	1.20094	1.12849	1.48677	9.5923e-50	45	16.153	7	5	7	6	7	5	0.722658	0.475869	0.192081	0.85497	0.712471	0.0320413	0.560826	0.702984	0.354933	0.801638	134053832	Dred_3303	50S ribosomal protein L9							Dred_3303		1	782
1.65021	1.14076	1.83948	1.83357	1.4729	2.14225	0.185232	1.62101	0.594453	0.178959	2.0745e-23	58.4	8.9794	7	5	4	4	5	6	0.642995	0.510913	0.331596	0.449094	0.417305	0.121688	1	0.428953	0.652608	0.693966	134053835	Dred_3306	30S ribosomal protein S18							Dred_3306		1	783
0.479955	1.61145	1.61838	2.23101	0.423955	1.36502	1.27953	1.56613	0.593593	1.44477	2.3871e-66	62.1	11.191	7	6	8	7	6	6	0.790952	0.359272	0.455038	0.261974	0.987656	0.454686	0.342859	0.46084	0.653159	0.827675	134053837	Dred_3308	30S ribosomal protein S6							Dred_3308		1	784
2.24811	-0.232047	1.84904	1.22418	NaN	NaN	NaN	1.3653	0.414352	1.34117	7.2131e-14	25.4	8.2907	2	2	2	2	0	2	0.310612	0.939435	0.326797	0.843383	1	1	1	0.588099	0.771833	0.892658	134053838	Dred_3309	hypothetical protein							Dred_3309		1	785
NaN	NaN	NaN	NaN	NaN	NaN	NaN	NaN	NaN	NaN	4.9266e-08	3.6	52.336	0	0	0	2	0	0	1	1	1	1	1	1	1	1	1	1	134053840	Dred_3311	putative aminopeptidase							Dred_3311		1	786
NaN	NaN	NaN	NaN	NaN	NaN	NaN	NaN	NaN	NaN	6.6123e-19	9.9	31.121	1	1	0	1	2	0	1	1	1	1	1	1	1	1	1	1	134053847	Dred_3318	degV family protein							Dred_3318		1	787
1.05679	0.780835	NaN	2.19522	NaN	NaN	NaN	1.90712	-0.521618	1.81899	1.1387e-22	14.1	51.016	2	2	1	3	4	4	0.971481	0.64616	1	0.276203	1	1	1	0.284606	0.281045	0.605466	134053853	Dred_3324	tRNA modification GTPase TrmE							Dred_3324		1	788
2.54895	0.877526	0.802069	0.939095	-0.818452	1.23989	1.25701	1.34579	-0.343055	2.18488	1.3592e-56	30.1	23.478	5	4	4	4	3	4	0.196739	0.608386	0.959761	0.969938	0.0788145	0.536042	0.352883	0.601275	0.44584	0.418638	134053854	Dred_3325	single-stranded nucleic acid binding R3H domain-containing protein							Dred_3325		1	789
NaN	NaN	NaN	NaN	NaN	NaN	NaN	NaN	NaN	NaN	1.6045e-13	17.9	26.087	3	0	0	0	2	0	1	1	1	1	1	1	1	1	1	1	134053855	Dred_3326	60 kDa inner membrane insertion protein							Dred_3326		1	790

## Sheet: protein ID synonyms
	Locus tag	NCBI ref sequence	gi ID 1	gi ID 2	gi ID 3	gi ID 4	Locus tag	NCBI ref sequence	gi ID 1	gi ID 2	gi ID 3	Locus tag	NCBI ref sequence	gi ID 1	gi ID 2	gi ID 3
1	Dred_0005	YP_001111382.1	134050586	134297886	500206178
2	Dred_0010	YP_001111387.1	134050591	134297891	500206183		Dred_0617	YP_001111982.1	134051186	134298486	500206773	Dred_0415	YP_001111787.1	134050991	134298291	500206579
3	Dred_0011	YP_001111388.1	134050592	134297892	172044202	500206184
4	Dred_0014	YP_001111391.1	134050595	134297895	500206187
5	Dred_0015	YP_001111392.1	134050596	134297896	172044203	500206188
6	Dred_0028	YP_001111403.1	134050607	134297907	500206199
7	Dred_0035	YP_001111410.1	134050614	134297914	500206206		Dred_2737	YP_001114066.1	134053270	134300570	500208834
8	Dred_0036	YP_001111411.1	134050615	134297915	500206207
9	Dred_0037	YP_001111412.1	134050616	134297916	500206208
10	Dred_0040	YP_001111415.1	134050619	134297919	500206211
11	Dred_0041	YP_001111416.1	134050620	134297920	500206212
12	Dred_0043	YP_001111418.1	134050622	134297922	189030261	500206214
13	Dred_0046	YP_001111421.1	134050625	134297925	500206217
14	Dred_0047	YP_001111422.1	134050626	134297926	500206218
15	Dred_0048	YP_001111423.1	134050627	134297927	500206219
16	Dred_0049	YP_001111424.1	134050628	134297928	500206220
17	Dred_0050	YP_001111425.1	134050629	134297929	500206221		Dred_2822	YP_001114151.1	134053355	134300655	500208918
18	Dred_0061	YP_001111436.1	134050640	134297940	500206232
19	Dred_0064	YP_001111439.1	134050643	134297943	500206235
20	Dred_0065	YP_001111440.1	134050644	134297944	500206236
21	Dred_0066	YP_001111441.1	134050645	134297945	500206237
22	Dred_0082	YP_001111457.1	134050661	134297961	500206253
23	Dred_0083	YP_001111458.1	134050662	134297962	500206254		Dred_0068	YP_001111443.1	134050647	134297947	500206239
24	Dred_0085	YP_001111460.1	134050664	134297964	500206256
25	Dred_0086	YP_001111461.1	134050665	134297965	500206257
26	Dred_0095	YP_001111470.1	134050674	134297974	500206267
27	Dred_0099	YP_001111474.1	134050678	134297978	189041269	500206271
28	Dred_0100	YP_001111475.1	134050679	134297979	500206272
29	Dred_0101	YP_001111476.1	134050680	134297980	500206273
30	Dred_0102	YP_001111477.1	134050681	134297981	500206274
31	Dred_0104	YP_001111479.1	134050683	134297983	500206276
32	Dred_0105	YP_001111480.1	134050684	134297984	500206277
33	Dred_0107	YP_001111482.1	134050686	134297986	500206279
34	Dred_0108	YP_001111483.1	134050687	134297987	172044207	500206280
35	Dred_0112	YP_001111487.1	134050691	134297991	500206284
36	Dred_0113	YP_001111488.1	134050692	134297992	500206285
37	Dred_0115	YP_001111490.1	134050694	134297994	500206287
38	Dred_0122	YP_001111497.1	134050701	134298001	500206294
39	Dred_0126	YP_001111501.1	134050705	134298005	500206298
40	Dred_0128	YP_001111503.1	134050707	134298007	500206300
41	Dred_0129	YP_001111504.1	134050708	134298008	189038835	500206301
42	Dred_0132	YP_001111507.1	134050711	134298011	500206304
43	Dred_0133	YP_001111508.1	134050712	134298012	500206305
44	Dred_0134	YP_001111509.1	134050713	134298013	500206306
45	Dred_0135	YP_001111510.1	134050714	134298014	500206307
46	Dred_0136	YP_001111511.1	134050715	134298015	500206308
47	Dred_0137	YP_001111512.1	134050716	134298016	500206309
48	Dred_0146	YP_001111520.1	134050717	134050724	134298017		Dred_0146	YP_001111520.1	134298024	500206310
49	Dred_0147	YP_001111521.1	134050718	134050725	134298018		Dred_0147	YP_001111521.1	134298025	500206311
50	Dred_0148	YP_001111522.1	134050719	134050726	134298019		Dred_0148	YP_001111522.1	134298026	500206312
51	Dred_0142	YP_001111516.1	134050720	134298020	500206313
52	Dred_0143	YP_001111517.1	134050721	134298021	500206314
53	Dred_0154	YP_001111528.1	134050732	134298032	500206322
54	Dred_0160	YP_001111534.1	134050738	134298038	500206328
55	Dred_0161	YP_001111535.1	134050739	134298039	500206329		Dred_1789	YP_001113139.1	134052343	134299643	500207910
56	Dred_0162	YP_001111536.1	134050740	134298040	500206330
57	Dred_0163	YP_001111537.1	134050741	134298041	500206331
58	Dred_0165	YP_001111539.1	134050743	134298043	500206333
59	Dred_0170	YP_001111544.1	134050748	134298048	500206338
60	Dred_0174	YP_001111548.1	134050752	134298052	500206342
61	Dred_0175	YP_001111549.1	134050753	134298053	500206343
62	Dred_0178	YP_001111552.1	134050756	134298056	500206346
63	Dred_0180	YP_001111554.1	134050758	134298058	500206348
64	Dred_0186	YP_001111560.1	134050764	134298064	500206354
65	Dred_0189	YP_001111563.1	134050767	134298067	500206357
66	Dred_0191	YP_001111565.1	134050769	134298069	238685537	500206359
67	Dred_0193	YP_001111567.1	134050771	134298071	187629810	500206361
68	Dred_0195	YP_001111569.1	134050773	134298073	500206363
69	Dred_0196	YP_001111570.1	134050774	134298074	500206364
70	Dred_0213	YP_001111587.1	134050777	134050791	134298077		Dred_0213	YP_001111587.1	134298091	172044210	500206367
71	Dred_0200	YP_001111574.1	134050778	134298078	218547323	500206368
72	Dred_0202	YP_001111576.1	134050780	134298080	500206370
73	Dred_0203	YP_001111577.1	134050781	134298081	172044211	500206371
74	Dred_0204	YP_001111578.1	134050782	134298082	172044212	500206372
75	Dred_0205	YP_001111579.1	134050783	134298083	500206373
76	Dred_0206	YP_001111580.1	134050784	134298084	172044213	500206374
77	Dred_0207	YP_001111581.1	134050785	134298085	172044214	500206375
78	Dred_0208	YP_001111582.1	134050786	134298086	212288437	500206376
79	Dred_0210	YP_001111584.1	134050788	134298088	172044215	500206378
80	Dred_0211	YP_001111585.1	134050789	134298089	172044216	500206379
81	Dred_0212	YP_001111586.1	134050790	134298090	172044217	500206380
82	Dred_0214	YP_001111588.1	134050792	134298092	172044218	500206381
83	Dred_0215	YP_001111589.1	134050793	134298093	172044219	500206382
84	Dred_0216	YP_001111590.1	134050794	134298094	172044220	500206383
85	Dred_0217	YP_001111591.1	134050795	134298095	254800940	500206384
86	Dred_0218	YP_001111592.1	134050796	134298096	172044221	500206385
87	Dred_0219	YP_001111593.1	134050797	134298097	172044222	500206386
88	Dred_0220	YP_001111594.1	134050798	134298098	172044223	500206387
89	Dred_0221	YP_001111595.1	134050799	134298099	189044975	500206388
90	Dred_0222	YP_001111596.1	134050800	134298100	172044224	500206389
91	Dred_0223	YP_001111597.1	134050801	134298101	172044225	500206391
92	Dred_0224	YP_001111598.1	134050802	134298102	500206392
93	Dred_0225	YP_001111599.1	134050803	134298103	172044226	500206393
94	Dred_0226	YP_001111600.1	134050804	134298104	218547075	500206394
95	Dred_0227	YP_001111601.1	134050805	134298105	172044227	500206395
96	Dred_0229	YP_001111603.1	134050807	134298107	172044229	500206397
97	Dred_0230	YP_001111604.1	134050808	134298108	172044230	500206398
98	Dred_0231	YP_001111605.1	134050809	134298109	172044231	500206399
99	Dred_0232	YP_001111606.1	134050810	134298110	172044232	500206400
100	Dred_0233	YP_001111607.1	134050811	134298111	172044233	500206401
101	Dred_0234	YP_001111608.1	134050812	134298112	172044234	500206402
102	Dred_0236	YP_001111610.1	134050814	134298114	500206404
103	Dred_0237	YP_001111611.1	134050815	134298115	500206405
104	Dred_0238		134050816	134298116	190359635
105	Dred_0239	YP_001111613.1	134050817	134298117	172044235	489640250
106	Dred_0240	YP_001111614.1	134050818	134298118	172044236	500206406
107	Dred_0241	YP_001111615.1	134050819	134298119	172044237	500206407
108	Dred_0242	YP_001111616.1	134050820	134298120	172044238	500206408
109	Dred_0243	YP_001111617.1	134050821	134298121	172044239	500206409
110	Dred_0244	YP_001111618.1	134050822	134298122	172044240	500206410
111	Dred_0256	YP_001111630.1	134050834	134298134	189041002	500206422
112	Dred_0257	YP_001111631.1	134050835	134298135	172044245	500206423
113	Dred_0265	YP_001111639.1	134050843	134298143	500206431
114	Dred_0277	YP_001111651.1	134050855	134298155	172044248	500206443
115	Dred_0280	YP_001111654.1	134050858	134298158	500206446
116	Dred_0281	YP_001111655.1	134050859	134298159	500206447
117	Dred_0283	YP_001111657.1	134050861	134298161	172044250	500206449
118	Dred_0286	YP_001111660.1	134050864	134298164	500206452
119	Dred_0287	YP_001111661.1	134050865	134298165	500206453
120	Dred_0288	YP_001111662.1	134050866	134298166	500206454
121	Dred_0294	YP_001111668.1	134050872	134298172	172044251	500206460
122	Dred_0295	YP_001111669.1	134050873	134298173	500206461
123	Dred_0336	YP_001111709.1	134050913	134298213	500206501
124	Dred_0337	YP_001111710.1	134050914	134298214	500206502
125	Dred_0338	YP_001111711.1	134050915	134298215	500206503
126	Dred_0354	YP_001111727.1	134050931	134298231	500206519
127	Dred_0367	YP_001111740.1	134050944	134298244	500206532
128	Dred_0368	YP_001111741.1	134050945	134298245	500206533
129	Dred_0369	YP_001111742.1	134050946	134298246	500206534
130	Dred_0381	YP_001111754.1	134050958	134298258	500206546
131	Dred_0383	YP_001111756.1	134050960	134298260	500206548
132	Dred_0385	YP_001111758.1	134050962	134298262	500206550
133	Dred_0389	YP_001111762.1	134050966	134298266	500206554
134	Dred_0394	YP_001111767.1	134050971	134298271	500206559
135	Dred_0395	YP_001111768.1	134050972	134298272	500206560
136	Dred_0396	YP_001111769.1	134050973	134298273	500206561
137	Dred_0402	YP_001111775.1	134050979	134298279	500206567
138	Dred_0407	YP_001111780.1	134050984	134298284	500206572
139	Dred_0413	YP_001111786.1	134050990	134273295	134298290	500206578	Dred_0406			134050983	134273297			gi|134298283	gi|500206571
140	Dred_0423	YP_001111794.1	134050998	134298298	500206586		Dred_2940	YP_001114268.1	134053472	134300772	500209033
141	Dred_0425	YP_001111796.1	134051000	134298300	500206588
142	Dred_0443	YP_001111814.1	134051018	134298318	500206606
143	Dred_0444	YP_001111815.1	134051019	134298319	500206607
144	Dred_0448	YP_001111819.1	134051023	134298323	500206611
145	Dred_0453	YP_001111824.1	134051028	134298328	500206615
146	Dred_0459	YP_001111830.1	134051034	134298334	500206621
147	Dred_0460	YP_001111831.1	134051035	134298335	500206622
148	Dred_0462	YP_001111833.1	134051037	134298337	500206624
149	Dred_0463	YP_001111834.1	134051038	134298338	500206625
150	Dred_0468	YP_001111839.1	134051043	134298343	500206630
151	Dred_0470	YP_001111841.1	134051045	134298345	500206632
152	Dred_0479	YP_001111850.1	134051054	134298354	500206641
153	Dred_0488	YP_001111859.1	134051063	134298363	500206650
154	Dred_0489	YP_001111860.1	134051064	134298364	500206651
155	Dred_0537	YP_001111906.1	134051110	134298410	500206697
156	Dred_0546	YP_001111915.1	134051119	134298419	500206706
157	Dred_0547	YP_001111916.1	134051120	134298420	500206707
158	Dred_0549	YP_001111918.1	134051122	134298422	500206709
159	Dred_0550	YP_001111919.1	134051123	134298423	500206710
160	Dred_0553	YP_001111922.1	134051126	134298426	500206713
161	Dred_0560	YP_001111929.1	134051133	134298433	500206720
162	Dred_0564	YP_001111933.1	134051137	134298437	500206724
163	Dred_0577	YP_001111944.1	134051148	134298448	500206735
164	Dred_0582	YP_001111949.1	134051153	134298453	500206740
165	Dred_0586	YP_001111953.1	134051157	134298457	500206744
166	Dred_0588	YP_001111955.1	134051159	134298459	500206746
167	Dred_0600	YP_001111967.1	134051171	134298471	500206758
168	Dred_0612	YP_001111977.1	134051181	134298481	500206768
169	Dred_0614	YP_001111979.1	134051183	134298483	500206770
170	Dred_0615	YP_001111980.1	134051184	134298484	500206771
171	Dred_0618	YP_001111983.1	134051187	134298487	500206774
172	Dred_0620	YP_001111985.1	134051189	134298489	500206776
173	Dred_0629	YP_001111994.1	134051198	134298498	500206784
174	Dred_0630	YP_001111995.1	134051199	134298499	500206785
175	Dred_0631	YP_001111996.1	134051200	134298500	500206786
176	Dred_0632	YP_001111997.1	134051201	134298501	500206787
177	Dred_0633	YP_001111998.1	134051202	134298502	500206788
178	Dred_0634	YP_001111999.1	134051203	134298503	500206789
179	Dred_0635	YP_001112000.1	134051204	134298504	190360269	500206790
180	Dred_0636	YP_001112001.1	134051205	134298505	500206791
181	Dred_0637	YP_001112002.1	134051206	134298506	500206792
182	Dred_0638	YP_001112003.1	134051207	134298507	500206793
183	Dred_0639	YP_001112004.1	134051208	134298508	500206794
184	Dred_0641	YP_001112006.1	134051210	134298510	500206796
185	Dred_0650	YP_001112014.1	134051218	134298518	500206804
186	Dred_0659	YP_001112023.1	134051227	134298527	500206813
187	Dred_0660	YP_001112024.1	134051228	134298528	500206814
188	Dred_0669	YP_001112033.1	134051237	134298537	500206823
189	Dred_0670	YP_001112034.1	134051238	134298538	500206824
190	Dred_0673	YP_001112037.1	134051241	134298541	189082878	500206827
191	Dred_0680	YP_001112044.1	134051248	134298548	500206834
192	Dred_0681	YP_001112045.1	134051249	134298549	500206835
193	Dred_0684	YP_001112048.1	134051252	134298552	500206838
194	Dred_0689	YP_001112053.1	134051257	134298557	500206843
195	Dred_0690	YP_001112054.1	134051258	134298558	500206844
196	Dred_0693	YP_001112057.1	134051261	134298561	500206847
197	Dred_0705	YP_001112069.1	134051273	134298573	500206859
198	Dred_0707	YP_001112071.1	134051275	134298575	500206861
199	Dred_0710	YP_001112074.1	134051278	134298578	500206864
200	Dred_0712	YP_001112076.1	134051280	134298580	500206866
201	Dred_0718	YP_001112082.1	134051286	134298586	172044256	500206872
202	Dred_0720	YP_001112084.1	134051288	134298588	172044257	500206874
203	Dred_0722	YP_001112086.1	134051290	134298590	172044258	500206876
204	Dred_0723	YP_001112087.1	134051291	134298591	172044259	500206877
205	Dred_0727	YP_001112091.1	134051295	134298595	500206881
206	Dred_0730	YP_001112094.1	134051298	134298598	500206884
207	Dred_0732	YP_001112096.1	134051300	134298600	182627499	500206886
208	Dred_0735	YP_001112099.1	134051303	134298603	500206889
209	Dred_0744	YP_001112108.1	134051312	134298612	500206898
210	Dred_0757	YP_001112120.1	134051324	134298624	238685538	500206910
211	Dred_0758	YP_001112121.1	134051325	134298625	500206911
212	Dred_0761	YP_001112124.1	134051328	134298628	500206914
213	Dred_0762	YP_001112125.1	134051329	134298629	500206915
214	Dred_0764	YP_001112127.1	134051331	134298631	500206917
215	Dred_0765	YP_001112128.1	134051332	134298632	500206918
216	Dred_0769	YP_001112132.1	134051336	134298636	205830077	500206922
217	Dred_0771	YP_001112134.1	134051338	134298638	500206923
218	Dred_0773	YP_001112136.1	134051340	134298640	500206925
219	Dred_0776	YP_001112139.1	134051343	134298643	189040603	500206928
220	Dred_0779	YP_001112142.1	134051346	134298646	500206931		Dred_1572	YP_001112925.1	134052129	134299429	500207697
221	Dred_0816	YP_001112179.1	134051383	134298683	500206968
222	Dred_0818	YP_001112181.1	134051385	134298685	500206970
223	Dred_0819	YP_001112182.1	134051386	134298686	500206971
224	Dred_0838	YP_001112201.1	134051405	134298705	500206990
225	Dred_0852	YP_001112215.1	134051419	134298719	500207002		Dred_0986	YP_001112346.1	134051550	134298850	500207129
226	Dred_0865	YP_001112228.1	134051432	134298732	500207013
227	Dred_0877	YP_001112239.1	134051443	134298743	500207023
228	Dred_0899	YP_001112260.1	134051464	134298764	500207043
229	Dred_0901	YP_001112262.1	134051466	134298766	500207045
230	Dred_0904	YP_001112265.1	134051469	134298769	500207048
231	Dred_0911	YP_001112272.1	134051476	134298776	500207055
232	Dred_0939	YP_001112299.1	134051503	134298803	500207082
233	Dred_0979	YP_001112339.1	134051543	134298843	500207122
234	Dred_1001	YP_001112361.1	134051565	134298865	500207144
235	Dred_1021	YP_001112381.1	134051585	134298885	259563934	500207162
236	Dred_1032	YP_001112392.1	134051596	134298896	500207173
237	Dred_1038	YP_001112398.1	134051602	134298902	500207178
238	Dred_1040	YP_001112400.1	134051604	134298904	500207180
239	Dred_1042	YP_001112402.1	134051606	134298906	500207182
240	Dred_1049	YP_001112409.1	134051613	134298913	500207189
241	Dred_1051	YP_001112411.1	134051615	134298915	500207191
242	Dred_1052	YP_001112412.1	134051616	134298916	172044267	500207192
243	Dred_1054	YP_001112414.1	134051618	134298918	500207194
244	Dred_1055	YP_001112415.1	134051619	134298919	500207195
245	Dred_1061	YP_001112421.1	134051625	134298925	500207201
246	Dred_1062	YP_001112422.1	134051626	134298926	500207202
247	Dred_1063	YP_001112423.1	134051627	134298927	500207203
248	Dred_1064	YP_001112424.1	134051628	134298928	500207204
249	Dred_1065	YP_001112425.1	134051629	134298929	500207205
250	Dred_1066	YP_001112426.1	134051630	134298930	500207206
251	Dred_1069	YP_001112429.1	134051633	134298933	172044268	500207209
252	Dred_1070	YP_001112430.1	134051634	134298934	500207210
253	Dred_1071	YP_001112431.1	134051635	134298935	500207211
254	Dred_1073	YP_001112433.1	134051637	134298937	172044269	500207213
255	Dred_1083	YP_001112443.1	134051647	134298947	189045959	500207223
256	Dred_1087	YP_001112447.1	134051651	134298951	500207227
257	Dred_1089	YP_001112449.1	134051653	134298953	500207229
258	Dred_1092	YP_001112452.1	134051656	134298956	500207232
259	Dred_1100	YP_001112460.1	134051664	134298964	500207240
260	Dred_1101	YP_001112461.1	134051665	134298965	500207241
261	Dred_1112	YP_001112472.1	134051676	134298976	500207252
262	Dred_1113	YP_001112473.1	134051677	134298977	500207253
263	Dred_1114	YP_001112474.1	134051678	134298978	500207254
264	Dred_1120	YP_001112480.1	134051684	134298984	500207260
265	Dred_1124	YP_001112484.1	134051688	134298988	500207264
266	Dred_1133	YP_001112492.1	134051696	134298996	500207272
267	Dred_1136	YP_001112495.1	134051699	134298999	500207275
268	Dred_1145	YP_001112504.1	134051708	134299008	500207284
269	Dred_1148	YP_001112507.1	134051711	134299011	500207287
270	Dred_1149	YP_001112508.1	134051712	134299012	500207288		Dred_0782	YP_001112145.1	134051349	134298649	500206934
271	Dred_1151	YP_001112510.1	134051714	134299014	170652829	500207290
272	Dred_1154	YP_001112513.1	134051717	134299017	500207293
273	Dred_1160	YP_001112519.1	134051723	134299023	172044273	500207299
274	Dred_1162	YP_001112521.1	134051725	134299025	172044274	500207301
275	Dred_1163	YP_001112522.1	134051726	134299026	500207302
276	Dred_1164	YP_001112523.1	134051727	134299027	238685552	500207303
277	Dred_1165	YP_001112524.1	134051728	134299028	500207304
278	Dred_1166	YP_001112525.1	134051729	134299029	500207305
279	Dred_1167	YP_001112526.1	134051730	134299030	500207306
280	Dred_1169	YP_001112528.1	134051732	134299032	172044275	500207308
281	Dred_1176	YP_001112535.1	134051739	134299039	500207315
282	Dred_1187	YP_001112546.1	134051750	134299050	500207326
283	Dred_1226	YP_001112585.1	134051789	134299089	500207365
284	Dred_1229	YP_001112588.1	134051792	134299092	500207368
285	Dred_1237	YP_001112596.1	134051800	134299100	500207376
286	Dred_1238	YP_001112597.1	134051801	134299101	500207377
287	Dred_1239	YP_001112598.1	134051802	134299102	500207378
288	Dred_1241	YP_001112600.1	134051804	134299104	500207380
289	Dred_1242	YP_001112601.1	134051805	134299105	500207381
290	Dred_1253	YP_001112612.1	134051816	134299116	500207392
291	Dred_1256	YP_001112615.1	134051819	134299119	500207395
292	Dred_1257	YP_001112616.1	134051820	134299120	500207396
293	Dred_1265	YP_001112624.1	134051828	134299128	500207403		Dred_2869	YP_001114198.1	134053402	134300702	500208963
294	Dred_1273	YP_001112632.1	134051836	134299136	500207410
295	Dred_1278	YP_001112637.1	134051841	134299141	500207415
296	Dred_1279	YP_001112638.1	134051842	134299142	500207416
297	Dred_1281	YP_001112640.1	134051844	134299144	172044276	500207418
298	Dred_1288	YP_001112647.1	134051851	134299151	500207424
299	Dred_1298	YP_001112657.1	134051861	134299161	500207434
300	Dred_1315	YP_001112674.1	134051878	134299178	500207451
301	Dred_1318	YP_001112677.1	134051881	134299181	500207454
302	Dred_1341	YP_001112700.1	134051904	134299204	500207476
303	Dred_1344	YP_001112703.1	134051907	134299207	500207479
304	Dred_1345	YP_001112704.1	134051908	134299208	500207480
305	Dred_1352	YP_001112711.1	134051915	134299215	500207485
306	Dred_1354	YP_001112713.1	134051917	134299217	500207487
307	Dred_1355	YP_001112714.1	134051918	134299218	500207488
308	Dred_1361	YP_001112719.1	134051923	134299223	500207493
309	Dred_1365	YP_001112722.1	134051926	134299226	500207496
310	Dred_1372	YP_001112727.1	134051931	134299231	500207501
311	Dred_1377	YP_001112732.1	134051936	134299236	500207506
312	Dred_1379	YP_001112734.1	134051938	134299238	500207508
313	Dred_1394	YP_001112749.1	134051953	134299253	500207523
314	Dred_1420	YP_001112775.1	134051979	134299279	500207549
315	Dred_1422	YP_001112777.1	134051981	134299281	500207551
316	Dred_1430	YP_001112785.1	134051989	134299289	500207559
317	Dred_1441	YP_001112796.1	134052000	134299300	500207570
318	Dred_1442	YP_001112797.1	134052001	134299301	500207571
319	Dred_1445	YP_001112800.1	134052004	134299304	500207574
320	Dred_1446	YP_001112801.1	134052005	134299305	500207575
321	Dred_1460	YP_001112815.1	134052019	134299319	500207586
322	Dred_1468	YP_001112823.1	134052027	134299327	500207595
323	Dred_1472	YP_001112827.1	134052031	134299331	500207599
324	Dred_1504	YP_001112859.1	134052063	134299363	500207631
325	Dred_1519	YP_001112874.1	134052078	134299378	500207646
326	Dred_1527	YP_001112881.1	134052085	134299385	500207653
327	Dred_1529	YP_001112883.1	134052087	134299387	500207655
328	Dred_1533	YP_001112887.1	134052091	134299391	500207659
329	Dred_1534	YP_001112888.1	134052092	134299392	500207660		Dred_0384	YP_001111757.1	134050961	134298261	500206549
330	Dred_1546	YP_001112899.1	134052103	134299403	500207671
331	Dred_1547	YP_001112900.1	134052104	134299404	500207672
332	Dred_1549	YP_001112902.1	134052106	134299406	500207674
333	Dred_1555	YP_001112908.1	134052112	134299412	500207680
334	Dred_1557	YP_001112910.1	134052114	134299414	500207682
335	Dred_1566	YP_001112919.1	134052123	134299423	500207691
336	Dred_1569	YP_001112922.1	134052126	134299426	500207694
337	Dred_1573	YP_001112926.1	134052130	134299430	500207698
338	Dred_1586	YP_001112939.1	134052143	134299443	500207711
339	Dred_1589	YP_001112942.1	134052146	134299446	500207714
340	Dred_1600	YP_001112953.1	134052157	134299457	500207725
341	Dred_1611	YP_001112964.1	134052168	134299468	500207736
342	Dred_1612	YP_001112965.1	134052169	134299469	189083605	500207737
343	Dred_1613	YP_001112966.1	134052170	134299470	500207738
344	Dred_1615	YP_001112968.1	134052172	134299472	172044281	500207740
345	Dred_1619	YP_001112972.1	134052176	134299476	172044282	500207744
346	Dred_1620	YP_001112973.1	134052177	134299477	500207745
347	Dred_1636	YP_001112989.1	134052193	134299493	500207760
348	Dred_1638	YP_001112991.1	134052195	134299495	500207762
349	Dred_1644	YP_001112997.1	134052201	134299501	500207768
350	Dred_1646	YP_001112999.1	134052203	134299503	500207770
351	Dred_1647	YP_001113000.1	134052204	134299504	500207771
352	Dred_1651	YP_001113004.1	134052208	134299508	500207775
353	Dred_1652	YP_001113005.1	134052209	134299509	500207776
354	Dred_1653	YP_001113006.1	134052210	134299510	500207777
355	Dred_1654	YP_001113007.1	134052211	134299511	500207778
356	Dred_1655	YP_001113008.1	134052212	134299512	500207779
357	Dred_1658	YP_001113011.1	134052215	134299515	189038975	500207782
358	Dred_1669	YP_001113022.1	134052226	134299526	500207794
359	Dred_1671	YP_001113024.1	134052228	134299528	500207796
360	Dred_1672	YP_001113025.1	134052229	134299529	189038980	500207797
361	Dred_1680	YP_001113032.1	134052236	134299536	500207804
362	Dred_1682	YP_001113034.1	134052238	134299538	172044289	500207806
363	Dred_1685	YP_001113037.1	134052241	134299541	500207809
364	Dred_1686	YP_001113038.1	134052242	134299542	189038438	500207810
365	Dred_1687	YP_001113039.1	134052243	134299543	500207811
366	Dred_1689	YP_001113041.1	134052245	134299545	226730125	500207813
367	Dred_1693	YP_001113045.1	134052249	134299549	500207817
368	Dred_1695	YP_001113047.1	134052251	134299551	500207819
369	Dred_1696	YP_001113048.1	134052252	134299552	500207820		Dred_3192	YP_001114519.1	134053723	134301023	500209283
370	Dred_1698	YP_001113050.1	134052254	134299554	500207822
371	Dred_1699		134052255	134299555	189038986
372	Dred_1704	YP_001113056.1	134052260	134299560	500207827
373	Dred_1713	YP_001113065.1	134052269	134299569	500207836
374	Dred_1714	YP_001113066.1	134052270	134299570	500207837
375	Dred_1717	YP_001113069.1	134052273	134299573	500207840
376	Dred_1718	YP_001113070.1	134052274	134299574	172044291	500207841
377	Dred_1720	YP_001113072.1	134052276	134299576	500207843
378	Dred_1723	YP_001113075.1	134052279	134299579	500207846
379	Dred_1731	YP_001113081.1	134052285	134299585	500207852
380	Dred_1736	YP_001113086.1	134052290	134299590	500207858
381	Dred_1741	YP_001113091.1	134052295	134299595	500207863
382	Dred_1749	YP_001113099.1	134052303	134299603	500207871
383	Dred_1758	YP_001113108.1	134052312	134299612	172044294	500207880
384	Dred_1762	YP_001113112.1	134052316	134299616	500207884
385	Dred_1777	YP_001113127.1	134052331	134299631	500207898
386	Dred_1778	YP_001113128.1	134052332	134299632	500207899
387	Dred_1779	YP_001113129.1	134052333	134299633	500207900
388	Dred_1780	YP_001113130.1	134052334	134299634	500207901		Dred_1890	YP_001113237.1	134052441	134299741	500208008
389	Dred_1781	YP_001113131.1	134052335	134299635	500207902		Dred_0401	YP_001111774.1	134050978	134298278	500206566
390	Dred_1782	YP_001113132.1	134052336	134299636	500207903
391	Dred_1783	YP_001113133.1	134052337	134299637	500207904
392	Dred_1784	YP_001113134.1	134052338	134299638	500207905
393	Dred_1785	YP_001113135.1	134052339	134299639	500207906
394	Dred_1788	YP_001113138.1	134052342	134299642	500207909
395	Dred_1794	YP_001113144.1	134052348	134299648	500207915
396	Dred_1796	YP_001113146.1	134052350	134299650	190359127	500207916
397	Dred_1802	YP_001113152.1	134052356	134299656	500207922
398	Dred_1804	YP_001113154.1	134052358	134299658	500207924
399	Dred_1819	YP_001113169.1	134052373	134299673	500207939
400	Dred_1843	YP_001113193.1	134052397	134299697	500207963
401	Dred_1844	YP_001113194.1	134052398	134299698	500207964
402	Dred_1867	YP_001113216.1	134052420	134299720	172044298	500207987
403	Dred_1872	YP_001113221.1	134052425	134299725	500207992
404	Dred_1879	YP_001113226.1	134052430	134299730	500207997
405	Dred_1880	YP_001113227.1	134052431	134299731	500207998
406	Dred_1888	YP_001113235.1	134052439	134299739	500208006
407	Dred_1901	YP_001113247.1	134052451	134299751	500208018
408	Dred_1904	YP_001113250.1	134052454	134299754	500208021
409	Dred_1906	YP_001113252.1	134052456	134299756	500208023
410	Dred_1913	YP_001113259.1	134052463	134299763	500208029
411	Dred_1915	YP_001113261.1	134052465	134299765	500208031
412	Dred_1916	YP_001113262.1	134052466	134299766	500208032
413	Dred_1920	YP_001113266.1	134052470	134299770	500208036
414	Dred_1921	YP_001113267.1	134052471	134299771	500208037
415	Dred_1927	YP_001113273.1	134052477	134299777	189039402	500208043
416	Dred_1932	YP_001113277.1	134052481	134299781	500208046
417	Dred_1938	YP_001113282.1	134052486	134299786	500208051
418	Dred_1939	YP_001113283.1	134052487	134299787	190359101	500208052
419	Dred_1940	YP_001113284.1	134052488	134299788	500208053
420	Dred_1941	YP_001113285.1	134052489	134299789	500208054
421	Dred_1944	YP_001113288.1	134052492	134299792	500208057
422	Dred_1947	YP_001113291.1	134052495	134299795	500208060
423	Dred_1950	YP_001113294.1	134052498	134299798	187610295	500208063
424	Dred_1951	YP_001113295.1	134052499	134299799	215274593	500208064
425	Dred_1956	YP_001113299.1	134052503	134299803	172044303	500208068
426	Dred_1957	YP_001113300.1	134052504	134299804	172044304	500208069
427	Dred_1960	YP_001113303.1	134052507	134299807	500208072
428	Dred_1961	YP_001113304.1	134052508	134299808	259585752	500208073
429	Dred_1963	YP_001113306.1	134052510	134299810	500208075
430	Dred_1967	YP_001113310.1	134052514	134299814	172044305	500208079
431	Dred_1975	YP_001113318.1	134052522	134299822	172044307	500208087
432	Dred_1977	YP_001113320.1	134052524	134299824	172044309	500208089
433	Dred_1978	YP_001113321.1	134052525	134299825	172044310	500208090
434	Dred_1979	YP_001113322.1	134052526	134299826	500208091
435	Dred_1980	YP_001113323.1	134052527	134299827	172044311	500208092
436	Dred_1981	YP_001113324.1	134052528	134299828	189028445	500208093
437	Dred_2004	YP_001113347.1	134052551	134299851	500208115
438	Dred_2005	YP_001113348.1	134052552	134299852	500208116
439	Dred_2006	YP_001113349.1	134052553	134299853	500208117		Dred_1049	YP_001112409.1	134051613	134298913	500207189
440	Dred_2011	YP_001113353.1	134052557	134299857	500208121
441	Dred_2017	YP_001113359.1	134052563	134299863	500208125
442	Dred_2027	YP_001113369.1	134052573	134299873	500208134
443	Dred_2048	YP_001113390.1	134052594	134299894	500208155
444	Dred_2050	YP_001113392.1	134052596	134299896	172044312	500208157
445	Dred_2054	YP_001113396.1	134052600	134299900	500208161
446	Dred_2055	YP_001113397.1	134052601	134299901	172044315	500208162
447	Dred_2056	YP_001113398.1	134052602	134299902	500208163
448	Dred_2061	YP_001113403.1	134052607	134299907	172044316	500208168
449	Dred_2063	YP_001113405.1	134052609	134299909	500208171
450	Dred_2064	YP_001113406.1	134052610	134299910	218526611	500208172
451	Dred_2065	YP_001113407.1	134052611	134299911	500208173
452	Dred_2070	YP_001113412.1	134052616	134299916	500208178
453	Dred_2071	YP_001113413.1	134052617	134299917	500208179
454	Dred_2072	YP_001113414.1	134052618	134299918	500208180
455	Dred_2073	YP_001113415.1	134052619	134299919	500208181
456	Dred_2074	YP_001113416.1	134052620	134299920	500208182
457	Dred_2075	YP_001113417.1	134052621	134299921	500208183
458	Dred_2076	YP_001113418.1	134052622	134299922	182676468	500208184
459	Dred_2078	YP_001113420.1	134052624	134299924	500208186
460	Dred_2082	YP_001113424.1	134052628	134299928	500208190
461	Dred_2083	YP_001113425.1	134052629	134299929	500208191
462	Dred_2089	YP_001113431.1	134052635	134299935	172044318	500208197
463	Dred_2090	YP_001113432.1	134052636	134299936	238685546	500208198
464	Dred_2091	YP_001113433.1	134052637	134299937	500208199
465	Dred_2094	YP_001113436.1	134052640	134299940	172044319	500208202
466	Dred_2095	YP_001113437.1	134052641	134299941	500208204
467	Dred_2121	YP_001113463.1	134052667	134299967	500208230
468	Dred_2122	YP_001113464.1	134052668	134299968	500208231
469	Dred_2123	YP_001113465.1	134052669	134299969	500208232
470	Dred_2139	YP_001113481.1	134052685	134299985	500208244
471	Dred_2144	YP_001113486.1	134052690	134299990	500208249
472	Dred_2150	YP_001113492.1	134052696	134299996	500208256
473	Dred_2154	YP_001113496.1	134052700	134300000	500208260
474	Dred_2156	YP_001113498.1	134052702	134300002	257096456	500208262
475	Dred_2160	YP_001113502.1	134052706	134300006	500208266
476	Dred_2163	YP_001113505.1	134052709	134300009	189028090	500208269
477	Dred_2171	YP_001113513.1	134052717	134300017	500208277
478	Dred_2177	YP_001113519.1	134052723	134300023	500208283
479	Dred_2178	YP_001113520.1	134052724	134300024	500208284
480	Dred_2190	YP_001113530.1	134052734	134300034	500208294
481	Dred_2192	YP_001113532.1	134052736	134300036	500208296
482	Dred_2197	YP_001113537.1	134052741	134300041	500208302
483	Dred_2203	YP_001113543.1	134052747	134300047	500208308
484	Dred_2207	YP_001113547.1	134052751	134300051	500208312
485	Dred_2212	YP_001113552.1	134052756	134300056	500208317
486	Dred_2220	YP_001113558.1	134052762	134300062	500208323
487	Dred_2223	YP_001113561.1	134052765	134300065	500208326
488	Dred_2227	YP_001113565.1	134052769	134300069	500208330
489	Dred_2235	YP_001113573.1	134052777	134300077	500208338
490	Dred_2243	YP_001113580.1	134052784	134300084	500208345
491	Dred_2263	YP_001113599.1	134052803	134300103	500208360
492	Dred_2266	YP_001113601.1	134052805	134300105	500208362
493	Dred_2271	YP_001113606.1	134052810	134300110	500208367
494	Dred_2273	YP_001113608.1	134052812	134300112	500208369
495	Dred_2277	YP_001113612.1	134052816	134300116	500208373
496	Dred_2280	YP_001113615.1	134052819	134300119	500208376
497	Dred_2283	YP_001113618.1	134052822	134300122	500208379
498	Dred_2284	YP_001113619.1	134052823	134300123	500208380
499	Dred_2285	YP_001113620.1	134052824	134300124	500208381
500	Dred_2295	YP_001113630.1	134052834	134300134	500208392
501	Dred_2299	YP_001113634.1	134052838	134300138	500208396
502	Dred_2301	YP_001113636.1	134052840	134300140	500208398
503	Dred_2310	YP_001113645.1	134052849	134300149	500208407
504	Dred_2312	YP_001113647.1	134052851	134300151	500208409
505	Dred_2313	YP_001113648.1	134052852	134300152	500208410
506	Dred_2314	YP_001113649.1	134052853	134300153	500208411
507	Dred_2330	YP_001113665.1	134052869	134300169	500208427
508	Dred_2337	YP_001113672.1	134052876	134300176	500208434
509	Dred_2338	YP_001113673.1	134052877	134300177	500208435
510	Dred_2339	YP_001113674.1	134052878	134300178	500208436
511	Dred_2340	YP_001113675.1	134052879	134300179	500208437
512	Dred_2341	YP_001113676.1	134052880	134300180	172044321	500208438
513	Dred_2342	YP_001113677.1	134052881	134300181	500208439
514	Dred_2360	YP_001113695.1	134052899	134300199	500208458
515	Dred_2361	YP_001113696.1	134052900	134300200	500208459
516	Dred_2362	YP_001113697.1	134052901	134300201	500208460
517	Dred_2363	YP_001113698.1	134052902	134300202	500208461
518	Dred_2364	YP_001113699.1	134052903	134300203	500208462
519	Dred_2365	YP_001113700.1	134052904	134300204	500208463
520	Dred_2366	YP_001113701.1	134052905	134300205	500208464
521	Dred_2367	YP_001113702.1	134052906	134300206	500208465
522	Dred_2368	YP_001113703.1	134052907	134300207	500208466
523	Dred_2369	YP_001113704.1	134052908	134300208	172044324	500208467
524	Dred_2370	YP_001113705.1	134052909	134300209	500208468
525	Dred_2371	YP_001113706.1	134052910	134300210	500208469
526	Dred_2372	YP_001113707.1	134052911	134300211	500208470
527	Dred_2375	YP_001113710.1	134052914	134300214	500208473
528	Dred_2376	YP_001113711.1	134052915	134300215	500208474
529	Dred_2378	YP_001113713.1	134052917	134300217	500208476
530	Dred_2379	YP_001113714.1	134052918	134300218	500208477
531	Dred_2380	YP_001113715.1	134052919	134300219	500208478
532	Dred_2382	YP_001113717.1	134052921	134300221	500208480
533	Dred_2383	YP_001113718.1	134052922	134300222	500208481
534	Dred_2399	YP_001113734.1	134052938	134300238	500208498
535	Dred_2400	YP_001113735.1	134052939	134300239	500208499
536	Dred_2413	YP_001113748.1	134052952	134300252	500208512
537	Dred_2417	YP_001113752.1	134052956	134300256	172044326	500208516
538	Dred_2429	YP_001113764.1	134052968	134300268	500208528
539	Dred_2433	YP_001113768.1	134052972	134300272	500208532
540	Dred_2440	YP_001113775.1	134052979	134300279	500208539
541	Dred_2441	YP_001113776.1	134052980	134300280	500208540
542	Dred_2442	YP_001113777.1	134052981	134300281	500208541
543	Dred_2454	YP_001113789.1	134052993	134300293	500208554
544	Dred_2457	YP_001113792.1	134052996	134300296	500208557
545	Dred_2459	YP_001113794.1	134052998	134300298	500208559
546	Dred_2462	YP_001113797.1	134053001	134300301	500208562
547	Dred_2465	YP_001113800.1	134053004	134300304	500208565
548	Dred_2466	YP_001113801.1	134053005	134300305	500208566
549	Dred_2469	YP_001113804.1	134053008	134300308	500208569
550	Dred_2470	YP_001113805.1	134053009	134300309	500208570
551	Dred_2472	YP_001113807.1	134053011	134300311	238685553	500208572
552	Dred_2473	YP_001113808.1	134053012	134300312	172044327	500208573
553	Dred_2482	YP_001113817.1	134053021	134300321	189039698	500208582
554	Dred_2490	YP_001113825.1	134053029	134300329	172044329	500208590
555	Dred_2491	YP_001113826.1	134053030	134300330	500208591
556	Dred_2496	YP_001113831.1	134053035	134300335	172044331	500208596
557	Dred_2497	YP_001113832.1	134053036	134300336	500208597
558	Dred_2498	YP_001113833.1	134053037	134300337	500208598
559	Dred_2505	YP_001113840.1	134053044	134300344	172044334	500208605
560	Dred_2507	YP_001113842.1	134053046	134300346	500208607
561	Dred_2515	YP_001113850.1	134053054	134300354	189082997	500208615
562	Dred_2517	YP_001113852.1	134053056	134300356	500208617
563	Dred_2518	YP_001113853.1	134053057	134300357	500208618
564	Dred_2520	YP_001113855.1	134053059	134300359	500208620
565	Dred_2522	YP_001113857.1	134053061	134300361	500208622
566	Dred_2530	YP_001113865.1	134053069	134300369	500208630
567	Dred_2532	YP_001113867.1	134053071	134300371	261266760	500208632
568	Dred_2533	YP_001113868.1	134053072	134300372	500208633
569	Dred_2534	YP_001113869.1	134053073	134300373	226737916	500208634
570	Dred_2535	YP_001113870.1	134053074	134300374	500208635
571	Dred_2537	YP_001113872.1	134053076	134300376	500208637
572	Dred_2538	YP_001113873.1	134053077	134300377	500208638
573	Dred_2540	YP_001113875.1	134053079	134300379	500208640
574	Dred_2542	YP_001113877.1	134053081	134300381	254811408	500208643
575	Dred_2543	YP_001113878.1	134053082	134300382	500208644
576	Dred_2548	YP_001113883.1	134053087	134300387	500208649
577	Dred_2551	YP_001113886.1	134053090	134300390	259585223	500208652
578	Dred_2553	YP_001113888.1	134053092	134300392	500208654
579	Dred_2554	YP_001113889.1	134053093	134300393	500208655
580	Dred_2559	YP_001113894.1	134053098	134300398	302425049	500208660
581	Dred_2561	YP_001113896.1	134053100	134300400	500208662
582	Dred_2562	YP_001113897.1	134053101	134300401	172044337	500208663
583	Dred_2563	YP_001113898.1	134053102	134300402	172044338	500208664
584	Dred_2574	YP_001113909.1	134053113	134300413	500208675
585	Dred_2578	YP_001113913.1	134053117	134300417	500208679
586	Dred_2580	YP_001113915.1	134053119	134300419	500208681
587	Dred_2642	YP_001113974.1	134053178	134300478	500208740
588	Dred_2645	YP_001113976.1	134053180	134300480	500208742
589	Dred_2654	YP_001113985.1	134053189	134300489	500208752
590	Dred_2657	YP_001113988.1	134053192	134300492	500208755
591	Dred_2674	YP_001114005.1	134053209	134300509	500208772
592	Dred_2679	YP_001114010.1	134053214	134300514	500208777
593	Dred_2680	YP_001114011.1	134053215	134300515	500208778
594	Dred_2684	YP_001114015.1	134053219	134300519	172044340	500208782
595	Dred_2686	YP_001114017.1	134053221	134300521	500208784
596	Dred_2689	YP_001114020.1	134053224	134300524	500208787
597	Dred_2690	YP_001114021.1	134053225	134300525	500208788
598	Dred_2691	YP_001114022.1	134053226	134300526	500208789
599	Dred_2692	YP_001114023.1	134053227	134300527	500208790
600	Dred_2697	YP_001114028.1	134053232	134300532	500208795
601	Dred_2728	YP_001114057.1	134053261	134300561	172044341	500208825
602	Dred_2736	YP_001114065.1	134053269	134300569	500208833
603	Dred_2742	YP_001114071.1	134053275	134300575	500208839
604	Dred_2757	YP_001114086.1	134053290	134300590	500208852
605	Dred_2769	YP_001114098.1	134053302	134300602	500208864
606	Dred_2771	YP_001114100.1	134053304	134300604	172044342	500208866
607	Dred_2782	YP_001114111.1	134053315	134300615	500208877
608	Dred_2791	YP_001114120.1	134053324	134300624	500208886
609	Dred_2804	YP_001114133.1	134053337	134300637	500208899
610	Dred_2805	YP_001114134.1	134053338	134300638	500208900
611	Dred_2806	YP_001114135.1	134053339	134300639	500208901
612	Dred_2807	YP_001114136.1	134053340	134300640	500208902
613	Dred_2809	YP_001114138.1	134053342	134300642	500208904
614	Dred_2823	YP_001114152.1	134053356	134300656	500208919
615	Dred_2824	YP_001114153.1	134053357	134300657	500208920
616	Dred_2825	YP_001114154.1	134053358	134300658	500208921
617	Dred_2826	YP_001114155.1	134053359	134300659	500208922
618	Dred_2828	YP_001114157.1	134053361	134300661	500208924
619	Dred_2833	YP_001114162.1	134053366	134300666	500208927
620	Dred_2845	YP_001114174.1	134053378	134300678	259492029	500208939
621	Dred_2849	YP_001114178.1	134053382	134300682	500208943
622	Dred_2855	YP_001114184.1	134053388	134300688	500208949
623	Dred_2857	YP_001114186.1	134053390	134300690	500208951
624	Dred_2866	YP_001114195.1	134053399	134300699	500208960
625	Dred_2867	YP_001114196.1	134053400	134300700	500208961
626	Dred_2871	YP_001114200.1	134053404	134300704	500208965
627	Dred_2873	YP_001114202.1	134053406	134300706	172044345	500208967
628	Dred_2874	YP_001114203.1	134053407	134300707	500208968
629	Dred_2875	YP_001114204.1	134053408	134300708	500208969
630	Dred_2878	YP_001114207.1	134053411	134300711	500208972
631	Dred_2879	YP_001114208.1	134053412	134300712	500208973
632	Dred_2880	YP_001114209.1	134053413	134300713	500208974
633	Dred_2883	YP_001114212.1	134053416	134300716	500208977
634	Dred_2884	YP_001114213.1	134053417	134300717	500208978
635	Dred_2890	YP_001114219.1	134053423	134300723	172044346	500208985
636	Dred_2892	YP_001114221.1	134053425	134300725	500208987
637	Dred_2896	YP_001114225.1	134053429	134300729	500208991
638	Dred_2897	YP_001114226.1	134053430	134300730	500208992
639	Dred_2901	YP_001114230.1	134053434	134300734	500208996
640	Dred_2902	YP_001114231.1	134053435	134300735	500208997
641	Dred_2910	YP_001114239.1	134053443	134300743	500209004
642	Dred_2913	YP_001114242.1	134053446	134300746	500209007
643	Dred_2914	YP_001114243.1	134053447	134300747	500209008
644	Dred_2917	YP_001114246.1	134053450	134300750	500209011
645	Dred_2919	YP_001114248.1	134053452	134300752	500209013
646	Dred_2930	YP_001114258.1	134053462	134300762	500209023
647	Dred_2931	YP_001114259.1	134053463	134300763	500209024
648	Dred_2932	YP_001114260.1	134053464	134300764	500209025
649	Dred_2935	YP_001114263.1	134053467	134300767	500209028
650	Dred_2937	YP_001114265.1	134053469	134300769	500209030
651	Dred_2944	YP_001114272.1	134053476	134300776	500209037
652	Dred_2949	YP_001114277.1	134053481	134300781	500209041
653	Dred_2954	YP_001114282.1	134053486	134300786	500209046
654	Dred_2956	YP_001114284.1	134053488	134300788	500209048
655	Dred_2962	YP_001114290.1	134053494	134300794	500209054
656	Dred_2969	YP_001114297.1	134053501	134300801	500209061
657	Dred_2984	YP_001114312.1	134053516	134300816	187611495	500209076
658	Dred_2985	YP_001114313.1	134053517	134300817	500209077
659	Dred_2987	YP_001114315.1	134053519	134300819	500209080
660	Dred_2988	YP_001114316.1	134053520	134300820	500209081
661	Dred_2989	YP_001114317.1	134053521	134300821	500209082
662	Dred_2990	YP_001114318.1	134053522	134300822	500209083
663	Dred_2991	YP_001114319.1	134053523	134300823	500209084
664	Dred_2995	YP_001114323.1	134053527	134300827	500209088
665	Dred_2996	YP_001114324.1	134053528	134300828	500209089
666	Dred_2998	YP_001114326.1	134053530	134300830	500209091
667	Dred_3033	YP_001114361.1	134053565	134300865	500209124
668	Dred_3060	YP_001114387.1	134053591	134300891	500209150
669	Dred_3064	YP_001114391.1	134053595	134300895	500209154
670	Dred_3065	YP_001114392.1	134053596	134300896	500209155
671	Dred_3070	YP_001114397.1	134053601	134300901	500209160
672	Dred_3071	YP_001114398.1	134053602	134300902	500209161
673	Dred_3072	YP_001114399.1	134053603	134300903	500209162
674	Dred_3074	YP_001114401.1	134053605	134300905	500209164
675	Dred_3075	YP_001114402.1	134053606	134300906	500209166
676	Dred_3078	YP_001114405.1	134053609	134300909	189046163	500209169
677	Dred_3079	YP_001114406.1	134053610	134300910	500209170
678	Dred_3080	YP_001114407.1	134053611	134300911	500209171
679	Dred_3096	YP_001114423.1	134053627	134300927	172044347	500209187
680	Dred_3100	YP_001114427.1	134053631	134300931	500209191
681	Dred_3105	YP_001114432.1	134053636	134300936	500209196
682	Dred_3112	YP_001114439.1	134053643	134300943	500209203
683	Dred_3115	YP_001114442.1	134053646	134300946	500209206
684	Dred_3126	YP_001114453.1	134053657	134300957	500209216
685	Dred_3134	YP_001114461.1	134053665	134300965	500209224
686	Dred_3135	YP_001114462.1	134053666	134300966	500209225
687	Dred_3136	YP_001114463.1	134053667	134300967	500209226
688	Dred_3138	YP_001114465.1	134053669	134300969	500209228
689	Dred_3139	YP_001114466.1	134053670	134300970	500209229
690	Dred_3140	YP_001114467.1	134053671	134300971	500209230
691	Dred_3141	YP_001114468.1	134053672	134300972	500209231
692	Dred_3142	YP_001114469.1	134053673	134300973	500209232
693	Dred_3145	YP_001114472.1	134053676	134300976	500209235
694	Dred_3146	YP_001114473.1	134053677	134300977	500209236
695	Dred_3149	YP_001114476.1	134053680	134300980	189081362	500209240
696	Dred_3150	YP_001114477.1	134053681	134300981	190358666	500209241
697	Dred_3151	YP_001114478.1	134053682	134300982	172044348	500209242
698	Dred_3152	YP_001114479.1	134053683	134300983	189081298	500209243
699	Dred_3153	YP_001114480.1	134053684	134300984	254808226	500209244
700	Dred_3154	YP_001114481.1	134053685	134300985	226741433	500209245
701	Dred_3159	YP_001114486.1	134053690	134300990	500209250
702	Dred_3162	YP_001114489.1	134053693	134300993	172044349	500209253
703	Dred_3163	YP_001114490.1	134053694	134300994	500209254
704	Dred_3170	YP_001114497.1	134053701	134301001	500209261
705	Dred_3172	YP_001114499.1	134053703	134301003	226705256	500209263
706	Dred_3175	YP_001114502.1	134053706	134301006	172044350	500209266
707	Dred_3176	YP_001114503.1	134053707	134301007	500209267
708	Dred_3180	YP_001114507.1	134053711	134301011	500209271
709	Dred_3181	YP_001114508.1	134053712	134301012	500209272
710	Dred_3183	YP_001114510.1	134053714	134301014	189083532	500209274
711	Dred_3185	YP_001114512.1	134053716	134301016	500209276
712	Dred_3186	YP_001114513.1	134053717	134301017	500209277
713	Dred_3187	YP_001114514.1	134053718	134301018	500209278
714	Dred_3188	YP_001114515.1	134053719	134301019	500209279
715	Dred_3189	YP_001114516.1	134053720	134301020	500209280
716	Dred_3190	YP_001114517.1	134053721	134301021	500209281
717	Dred_3197	YP_001114524.1	134053728	134301028	500209288
718	Dred_3198	YP_001114525.1	134053729	134301029	500209289
719	Dred_3200	YP_001114527.1	134053731	134301031	500209291
720	Dred_3201	YP_001114528.1	134053732	134301032	500209292
721	Dred_3204	YP_001114531.1	134053735	134301035	500209295
722	Dred_3206	YP_001114533.1	134053737	134301037	500209297
723	Dred_3207	YP_001114534.1	134053738	134301038	500209298
724	Dred_3213	YP_001114540.1	134053744	134301044	500209304
725	Dred_3214	YP_001114541.1	134053745	134301045	500209305
726	Dred_3215	YP_001114542.1	134053746	134301046	500209306
727	Dred_3233	YP_001114560.1	134053764	134301064	500209324
728	Dred_3241	YP_001114568.1	134053772	134301072	500209329
729	Dred_3245	YP_001114572.1	134053776	134301076	500209333
730	Dred_3250	YP_001114575.1	134053779	134301079	500209336
731	Dred_3254	YP_001114579.1	134053783	134301083	500209340
732	Dred_3255	YP_001114580.1	134053784	134301084	500209341
733	Dred_3264	YP_001114589.1	134053793	134301093	500209351
734	Dred_3294	YP_001114619.1	134053823	134301123	500209381
735	Dred_3296	YP_001114621.1	134053825	134301125	500209383
736	Dred_3297	YP_001114622.1	134053826	134301126	500209384
737	Dred_3298	YP_001114623.1	134053827	134301127	500209385
738	Dred_3300	YP_001114625.1	134053829	134301129	172044351	500209387
739	Dred_3303	YP_001114628.1	134053832	134301132	172044352	500209390
740	Dred_3306	YP_001114631.1	134053835	134301135	205557265	500209393
741	Dred_3308	YP_001114633.1	134053837	134301137	189045464	500209395
742	Dred_3309	YP_001114634.1	134053838	134301138	500209396
743	Dred_3311	YP_001114636.1	134053840	134301140	500209398
744	Dred_3318	YP_001114643.1	134053847	134301147	500209405
745	Dred_3324	YP_001114649.1	134053853	134301153	189036201	500209411
746	Dred_3325	YP_001114650.1	134053854	134301154	500209412
747	Dred_3326	YP_001114651.1	134053855	134301155	500209413
