# Supplementary material for: Characterization of the surfaceome of the metal-reducing bacterium Desulfotomaculum reducens
Source: Front Microbiol. 2014 Aug 19;5:432. doi: 10.3389/fmicb.2014.00432 (PMC4137172; doi:10.3389/fmicb.2014.00432)
Supplement: Supplementary file 1 [file DataSheet1.ZIP › Data Sheet 3.XLSX]

## Sheet: Scaffold order
				Quantitative value (normalized total spectrum)
# Scaffold	Locus tag	Annotation	Molecular Weight	Fe(III) red 120 min A	Fe(III) red 120 min B	Fe(III) red 60 min A	Fe(III) red 60 min B	Ferm A	Ferm B
1	Dred_3142	copper amine oxidase domain-containing protein	80 kDa	4263.8	4493.8	4411.3	4632.1	4706.6	4602.9
2	Dred_0637	adenylylsulfate reductase subunit alpha	69 kDa	875.82	753.36	954	721.78	422.27	474.91
3	Dred_0635	sulfate adenylyltransferase	44 kDa	333.46	346.2	336.34	380.97	227.32	260.47
4	Dred_0047	pyruvate flavodoxin/ferredoxin oxidoreductase domain-containing protein	40 kDa	303.1	280.93	328.64	283.2	162.37	131.61
5	Dred_2935	extracellular ligand-binding receptor	41 kDa	240.07	260.52	194.99	225.34	110.93	113.35
6	Dred_2454	extracellular solute-binding protein	59 kDa	113.36	193.28	105.96	175.56	147.07	149.78
7	Dred_3213	TRAP transporter solute receptor TAXI family protein	34 kDa	151.07	179.69	128.04	142.86	67.393	79.039
8	Dred_3186	sulfite reductase, dissimilatory-type beta subunit	40 kDa	114.61	145.4	140.59	118.28	112.19	77.712
9	Dred_3187	sulfite reductase, dissimilatory-type alpha subunit	45 kDa	138.3	122.99	150.16	119.85	108.82	75.853
10	Dred_1054	FAD-dependent pyridine nucleotide-disulfide oxidoreductase	61 kDa	123.22	115.61	124.69	110.99	87.458	96.608
11	Dred_2873	chaperonin GroEL	57 kDa	145.8	138.33	158.85	160.85	90.19	120.64
12	Dred_2809	glutamate synthase-like protein	57 kDa	134.98	124.49	143.2	139.57	49.074	50.508
13	Dred_0049	pyruvate ferredoxin/flavodoxin oxidoreductase	20 kDa	210.95	164.88	163.3	145.92	67.54	78.087
14	Dred_2998	S-layer domain-containing protein	99 kDa	63.8	90.489	72.936	91.603	89.075	80.875
15	Dred_0639	methyl-viologen-reducing hydrogenase subunit delta	78 kDa	66.858	32.142	61.182	37.864	129.59	128.74
16	Dred_1055	copper amine oxidase domain-containing protein	60 kDa	54.874	108.07	58.304	118.82	63.627	38.576
17	Dred_0636	adenylylsulfate reductase subunit beta	17 kDa	72.363	76.375	82.033	64.43	84.19	57.537
18	Dred_2496	molecular chaperone DnaK	66 kDa	76.359	45.15	71.839	54.686	47.446	57.163
19	Dred_0213	elongation factor Tu	44 kDa	64.762	57.037	70.111	38.008	93.687	87.033
20	Dred_3152	ATP synthase F1 subunit alpha	54 kDa	90.483	68.355	71.746	53.775	50.218	63.321
21	Dred_2563	trigger factor	49 kDa	74.463	51.063	52.633	48.941	30.832	33.376
22	Dred_1718	adenylate kinase	23 kDa	71.799	58.236	68.528	69.554	71.844	84.077
23	Dred_3150	F0F1 ATP synthase subunit beta	51 kDa	66.715	51.759	55.208	47.856	40.261	61.946
24	Dred_2985	membrane-bound proton-translocating pyrophosphatase	71 kDa	31.597	26.638	30.531	32.335	90.083	144.51
25	Dred_0136	phosphopyruvate hydratase	46 kDa	27.623	52.695	28.542	53.604	24.45	17.098
26	Dred_2177	basic membrane lipoprotein	40 kDa	37.551	47.127	40.62	49.068	70.971	61.57
27	Dred_2295	phosphate-binding protein	33 kDa	48.011	52.899	47.925	52.397	41.723	44.414
28	Dred_1919	phosphodiesterase	58 kDa	0	0	0	0	2.904	14.216
29	Dred_1573	extracellular solute-binding protein	35 kDa	61.574	65.137	42.187	48.823	18.173	19.636
30	Dred_0048	thiamine pyrophosphate binding domain-containing protein	28 kDa	36.359	38.719	43.999	37.991	59.647	48.253
31	Dred_1547	hydantoinase/oxoprolinase	55 kDa	6.5974	6.7165	6.5342	5.6797	10.053	7.6836
32	Dred_1377	extracellular solute-binding protein	31 kDa	42.5	50.271	45.153	42.969	23.866	30.018
33	Dred_2227	hypothetical protein Dred_2227	36 kDa	42.417	48.145	43.534	46.529	14.163	19.127
34	Dred_2654	NLPA lipoprotein	30 kDa	26.961	30.844	29.716	39.039	37.561	39.793
35	Dred_3176	fructose-1,6-bisphosphate aldolase	30 kDa	45.156	39.732	46.799	46.371	31.989	30.83
36	Dred_0212	elongation factor G	76 kDa	39.821	37.255	44.272	31.679	24.92	23.613
37	Dred_0618	cell wall hydrolase/autolysin	50 kDa	33.949	37.077	34.527	40.149	35.664	32.416
38	Dred_0638	4Fe-4S ferredoxin iron-sulfur binding domain-containing protein	45 kDa	35.599	20.738	23.959	19.059	45.853	45.926
39	Dred_1977	elongation factor Ts	24 kDa	59.748	40.226	41.318	45.14	25.933	31.121
40	Dred_0463	hydrogenase	57 kDa	7.9679	10.267	5.0886	10.179	80.4	76.223
41	Dred_2235	extracellular solute-binding protein	30 kDa	34.184	49.231	33.388	45.993	27.294	28.952
42	Dred_2469	pyruvate phosphate dikinase	98 kDa	37.643	25.424	45.765	24.403	15.661	14.18
43	Dred_0939	copper amine oxidase domain-containing protein	36 kDa	23.209	29.817	19.689	27.937	33.492	29.861
44	Dred_1647	tyrosyl-tRNA synthetase	46 kDa	46.846	29.061	48.454	25.375	15.888	14.04
45	Dred_2362	bifunctional phosphoribosylaminoimidazolecarboxamide formyltransferase/IMP cyclohydrolase	56 kDa	46.158	29.592	58.42	38.01	24.237	29.647
46	Dred_1975	ribosome recycling factor	21 kDa	29.955	34.342	17.519	30.19	14.548	18.153
47	Dred_0389	extracellular solute-binding protein	60 kDa	25.657	36.675	21.489	32.12	32.107	25.776
48	Dred_2917	S-layer domain-containing protein	89 kDa	8.8656	14.167	6.0522	9.5199	6.5396	3.4895
49	Dred_3107	copper amine oxidase domain-containing protein	51 kDa	16.922	24.445	17.73	29.524	27.331	20.303
50	Dred_3300	adenylosuccinate synthetase	47 kDa	22.922	21.355	20.226	18.059	24.439	27.679
51	Dred_3106	hypothetical protein Dred_3106	38 kDa	19.995	26.734	29.446	30.986	28.653	28.675
52	Dred_2769	basic membrane lipoprotein	37 kDa	20.955	27.454	20.104	25.859	28.138	27.423
53	Dred_0180	ATPase	90 kDa	17.652	14.472	12.95	19.64	7.2366	9.9099
54	Dred_1784	acetyl-CoA acetyltransferase	41 kDa	24.98	18.131	23.544	12.912	11.703	13.486
55	Dred_1779	electron transfer flavoprotein subunit alpha	34 kDa	30.618	22.229	23.732	27.312	31.073	30.101
56	Dred_2991	type I glyceraldehyde-3-phosphate dehydrogenase	38 kDa	28.891	19.322	32.072	23.552	16.087	19.017
57	Dred_2559	ATP-dependent protease La	91 kDa	8.3951	2.1656	5.0035	1.1736	0	0
58	Dred_0112	PpiC-type peptidyl-prolyl cis-trans isomerase	39 kDa	11.062	10.022	10.044	10.598	4.2302	13.44
59	Dred_0764	class V aminotransferase	45 kDa	21.889	20.218	19.698	15.431	20.698	23.68
60	Dred_0453	secretion protein HlyD family protein	31 kDa	19.792	41.272	23.137	35.184	12.482	9.9571
61	Dred_2999	S-layer domain-containing protein	56 kDa	13.003	11.734	12.898	16.084	34.719	29.787
62	Dred_2530	hypothetical protein Dred_2530	19 kDa	28.522	35.597	38.868	35.657	25.558	28.643
63	Dred_0338	stress protein	21 kDa	41.364	30.478	35.479	34.23	28.338	23.376
64	Dred_2400	hypothetical protein Dred_2400	90 kDa	6.3984	18.034	6.381	19.821	47.675	20.861
65	Dred_0041	phosphoribulokinase/uridine kinase	63 kDa	19.475	15.941	19.765	19.754	6.1837	6.2375
66	Dred_3099	peptidase S8/S53 subtilisin kexin sedolisin	110 kDa	3.4152	13.654	7.0934	15.397	18.818	21.138
67	Dred_1696	class I and II aminotransferase	43 kDa	16.331	17.221	16.171	15.137	8.2735	8.8987
68	Dred_0165	nicotinate-nucleotide pyrophosphorylase	31 kDa	19.406	22.244	19.207	20.297	20.33	22.296
69	Dred_3151	F0F1 ATP synthase subunit gamma	31 kDa	16.044	10.075	13.803	8.9252	7.7012	13.106
70	Dred_1092	peptidase T-like protein	40 kDa	14.839	16.56	13.667	16.385	11.817	12.983
71	Dred_2273	aldehyde ferredoxin oxidoreductase	61 kDa	13.889	8.2226	10.244	11.458	5.6449	8.8117
72	Dred_1446	hypothetical protein Dred_1446	61 kDa	5.7615	3.2952	6.7723	7.1714	29.285	37.138
73	Dred_2860	S-layer domain-containing protein	83 kDa	1.5636	0.83956	1.6768	1.5133	27.383	7.3822
74	Dred_2440	CheA signal transduction histidine kinase	77 kDa	21.649	16.098	23.231	14.318	6.3267	4.3084
75	Dred_2301	extracellular solute-binding protein	32 kDa	24.82	25.767	20.808	17.305	4.9569	7.0862
76	Dred_1355	hypothetical protein Dred_1355	86 kDa	2.3986	0	0	0	0	0
77	Dred_1778	electron transfer flavoprotein subunit beta	27 kDa	19.449	14.892	20.901	17.629	18.491	16.493
78	Dred_2684	ribonuclease PH	27 kDa	15.504	14.296	22.784	11.674	12.447	17.19
79	Dred_0690	hypothetical protein Dred_0690	78 kDa	0	0	0	0	30.38	30.223
80	Dred_2515	leucyl-tRNA synthetase	94 kDa	10.932	9.2397	8.5333	5.734	5.308	5.8075
81	Dred_0204	50S ribosomal protein L1	25 kDa	15.584	20.58	12.102	18.218	11.006	11.678
82	Dred_1681	aspartate carbamoyltransferase	34 kDa	0	0	0	0	5.2207	1.5747
83	Dred_1967	prolyl-tRNA synthetase	63 kDa	13.044	5.1515	7.8454	4.7776	0.88339	1.832
84	Dred_2370	adenylosuccinate lyase	49 kDa	18.183	9.6496	20.069	15.586	7.7328	15.845
85	Dred_0143	4Fe-4S ferredoxin	110 kDa	8.4806	8.0677	8.6013	12.721	19.579	19.33
86	Dred_1154	4-hydroxy-3-methylbut-2-enyl diphosphate reductase	74 kDa	7.8831	5.9468	2.931	2.3863	13.965	16.364
87	Dred_2680	S-layer domain-containing protein	127 kDa	0	0	0	0	12.242	9.7024
88	Dred_1782	butyryl-CoA dehydrogenase	41 kDa	6.6502	7.4156	6.69	4.8328	27.28	24.596
89	Dred_2547	rod shape-determining protein MreC	31 kDa	2.3986	2.1656	1.6678	0	0.61961	1.5747
90	Dred_1939	dihydrodipicolinate synthase	32 kDa	9.8207	5.8769	11.737	7.3024	9.2063	6.2988
91	Dred_0407	TRAP dicarboxylate transporter subunit DctP	38 kDa	9.6389	10.649	6.5342	12.86	8.6745	7.8277
92	Dred_3254	isocitrate dehydrogenase	46 kDa	5.997	3.7078	5.9467	4.8328	5.0763	4.4951
93	Dred_2006	putative serine protein kinase PrkA	73 kDa	0	0	0	0	4.3465	7.7707
94	Dred_2562	ATP-dependent Clp protease proteolytic subunit	22 kDa	19.092	31.563	25.899	28.323	20.115	11.704
95	Dred_0336	stress protein	21 kDa	33.388	34.198	32.156	24.841	18.092	16.901
96	Dred_0472	GTP-binding protein TypA	68 kDa	0	0	0	0	0	1.832
97	Dred_1720	extracellular ligand-binding receptor	42 kDa	7.4748	14.793	6.69	15.278	13.163	15.897
98	Dred_0769	alanyl-tRNA synthetase	97 kDa	0	0	0	0	10.791	14.835
99	Dred_1620	phenylalanyl-tRNA synthetase subunit beta	90 kDa	20.886	19.459	15.132	11.89	4.009	1.9358
100	Dred_0283	ketol-acid reductoisomerase	37 kDa	8.0313	15.963	16.449	31.147	15.428	12.009
101	Dred_1049	C69 family peptidase	48 kDa	1.4778	4.6347	1.4867	1.3808	4.2302	2.9662
102	Dred_2728	nicotinate-nucleotide--dimethylbenzimidazole phosphoribosyltransferase	37 kDa	0	0	0	0	15.256	21.448
103	Dred_3078	preprotein translocase subunit SecA	100 kDa	0	0	0	0.98222	3.1256	3.8717
104	Dred_2990	phosphoglycerate kinase	42 kDa	4.4334	0.92695	2.9733	0.6904	5.9223	8.1571
105	Dred_0160	3-methyl-2-oxobutanoate hydroxymethyltransferase	30 kDa	16.793	15.842	20.26	19.976	8.8526	8.8912
106	Dred_0729	ABC transporter-like protein	26 kDa	1.1993	2.1656	1.6678	2.3472	2.6565	3.8885
107	Dred_1567	hypothetical protein Dred_1567	27 kDa	4.9481	3.6015	4.6673	4.0569	5.1349	8.6126
108	Dred_3175	putative transaldolase	23 kDa	26.343	25.527	31.289	25.878	10.626	10.369
109	Dred_0818	copper amine oxidase domain-containing protein	33 kDa	6.5974	9.5683	6.5342	10.118	15.834	12.841
110	Dred_1114	formate dehydrogenase	90 kDa	0	5.5499	0	4.7517	11.927	6.7235
111	Dred_0126	ATP-dependent metalloprotease FtsH	68 kDa	2.3883	1.6791	0.93345	2.4341	1.7294	4.58
112	Dred_1257	FMN-dependent alpha-hydroxy acid dehydrogenase	35 kDa	6.832	12.119	15.41	13.843	11.078	9.0794
113	Dred_0744	copper amine oxidase domain-containing protein	47 kDa	11.244	10.333	6.517	14.844	15.907	9.7318
114	Dred_0014	D-3-phosphoglycerate dehydrogenase	57 kDa	1.1993	7.5389	1.6678	5.9779	24.243	17.59
115	Dred_2346	NAD-dependent DNA ligase	74 kDa	4.1549	1.8539	2.9733	1.3808	0	0
116	Dred_0615	threonine synthase	44 kDa	5.3405	6.6445	7.8046	6.6967	15.401	10.014
117	Dred_0193	cysteinyl-tRNA synthetase	56 kDa	20.47	13.021	14.59	8.3999	8.9321	8.7659
118	Dred_0202	NusG antitermination factor	20 kDa	11.938	4.3311	8.7663	12.988	3.9218	2.5987
119	Dred_0771	extracellular solute-binding protein	28 kDa	13.24	17.018	12.608	22.912	18.344	16.869
120	Dred_3162	serine hydroxymethyltransferase	45 kDa	8.5746	8.3425	7.4333	10.356	19.125	17.521
121	Dred_2805	glutamate synthase	169 kDa	0	0	0	0	2.3442	3.8717
122	Dred_2094	acetate kinase	43 kDa	3.9243	0.92695	1.4867	1.3808	27.837	26.512
123	Dred_2375	GMP synthase	57 kDa	11.787	2.0122	6.9262	1.8835	12.848	11.514
124	Dred_0779	methyl-accepting chemotaxis sensory transducer	30 kDa	10.721	5.8769	11.522	5.6797	3.7177	3.1494
125	Dred_1927	putative nucleotide-binding protein	19 kDa	24.896	36.22	25.085	25.056	16.449	19.538
126	Dred_1278	2-hydroxyglutaryl-CoA dehydratase subunit D	43 kDa	0.73891	0.92695	0.74333	2.0712	16.88	16.344
127	Dred_2095	propanediol utilization protein	23 kDa	13.213	11.604	13.035	12.244	14.27	14.562
128	Dred_0015	seryl-tRNA synthetase	48 kDa	13.43	9.5836	10.123	15.178	8.234	5.9324
129	Dred_0684	cell division protein FtsZ	37 kDa	20.358	12.609	13.034	6.0071	13.004	11.953
130	Dred_1672	hypothetical protein Dred_1672	47 kDa	13.433	13.954	13.337	11.014	5.4695	6.5787
131	Dred_1472	heat shock protein 90	70 kDa	15.248	8.998	10.636	5.76	6.1837	8.244
132	Dred_0367	electron transfer flavoprotein subunit beta	28 kDa	0	0	0	0	25.639	32.792
133	Dred_0689	hypothetical protein Dred_0689	20 kDa	13.041	12.073	10.034	5.9657	25.307	24.748
134	Dred_3153	F0F1 ATP synthase subunit delta	20 kDa	11.869	17.181	13.797	7.1393	21.257	24.742
135	Dred_2312	pyruvate kinase	62 kDa	12.018	4.2221	7.385	5.8343	10.565	12.319
136	Dred_1957	translation initiation factor IF-2	107 kDa	5.2369	0.83956	1.8669	0	0.88549	0
137	Dred_1960	transcription elongation factor NusA	44 kDa	4.4843	2.5187	0.93345	0.81138	1.503	5.1929
138	Dred_1646	1A family penicillin-binding protein	91 kDa	2.8768	7.8776	0	6.1056	3.1256	7.6914
139	Dred_2063	S-adenosyl-L-homocysteine hydrolase	46 kDa	8.4711	7.3966	6.3269	7.2669	8.8536	6.7656
140	Dred_1978	30S ribosomal protein S2	26 kDa	0	0.83956	0	0	7.6133	6.0266
141	Dred_3154	ATP synthase F0 subunit B	21 kDa	13.041	10.061	11.288	13.125	18.98	22.143
142	Dred_0693	anaerobic ribonucleoside triphosphate reductase	75 kDa	0	0	0	0	1.2653	2.6193
143	Dred_0669	stage V sporulation protein D	78 kDa	1.4778	6.1039	1.4867	2.1922	0.61961	0.916
144	Dred_3074	transketolase, central region	33 kDa	14.38	9.2352	10.268	8.476	9.5861	10.236
145	Dred_0006	DNA gyrase subunit B	71 kDa	1.4778	0	0.74333	0	0	0.74156
146	Dred_2340	aspartyl/glutamyl-tRNA amidotransferase subunit B	54 kDa	8.8808	7.7884	10.196	10.07	3.5336	2.748
147	Dred_0243	DNA-directed RNA polymerase subunit alpha	35 kDa	2.474	0.83956	0.93345	1.6228	0	0
148	Dred_0129	formate--tetrahydrofolate ligase	61 kDa	14.956	16.275	10.765	12.316	3.5336	1.832
149	Dred_2689	methylaspartate ammonia-lyase	46 kDa	8.9527	13.817	6.8801	6.904	12.67	3.7078
150	Dred_2828	hypothetical protein Dred_2828	37 kDa	9.8962	10.075	9.3345	8.1138	6.1961	4.7241
151	Dred_2674	iron-containing alcohol dehydrogenase	40 kDa	8.021	6.4697	8.0037	5.8861	12.13	10.06
152	Dred_1423	von Willebrand factor, type A	68 kDa	3.0878	1.6791	0.93345	1.6228	0	0
153	Dred_3135	GDP-mannose 4,6-dehydratase	41 kDa	10.516	4.5473	7.0702	8.6477	10.486	6.024
154	Dred_1167	aspartate kinase	45 kDa	5.7734	2.0122	11.242	1.1931	18.75	15.231
155	Dred_1736	thioredoxin reductase	33 kDa	13.195	12.593	14.736	12.552	8.3208	7.8735
156	Dred_0203	50S ribosomal protein L11	15 kDa	26.082	16.098	25.085	27.442	7.592	6.5126
157	Dred_0718	isoleucyl-tRNA synthetase	106 kDa	0	0	0	0	2.3442	2.9038
158	Dred_1879	aluminium resistance family protein	45 kDa	0	0	0.74333	0	0.84605	2.9662
159	Dred_0010	pyridoxal biosynthesis lyase PdxS	32 kDa	1.6494	0.83956	0.93345	0.81138	14.075	19.357
160	Dred_3296	TPR repeat-containing protein	22 kDa	14.24	16.098	8.7797	9.5452	9.7428	7.8088
161	Dred_1670	preprotein translocase subunit SecF	32 kDa	1.6494	1.0828	1.6768	5.0391	8.8387	12.636
162	Dred_1636	hypothetical protein Dred_1636	35 kDa	12.316	12.328	11.755	11.686	5.4886	7.5492
163	Dred_0443	alpha-glucan phosphorylase	98 kDa	0	1.5909	1.4187	0.98222	3.1256	2.9038
164	Dred_2243	hypothetical protein Dred_2243	21 kDa	16.598	14.086	17.132	13.125	16.701	15.605
165	Dred_1687	orotidine 5'-phosphate decarboxylase	26 kDa	14.392	8.6623	18.346	11.736	3.542	3.8885
166	Dred_3189	indolepyruvate ferredoxin oxidoreductase	65 kDa	5.2369	4.5284	8.7463	3.9699	14.563	11.597
167	Dred_0294	phosphoglucosamine mutase	48 kDa	17.606	7.3282	14.884	5.6441	0.84605	2.2247
168	Dred_2065	5'-methylthioadenosine phosphorylase	29 kDa	17.766	16.242	19.6	18.951	12.397	9.0732
169	Dred_2341	aspartyl/glutamyl-tRNA amidotransferase subunit A	53 kDa	9.7158	7.5857	4.0403	8.9075	5.3046	4.0442
170	Dred_2457	oligoendopeptidase F	69 kDa	3.6157	7.1515	6.4039	6.3179	2.6502	3.3151
171	Dred_1133	tryptophanyl-tRNA synthetase	37 kDa	3.5979	4.0879	5.937	3.1585	9.2063	12.041
172	Dred_2757	TRAP dicarboxylate transporter subunit DctP	39 kDa	4.8623	6.1201	4.6673	5.5587	6.1961	5.5115
173	Dred_1148	aspartate aminotransferase	44 kDa	9.6058	9.2695	8.1767	8.9751	10.153	9.6402
174	Dred_0732	adenine phosphoribosyltransferase	18 kDa	0	2.0122	2.5085	0	7.592	6.5126
175	Dred_3303	50S ribosomal protein L9	16 kDa	9.4844	18.11	11.288	13.125	8.8573	9.1177
176	Dred_2441	putative CheW protein	18 kDa	8.2988	14.086	10.034	9.5452	7.592	7.8151
177	Dred_3294	UDP-N-acetylglucosamine 1-carboxyvinyltransferase	45 kDa	0	0	0	0.6904	2.5381	4.4493
178	Dred_3096	methionine adenosyltransferase	43 kDa	2.7491	0.92695	2.5085	1.5018	11.751	4.5867
179	Dred_2890	thiamine biosynthesis protein ThiC	47 kDa	10.052	5.5617	10.588	6.2136	5.1157	4.4493
180	Dred_2871	cysteine synthase A	34 kDa	3.2987	2.5187	2.8004	0	6.1961	3.9368
181	Dred_2897	hypothetical protein Dred_2897	14 kDa	8.2988	8.0489	10.034	9.5452	7.592	7.8151
182	Dred_0631	hypothetical protein Dred_0631	15 kDa	11.958	5.3705	10.647	13.602	16.449	13.025
183	Dred_1239	superoxide dismutase	23 kDa	16.776	18.254	19.6	15.276	10.626	11.666
184	Dred_2806	glutamine synthetase, type I	51 kDa	7.5606	7.1534	7.0702	7.1459	7.014	9.3643
185	Dred_1265	hypothetical protein Dred_1265	30 kDa	0.82468	0	0.93345	0.81138	3.098	2.3621
186	Dred_0101	hypothetical protein Dred_0101	43 kDa	7.643	11.017	8.9282	10.893	8.6928	6.5787
187	Dred_1064	pyruvate carboxylase subunit B	70 kDa	3.5704	4.1778	1.2542	1.1931	2.6565	6.1007
188	Dred_2207	homocysteine S-methyltransferase	86 kDa	8.6342	8.8649	5.6992	7.0415	0	0
189	Dred_2017	TatD-related deoxyribonuclease	28 kDa	11.993	15.159	18.346	10.562	15.053	16.857
190	Dred_3233	nitroreductase	24 kDa	13.192	10.828	15.011	10.562	7.9694	12.962
191	Dred_1101	pyrimidine-nucleoside phosphorylase	47 kDa	0	0	0	0	1.6921	2.9662
192	Dred_1686	dihydroorotate dehydrogenase 1B	32 kDa	4.9481	4.1978	3.7338	4.8683	2.4784	2.3621
193	Dred_0141	oxidoreductase FAD/NAD(P)-binding subunit	30 kDa	3.2987	3.3582	3.7338	3.2455	15.315	8.6609
194	Dred_2212	rubrerythrin	20 kDa	10.684	10.214	7.9391	13.085	19.991	14.321
195	Dred_1906	inosine-5'-monophosphate dehydrogenase	52 kDa	0	0	0	0	1.7668	4.58
196	Dred_1149	3-deoxy-7-phosphoheptulonate synthase	37 kDa	5.7728	5.0374	3.7338	6.3701	16.407	18.357
197	Dred_1445	nitrate reductase subunit gamma	34 kDa	3.2987	2.5187	4.0546	3.7786	9.3681	9.3873
198	Dred_1600	carboxyl-terminal protease	53 kDa	0	0	0	0	15.488	10.818
199	Dred_2987	phosphopyruvate hydratase	46 kDa	20.465	31.44	18.368	31.715	19.065	14.827
200	Dred_2144	branched-chain amino acid aminotransferase	40 kDa	3.6945	4.5473	3.7167	3.452	12.857	12.14
201	Dred_0368	electron transfer flavoprotein subunit alpha	37 kDa	0	0	0	0	24.497	25.918
202	Dred_0588	rubrerythrin	20 kDa	15.412	10.901	10.034	10.738	18.6	17.72
203	Dred_3101	UTP-glucose-1-phosphate uridylyltransferase GalU	33 kDa	0	0	0	0	1.2392	0
204	Dred_1169	gamma-glutamyl phosphate reductase	44 kDa	5.6219	3.0051	2.6013	3.5208	1.7315	7.7832
205	Dred_0394	hypothetical protein Dred_0394	38 kDa	3.0414	1.7665	0.93345	2.3132	3.098	4.7241
206	Dred_1963	polysaccharide deacetylase	30 kDa	1.6494	4.441	2.8004	3.2455	9.4722	6.8077
207	Dred_3112	cell envelope-related transcriptional attenuator	47 kDa	0.82468	0	0	0	5.243	11.261
208	Dred_2902	glucose-6-phosphate isomerase	53 kDa	6.7035	12.111	5.7753	6.4504	0.88339	2.748
209	Dred_1695	LL-diaminopimelate aminotransferase	44 kDa	7.2683	7.2408	5.9044	7.9573	6.7087	3.7536
210	Dred_2339	trans-homoaconitate synthase	42 kDa	2.474	1.6791	2.8004	0.81138	10.211	9.9711
211	Dred_0277	argininosuccinate synthase	44 kDa	11.581	6.4886	8.5569	10.344	5.0763	7.2286
212	Dred_2190	L-lactate transport	61 kDa	7.3497	10.292	7.3653	9.3994	2.5381	7.59
213	Dred_2878	putative molybdopterin biosynthesis protein MoeA/LysR substrate binding-domain-containing protein	70 kDa	5.7536	7.7126	4.7271	6.5829	0	2.748
214	Dred_2522	periplasmic binding protein/LacI transcriptional regulator	34 kDa	5.7728	10.075	7.4676	6.491	2.4784	3.1494
215	Dred_2657	hypothetical protein Dred_2657	24 kDa	2.3986	2.1656	1.6678	2.3472	1.771	3.8949
216	Dred_2484	PhoH family protein	36 kDa	0	0	0	0	0	2.3621
217	Dred_2091	GTP cyclohydrolase II	45 kDa	2.474	4.9275	1.6678	0.81138	10.879	9.915
218	Dred_1794	hydrogenase large subunit	50 kDa	0	0	0	0.82286	22.853	15.364
219	Dred_2845	glycerol kinase	55 kDa	0	0	0	0	11.569	0.916
220	Dred_3188	indolepyruvate ferredoxin oxidoreductase	21 kDa	0	0	0	0	19.253	22.098
221	Dred_1904	hypothetical protein Dred_1904	29 kDa	11.367	13.08	18.008	13.296	7.0816	5.5115
222	Dred_1780	3-hydroxybutyryl-CoA dehydrogenase	31 kDa	11.395	12.484	11.737	11.997	7.3475	6.0203
223	Dred_0369	FAD linked oxidase domain-containing protein	51 kDa	0	0	0	0	20.809	19.117
224	Dred_2076	putative glycerol-3-phosphate acyltransferase PlsX	35 kDa	6.7359	7.1534	6.7071	3.573	4.5637	5.4199
225	Dred_0191	glutamyl-tRNA synthetase	55 kDa	7.2315	6.4272	6.2138	6.4504	5.3003	3.664
226	Dred_0337	stress protein	22 kDa	13.123	14.699	19.614	12.988	11.765	7.7897
227	Dred_0132	type I glyceraldehyde-3-phosphate dehydrogenase	37 kDa	19.392	18.728	18.414	22.499	17.139	19.844
228	Dred_0462	4Fe-4S ferredoxin	29 kDa	1.6494	2.5187	0.93345	4.8683	11.623	8.619
229	Dred_0134	Triose-phosphate isomerase	27 kDa	5.6973	12.264	8.5383	13.19	16.912	8.0556
230	Dred_1644	copper amine oxidase domain-containing protein	49 kDa	0	2.0122	0	0	20.53	10.808
231	Dred_1562	extracellular solute-binding protein	62 kDa	0	3.8563	0	3.2914	0	0.916
232	Dred_0671	UDP-N-acetylmuramoylalanyl-D-glutamyl-2,6-diaminopimelate--D-alanyl-D-alanyl ligase	49 kDa	0	0	0	0	2.1114	1.4831
233	Dred_3207	glycine betaine ABC transporter substrate-binding protein	32 kDa	8.9823	13.413	8.5228	6.8728	3.9835	4.7241
234	Dred_2554	valyl-tRNA synthetase	101 kDa	0	0	0	0	2.3442	1.9358
235	Dred_1941	aspartate-semialdehyde dehydrogenase	38 kDa	5.9113	1.8539	4.6501	4.8328	10.851	9.686
236	Dred_0673	UDP-N-acetylmuramoyl-L-alanyl-D-glutamate synthetase	50 kDa	0	0	0	0	0	1.4831
237	Dred_2330	CoA-binding domain-containing protein	16 kDa	15.412	18.11	12.542	17.897	11.388	13.025
238	Dred_3141	hypothetical protein Dred_3141	41 kDa	0	0	1.2542	1.1931	14.869	7.0404
239	Dred_2052	16S rRNA processing protein RimM	19 kDa	2.3711	2.0122	3.7627	2.3863	0	0
240	Dred_0257	30S ribosomal protein S9	15 kDa	5.9277	10.061	7.5255	7.1589	6.3267	11.723
241	Dred_1612	threonyl-tRNA synthetase	73 kDa	0	0	1.2542	0	2.1226	0.916
242	Dred_3159	UDP-N-acetylglucosamine 2-epimerase	43 kDa	5.2581	1.8539	2.9733	3.452	5.0763	5.1909
243	Dred_3198	hypothetical protein Dred_3198	52 kDa	3.7803	1.7665	2.9733	2.0712	7.1616	13.396
244	Dred_1129	deoxyribose-phosphate aldolase	24 kDa	0	0	0	0	1.771	1.2962
245	Dred_1947	peptidase M16 domain-containing protein	48 kDa	4.4334	5.5617	5.2033	4.8328	1.4657	2.9662
246	Dred_2090	riboflavin synthase	17 kDa	14.227	14.086	15.051	13.125	13.919	15.63
247	Dred_1685	oxidoreductase FAD/NAD(P)-binding subunit	28 kDa	6.1474	3.3582	1.8669	2.4341	5.5765	7.595
248	Dred_0232	30S ribosomal protein S5	17 kDa	7.1133	4.0244	5.017	4.7726	6.3267	9.1177
249	Dred_3183	arginyl-tRNA synthetase	63 kDa	10.194	10.283	7.0907	7.4057	5.3003	6.412
250	Dred_2083	vacuolar-type H+-ATPase subunit H	17 kDa	7.1133	6.0367	8.7797	4.7726	11.388	13.025
251	Dred_3064	hypothetical protein Dred_3064	51 kDa	1.1855	2.0122	1.2542	3.5794	0	0
252	Dred_0242	30S ribosomal protein S4	24 kDa	0	0	0	0	3.542	3.8885
253	Dred_1379	threonine synthase	55 kDa	0	0	0	0.82286	7.9505	6.2375
254	Dred_0757	aspartyl-tRNA synthetase	67 kDa	3.6157	3.8563	5.6606	3.159	2.6502	1.832
255	Dred_1619	phenylalanyl-tRNA synthetase subunit alpha	38 kDa	8.2137	7.2408	8.3668	7.5081	2.3117	4.4493
256	Dred_2497	GrpE protein HSP-70 cofactor	22 kDa	2.8349	0.83956	2.1877	2.4341	2.4784	3.9368
257	Dred_1571	ABC transporter-like protein	29 kDa	0.82468	1.6791	0.93345	1.6228	1.8588	2.3621
258	Dred_0911	hypothetical protein Dred_0911	23 kDa	13.178	10.828	12.929	12.909	11.511	6.4809
259	Dred_2690	methylaspartate mutase subunit E	53 kDa	6.4926	7.3541	6.6522	5.6275	4.417	2.748
260	Dred_0127	nucleoside diphosphate kinase	17 kDa	5.9277	6.0367	5.017	4.7726	6.3267	7.8151
261	Dred_2913	2-nitropropane dioxygenase	34 kDa	0	0	0	0	2.1247	0.78735
262	Dred_0396	hypothetical protein Dred_0396	37 kDa	2.9556	2.6935	3.7167	4.2634	2.3117	3.012
263	Dred_1731	putative delta-1-pyrroline-5-carboxylate dehydrogenase	56 kDa	0	1.2854	2.3636	0.82286	0	0.916
264	Dred_1089	hypothetical protein Dred_1089	33 kDa	5.6973	8.2857	6.136	4.4191	1.2392	1.5747
265	Dred_2361	phosphoribosylamine--glycine ligase	45 kDa	0.73891	0	0	0.6904	9.859	9.9459
266	Dred_0634	CoB--CoM heterodisulfide reductase	31 kDa	3.1958	3.3582	4.0546	2.8159	14.569	14.143
267	Dred_1714	protein kinase	69 kDa	2.474	2.5187	3.7338	6.2037	0.7814	1.9358
268	Dred_0218	50S ribosomal protein L2	30 kDa	0	0	0	0	2.4784	3.9368
269	Dred_0206	50S ribosomal protein L7/L12	13 kDa	9.8624	8.0489	7.5255	7.1589	17.715	19.538
270	Dred_1762	translation elongation factor G	74 kDa	0	0	0	0	13.844	11.615
271	Dred_0140	4Fe-4S ferredoxin	37 kDa	0.73891	1.0828	0.74333	3.3658	14.807	14.653
272	Dred_2366	phosphoribosylformylglycinamidine synthase II	80 kDa	0	0	0	0	5.6646	9.1333
273	Dred_1689	orotate phosphoribosyltransferase	21 kDa	5.9552	6.19	6.2712	5.9266	7.7178	7.8088
274	Dred_0205	50S ribosomal protein L10	19 kDa	3.5704	1.0828	3.7627	2.3667	9.363	10.407
275	Dred_2150	thiamine biosynthesis protein ThiH	56 kDa	0	0	0	0	3.9176	2.748
276	Dred_1070	ferredoxin-NADP(+) reductase subunit alpha	31 kDa	4.498	0.83956	4.4682	1.6228	7.6133	10.981
277	Dred_0211	30S ribosomal protein S7	18 kDa	0	0	1.2542	0	5.0613	6.5126
278	Dred_2736	hypothetical protein Dred_2736	18 kDa	10.67	16.098	15.051	13.125	16.449	10.42
279	Dred_1867	malate dehydrogenase	33 kDa	6.5432	6.5571	6.0945	7.4415	9.2863	6.5787
280	Dred_1529	extracellular solute-binding protein	40 kDa	4.5192	8.4794	4.6501	7.3009	2.9313	2.2705
281	Dred_1460	NAD+ synthetase	71 kDa	2.8768	2.5709	1.9251	3.9818	0	0
282	Dred_2056	signal recognition particle protein	49 kDa	4.1234	0.83956	4.6673	1.1736	0	0.74156
283	Dred_2369	phosphoribosylaminoimidazole-succinocarboxamide synthase	27 kDa	0	0	0	0	11.386	14.283
284	Dred_1365	hypothetical protein Dred_1365	51 kDa	6.8115	6.2622	6.0379	4.3521	0	0.916
285	Dred_0227	50S ribosomal protein L5	20 kDa	3.5566	5.1072	3.7627	2.3667	5.567	5.2101
286	Dred_2084	phosphopantetheine adenylyltransferase	18 kDa	11.855	8.0489	11.288	7.1589	5.0613	5.2101
287	Dred_3134	DegT/DnrJ/EryC1/StrS aminotransferase	42 kDa	7.6567	8.1677	7.2604	6.6105	2.3117	3.7078
288	Dred_0727	extracellular solute-binding protein	29 kDa	5.9965	7.5795	6.2578	9.4082	7.0839	9.0796
289	Dred_2874	chaperonin Cpn10	10 kDa	9.5119	2.0122	11.288	9.0424	7.592	7.8151
290	Dred_3070	carboxyl-terminal protease	42 kDa	0	0	0	0	0.84605	1.4831
291	Dred_1804	GatB/Yqey domain-containing protein	16 kDa	11.855	4.0244	10.034	13.125	6.3267	10.42
292	Dred_0735	beta-lactamase domain-containing protein	22 kDa	16.763	8.6623	12.929	8.2347	9.109	14.277
293	Dred_2768	ABC transporter-like protein	56 kDa	0	0	0	0	0	2.748
294	Dred_3143	copper amine oxidase domain-containing protein	51 kDa	0	0.92695	0	2.7616	6.5419	3.7078
295	Dred_0174	transcription elongation factor GreA	18 kDa	9.4844	8.0489	7.5255	9.5452	7.592	11.723
296	Dred_2197	UbiD family decarboxylase	54 kDa	4.5622	2.125	5.0373	3.9704	1.7689	0
297	Dred_2548	rod shape-determining protein MreB	37 kDa	0	0	0	0	2.3117	6.0698
298	Dred_0488	spermidine synthase	31 kDa	5.309	3.3582	5.9215	4.0569	5.5765	5.2393
299	Dred_1684	carbamoyl phosphate synthase large subunit	117 kDa	0	0	0	0	0	1.9358
300	Dred_0537	CRISPR-associated Csh2 family protein	37 kDa	0.82468	0.83956	0	0	3.098	3.9368
301	Dred_0758	peptidase S1 and S6, chymotrypsin/Hap	40 kDa	3.2987	5.0374	0.93345	3.2455	1.2392	0.78735
302	Dred_2156	glutamate-1-semialdehyde-2,1-aminomutase	47 kDa	3.6945	1.8539	2.9733	0.6904	10.546	8.1571
303	Dred_1781	enoyl-CoA hydratase/isomerase	28 kDa	12.068	8.6623	13.343	11.011	7.9694	7.777
304	Dred_1163	stage IV sporulation protein A	56 kDa	0	0	0	0	0.88339	3.1282
305	Dred_2782	NLPA lipoprotein	35 kDa	0	0	0	0	2.4784	2.3621
306	Dred_2106	phosphate binding protein	30 kDa	4.9481	6.1201	2.8004	5.6797	4.3373	2.3621
307	Dred_0113	AbrB family transcriptional regulator	20 kDa	1.1855	0	0	0	3.542	5.191
308	Dred_2433	flagellin domain-containing protein	57 kDa	0.73891	4.9464	1.6678	1.864	0	0
309	Dred_2061	amidohydrolase	47 kDa	4.605	0.83956	3.9068	2.8826	0.61961	3.7536
310	Dred_1422	ATPase	32 kDa	4.498	5.0374	4.6673	4.4191	3.098	2.3621
311	Dred_3190	phenylacetate--CoA ligase	48 kDa	0	0	0	0	12.59	11.681
312	Dred_1238	hypothetical protein Dred_1238	20 kDa	7.1133	2.0122	5.017	0	13.919	11.723
313	Dred_0215	50S ribosomal protein L3	23 kDa	0	0	0	0	2.6565	5.1847
314	Dred_3324	tRNA modification GTPase TrmE	51 kDa	2.8768	1.2854	0	0	3.907	3.8717
315	Dred_3105	hypothetical protein Dred_3105	22 kDa	4.7422	10.061	5.017	10.738	10.248	3.9012
316	Dred_0870	ATP-dependent OLD family endonuclease	67 kDa	0	0	0.74333	0	0	1.832
317	Dred_2928	RND family efflux transporter MFP subunit	47 kDa	0	0	0	0	0	2.2247
318	Dred_2027	methyl-accepting chemotaxis sensory transducer	29 kDa	16.494	8.3956	19.311	8.9252	3.098	6.2988
319	Dred_0097	threonine dehydratase	43 kDa	0	0	0	0	3.3842	2.2247
320	Dred_0105	threonine aldolase	37 kDa	3.7803	2.6935	4.0969	2.8826	3.7177	2.2705
321	Dred_1071	putative oxidoreductase	51 kDa	0	0	0	1.6457	0.88339	3.664
322	Dred_1372	hypothetical protein Dred_1372	47 kDa	0	0	0	0	0.84605	5.9782
323	Dred_1352	fructose 1,6-bisphosphatase II	35 kDa	0	0	0.74333	0	17.657	18.6
324	Dred_1237	hypothetical protein Dred_1237	17 kDa	9.4844	16.098	10.034	10.738	10.123	9.1177
325	Dred_1065	acetyl-CoA carboxylase, biotin carboxylase	50 kDa	2.6377	0	2.1152	1.1931	4.0411	4.4055
326	Dred_1361	tryptophan synthase subunit beta	43 kDa	1.5636	1.6791	0.93345	1.6228	9.3257	4.5409
327	Dred_2561	ATP-dependent protease ATP-binding subunit ClpX	46 kDa	0	0	0	0	4.4231	5.2825
328	Dred_0142	hypothetical protein Dred_0142	48 kDa	0	0	0	0	3.5509	3.0578
329	Dred_1680	bifunctional pyrimidine regulatory protein PyrR/uracil phosphoribosyltransferase	21 kDa	4.7972	1.0828	3.3357	1.1736	10.12	12.962
330	Dred_2488	hypothetical protein Dred_2488	35 kDa	0.82468	1.6791	0.93345	0.81138	3.7177	5.5115
331	Dred_1669	preprotein translocase subunit SecD	44 kDa	1.4778	0.92695	2.23	0	2.8667	8.4751
332	Dred_1430	methyl-accepting chemotaxis sensory transducer	29 kDa	2.0102	3.0051	2.6013	0.81138	0.88549	1.2962
333	Dred_2932	ABC transporter-like protein	29 kDa	0	0.83956	0.93345	2.4341	1.2392	2.3621
334	Dred_0229	30S ribosomal protein S8	15 kDa	5.9277	0	6.2712	5.9657	5.0613	6.5126
335	Dred_0280	dihydroxy-acid dehydratase	59 kDa	0	0	0	0	0	2.748
336	Dred_1533	alkyl hydroperoxide reductase	22 kDa	13.041	12.073	10.034	14.318	3.796	3.9076
337	Dred_2357	S-layer domain-containing protein	115 kDa	2.3711	0	2.5085	2.3863	8.0834	7.2288
338	Dred_1819	metal dependent phosphohydrolase	18 kDa	7.1133	12.073	6.2712	5.9657	7.592	5.2101
339	Dred_2642	hypothetical protein Dred_2642	51 kDa	0.73891	0.92695	1.4867	2.0712	0	0
340	Dred_0286	3-isopropylmalate dehydratase large subunit	45 kDa	0.73891	0	0	0	6.3416	6.674
341	Dred_1796	D-alanine--D-alanine ligase	34 kDa	0	0	0	0	5.8424	7.8735
342	Dred_1872	fumarate hydratase	30 kDa	0	0	0	0	4.4275	2.5923
343	Dred_2771	adenine deaminase	63 kDa	5.6397	3.8563	4.2887	3.2914	0.88339	3.664
344	Dred_2543	septum site-determining protein MinD	29 kDa	0	0	0	0	6.8679	9.6912
345	Dred_3075	transketolase domain-containing protein	30 kDa	3.6596	1.6791	0.93345	0.81138	6.2483	1.5747
346	Dred_3318	degV family protein	31 kDa	0.82468	3.3582	0.93345	0.81138	1.2392	0.78735
347	Dred_0002	DNA polymerase III subunit beta	41 kDa	3.6945	2.7808	2.23	2.0712	1.6921	5.1909
348	Dred_1032	C69 family peptidase	52 kDa	0	0	0	1.6457	0.88339	0
349	Dred_0641	peptidase S1 and S6, chymotrypsin/Hap	41 kDa	0	2.5187	0	0	2.0853	3.0578
350	Dred_1229	hypothetical protein Dred_1229	18 kDa	8.2988	10.061	6.2712	9.5452	8.4775	7.8151
351	Dred_0646	glycoside hydrolase family protein	40 kDa	0	0	0	0	3.098	0.78735
352	Dred_2956	carbon starvation protein CstA	52 kDa	6.0828	2.7808	5.3935	4.8328	0	5.2367
353	Dred_0083	hypothetical protein Dred_0083	40 kDa	0	0	0	0	10.365	6.6245
354	Dred_3204	membrane lipoprotein lipid attachment site	38 kDa	1.4778	0.92695	2.23	2.7616	3.1972	5.7455
355	Dred_2472	glycine--tRNA ligase	77 kDa	1.4384	0	2.3636	0	6.1837	4.58
356	Dred_1151	3-phosphoshikimate 1-carboxyvinyltransferase	45 kDa	0	0	0	0	6.7684	7.59
357	Dred_2192	5,10-methylenetetrahydrofolate reductase	32 kDa	0	0	0	0	10.612	13.599
358	Dred_0660	nucleotide-binding protein	30 kDa	1.6494	0.83956	1.8669	1.6228	5.8424	7.595
359	Dred_2451	oligopeptide/dipeptide ABC transporter ATPase	36 kDa	1.6494	1.6791	1.8669	2.4341	1.8588	3.1494
360	Dred_1888	hypothetical protein Dred_1888	16 kDa	7.1133	8.0489	8.7797	5.9657	3.796	3.9076
361	Dred_1908	phosphoglycerate mutase	24 kDa	0	0	0	0	2.6565	1.2962
362	Dred_2376	hypoxanthine phosphoribosyltransferase	20 kDa	5.9552	13.309	10.448	7.1197	9.4888	9.105
363	Dred_0107	PRC-barrel domain-containing protein	38 kDa	3.1375	2.0097	1.6678	1.1736	0.61961	2.9662
364	Dred_1052	translation elongation factor P	20 kDa	7.182	4.3311	6.6713	8.2347	1.771	6.4809
365	Dred_1051	peptidase M24	40 kDa	2.9556	2.7808	2.23	3.452	0	2.2247
366	Dred_0099	bifunctional N-acetylglucosamine-1-phosphate uridyltransferase/glucosamine-1-phosphate acetyltransferase	49 kDa	0.73891	0	0	0	7.4274	5.2367
367	Dred_1698	hypothetical protein Dred_1698	33 kDa	2.474	0.83956	2.8004	0	1.8588	1.5747
368	Dred_1442	hypothetical protein Dred_1442	32 kDa	0	0	0	0	1.2392	0
369	Dred_0448	hypothetical protein Dred_0448	22 kDa	7.1683	6.19	5.4306	2.3472	8.7291	7.8024
370	Dred_0722	glycine dehydrogenase subunit 1	49 kDa	4.1549	2.7808	3.7167	4.1424	4.2302	2.9662
371	Dred_0240	30S ribosomal protein S13	14 kDa	2.3711	0	2.5085	4.7726	2.5307	6.5126
372	Dred_1922	competence damage-inducible protein A	44 kDa	0	0	0	0	0	2.2247
373	Dred_3170	peptide chain release factor 1	40 kDa	0	0	0	0	2.5381	4.4493
374	Dred_3191	SSS family solute/sodium (Na+) symporter	55 kDa	0.73891	0.92695	0.74333	2.363	1.6275	1.7095
375	Dred_0423	hydroxylamine reductase	47 kDa	2.2167	1.8539	3.4842	4.7661	0	1.3025
376	Dred_1063	hypothetical protein Dred_1063	23 kDa	7.1133	2.0122	6.2712	5.9657	12.905	7.8024
377	Dred_1741	peptidyl-prolyl isomerase	16 kDa	5.9277	2.0122	5.017	3.5794	10.123	10.42
378	Dred_0594	hydroxyethylthiazole kinase	29 kDa	0	0	0	0	5.1349	2.0899
379	Dred_1281	asparaginyl-tRNA synthetase	50 kDa	0	0	0	0	0.84605	2.2247
380	Dred_2535	50S ribosomal protein L21	13 kDa	0	0	0	0	1.2653	2.605
381	Dred_1546	hypothetical protein Dred_1546	39 kDa	3.6945	1.8539	0.74333	1.3808	1.6921	2.2247
382	Dred_1256	signal-transduction protein	23 kDa	1.1993	2.1656	0	1.1736	9.3487	12.974
383	Dred_1987	citrate transporter	46 kDa	1.6494	1.6791	1.8669	1.6228	1.2392	2.3621
384	Dred_1586	secretion protein HlyD family protein	36 kDa	0	0	0	0	0	1.4831
385	Dred_2187	GntR family transcriptional regulator	27 kDa	4.7422	4.0244	1.2542	1.1931	0	0
386	Dred_1570	inner-membrane translocator	32 kDa	2.8487	2.7619	2.1152	2.7963	2.3906	3.7869
387	Dred_0195	FAD-dependent thymidylate synthase	28 kDa	2.8487	2.1656	3.3357	0.81138	0.88549	1.2962
388	Dred_3311	putative aminopeptidase	52 kDa	0	0	0	0	2.1487	1.4831
389	Dred_0170	nitrite and sulfite reductase 4Fe-4S subunit	23 kDa	1.1993	2.1656	3.3357	4.6943	7.0839	6.4809
390	Dred_0235	preprotein translocase subunit SecY	46 kDa	0	0	0	0	1.2392	4.7241
391	Dred_2459	hypothetical protein Dred_2459	40 kDa	3.8661	0.92695	2.23	1.3808	3.1578	0.74156
392	Dred_2450	oligopeptide/dipeptide ABC transporter ATPase	36 kDa	0.82468	3.27	0.93345	0.81138	0	1.5747
393	Dred_1749	thioredoxin-disulfide reductase	33 kDa	4.1234	1.6791	2.8004	0.81138	1.8588	0.78735
394	Dred_2163	porphobilinogen deaminase	34 kDa	1.4778	1.7665	0.74333	0	0	1.4831
395	Dred_0095	GntR family transcriptional regulator	26 kDa	0	0	0	0	2.6565	1.2962
396	Dred_0295	glucosamine--fructose-6-phosphate aminotransferase	67 kDa	0	0	0	0	3.5336	4.58
397	Dred_3060	secretion protein HlyD family protein	39 kDa	0	0	0	0	2.4784	3.1036
398	Dred_2285	putative transmembrane anti-sigma factor	39 kDa	0	0	0	0	3.796	3.9076
399	Dred_0577	dehydratase	32 kDa	1.6494	1.6791	0.93345	0	0.61961	2.3621
400	Dred_2930	spermidine synthase	32 kDa	4.4843	1.6791	2.8004	2.8159	3.098	1.5747
401	Dred_0061	PSP1 domain-containing protein	32 kDa	4.0342	0.83956	0	0.81138	3.098	4.7241
402	Dred_0133	phosphoglycerate kinase	42 kDa	0	0	0	0	7.7812	5.2367
403	Dred_1785	acetyl-CoA hydrolase/transferase	50 kDa	0	0	0	0	1.6921	2.9662
404	Dred_2470	hypothetical protein Dred_2470	32 kDa	0	0	0	0	1.8588	2.3621
405	Dred_1968	1-hydroxy-2-methyl-2-(E)-butenyl 4-diphosphate synthase	37 kDa	0	0	0	0	0.84605	2.9662
406	Dred_0175	lysyl-tRNA synthetase	58 kDa	0	0	0	0	2.6502	0.916
407	Dred_0135	phosphoglyceromutase	56 kDa	0	4.25	1.1818	5.6161	1.7668	1.832
408	Dred_1176	methyl-accepting chemotaxis sensory transducer	30 kDa	2.474	0.83956	1.8669	1.6228	1.2392	1.5747
409	Dred_1043	hypothetical protein Dred_1043	63 kDa	1.4778	0.92695	0.74333	1.3808	0	0
410	Dred_0139	4Fe-4S ferredoxin	35 kDa	1.1855	0.83956	0.93345	0	7.0816	5.1935
411	Dred_2364	phosphoribosylaminoimidazole synthetase	37 kDa	1.6494	0	0.93345	0.81138	3.9835	3.891
412	Dred_1318	phosphoribosyltransferase	23 kDa	4.7834	4.3311	7.9256	3.5208	4.4275	6.4809
413	Dred_3100	phosphoglucomutase	53 kDa	4.4843	3.3582	0	2.0045	1.2392	0
414	Dred_1262	CRP/FNR family transcriptional regulator	25 kDa	0	0	0	0	1.771	1.2962
415	Dred_0633	putative heterodisulfide reductase subunit C	23 kDa	0	0	0	0	2.6565	1.2962
416	Dred_2989	Triose-phosphate isomerase	26 kDa	4.7972	6.4967	8.3392	9.3887	8.8549	3.8885
417	Dred_1920	recA protein	38 kDa	0	0	0	0	1.2392	1.5289
418	Dred_2533	signal transduction histidine kinase regulating citrate/malate metabolism	21 kDa	0	0	0	0	2.5307	1.3025
419	Dred_2365	amidophosphoribosyltransferase	52 kDa	0	0	1.1818	0	1.6921	1.4831
420	Dred_0489	putative agmatinase	32 kDa	2.8349	1.6791	2.8004	2.8159	0.61961	0.78735
421	Dred_2152	small GTP-binding protein	45 kDa	0	0	0	0	2.5381	2.2247
422	Dred_2473	glycyl-tRNA synthetase subunit alpha	34 kDa	0.82468	0	0.93345	0	6.1961	6.0203
423	Dred_3163	RpiB/LacA/LacB family sugar-phosphate isomerase	16 kDa	3.5566	6.0367	3.7627	3.5794	7.592	9.1177
424	Dred_0420	SpoOM family protein	35 kDa	0.82468	1.6791	0	0.81138	0.61961	0
425	Dred_0216	50S ribosomal protein L4	23 kDa	0	0	0	0	4.4275	6.4809
426	Dred_0608	dihydrolipoamide dehydrogenase	49 kDa	0	1.2854	1.1818	4.1143	0	0.916
427	Dred_0230	50S ribosomal protein L6	20 kDa	2.3711	1.0828	0	0	9.7404	14.264
428	Dred_0282	acetolactate synthase 3 regulatory subunit	19 kDa	0	0	0	0	3.796	3.9076
429	Dred_2384	protein-glutamate O-methyltransferase	30 kDa	0	0	0	0	2.6565	1.2962
430	Dred_0354	OmpA/MotB domain-containing protein	27 kDa	0	0	0	0	8.8573	2.605
431	Dred_2380	flagellar motor switch protein	44 kDa	8.443	6.6066	9.7771	8.7708	0.61961	0
432	Dred_1242	SirA family protein	22 kDa	7.182	5.4139	7.9256	4.6943	6.5783	5.191
433	Dred_0460	peptidoglycan-binding LysM	18 kDa	0	0	0	0	0	2.605
434	Dred_2875	molybdenum cofactor synthesis domain-containing protein	17 kDa	7.1133	4.0244	8.7797	4.7726	6.3267	2.605
435	Dred_1901	NUDIX hydrolase	20 kDa	3.5979	4.3311	5.0035	3.5208	6.1984	2.5923
436	Dred_2399	flagellar basal body-associated protein FliL	13 kDa	0	4.0244	1.2542	5.9657	6.3267	10.42
437	Dred_0381	pyruvate kinase	61 kDa	0	3.8563	1.6678	7.4057	2.6502	0
438	Dred_3214	putative aminopeptidase	42 kDa	6.5432	2.7808	3.1635	2.7616	0.84605	3.7994
439	Dred_3126	phosphomannomutase	52 kDa	0	0	0.74333	0.6904	0.84605	2.9662
440	Dred_0288	3-isopropylmalate dehydrogenase	38 kDa	0	0.92695	0.74333	0	7.1616	3.7078
441	Dred_3149	F0F1 ATP synthase subunit epsilon	14 kDa	5.9277	0	5.017	4.7726	5.0613	3.9076
442	Dred_0610	lipoyl synthase	32 kDa	0	0	0	0	1.2392	2.3621
443	Dred_2338	homoaconitate hydratase family protein	44 kDa	0	0	0	0	4.0038	4.2624
444	Dred_2075	3-oxoacyl-(acyl-carrier-protein) synthase III	36 kDa	0	0	0	0	1.8588	0.78735
445	Dred_0163	quinolinate synthetase	34 kDa	0	0	0	1.3808	1.8588	2.2705
446	Dred_2307	magnesium and cobalt transport protein CorA	38 kDa	0	0	0	0	0	1.5747
447	Dred_2067	signal recognition particle-docking protein FtsY	34 kDa	2.8349	1.6791	2.1877	1.6228	1.8588	3.1494
448	Dred_1658	hypothetical protein Dred_1658	26 kDa	1.6494	0.83956	1.8669	1.6228	1.2392	4.7241
449	Dred_0065	methionyl-tRNA synthetase	60 kDa	0	0	0	0	3.5336	0
450	Dred_0560	phosphodiesterase	27 kDa	2.3986	2.1656	5.0035	2.3472	0	0
451	Dred_1976	uridylate kinase	26 kDa	0	0	0	0	4.4275	2.5923
452	Dred_3326	60 kDa inner membrane insertion protein	26 kDa	2.3986	3.2484	5.0035	4.6943	2.6565	3.8885
453	Dred_2883	amino acid-binding ACT domain-containing protein	16 kDa	5.9277	6.0367	8.7797	5.9657	6.3267	7.8151
454	Dred_2462	RNA polymerase sigma factor RpoD	42 kDa	1.6494	0	0.93345	0	0	0.74156
455	Dred_0395	hypothetical protein Dred_0395	40 kDa	0	0	0	0	3.1972	3.012
456	Dred_1979	transcriptional repressor CodY	29 kDa	0	0	0	0	2.4784	3.1494
457	Dred_0287	3-isopropylmalate dehydratase small subunit	18 kDa	0	0	0	0	3.796	5.2101
458	Dred_1113	formate dehydrogenase	23 kDa	0	0	0	1.8051	4.9844	2.9038
459	Dred_1991	anion transporter	52 kDa	1.4778	0.92695	0.74333	2.363	0	1.4831
460	Dred_2807	glutamine synthetase, type I	50 kDa	0	1.8539	2.23	5.8861	1.8588	4.5867
461	Dred_1758	GTP cyclohydrolase I	21 kDa	3.5979	1.0828	0	2.3472	0	0
462	Dred_0712	alanine racemase domain-containing protein	25 kDa	2.3986	1.0828	0	0	2.6565	3.8885
463	Dred_2876	formate dehydrogenase family accessory protein FdhD	29 kDa	0	0	0	0	1.8588	0.78735
464	Dred_0425	hypothetical protein Dred_0425	52 kDa	0	0	0	0	0	1.832
465	Dred_2093	riboflavin biosynthesis protein RibD	39 kDa	0	0	0	0	0	1.4831
466	Dred_2931	ABC transporter-like protein	26 kDa	1.1993	2.1656	1.2542	3.5208	1.771	3.8949
467	Dred_2363	phosphoribosylglycinamide formyltransferase	22 kDa	2.3986	3.2484	6.2578	2.3472	2.6565	1.2962
468	Dred_3201	hypothetical protein Dred_3201	17 kDa	4.7422	2.0122	3.7627	2.3863	6.3267	6.5126
469	Dred_2072	3-oxoacyl-(acyl-carrier-protein) reductase	26 kDa	2.3986	4.3311	5.0035	3.5208	2.6565	5.1847
470	Dred_0040	putative transmembrane anti-sigma factor	40 kDa	0	0	1.2542	1.1931	2.5307	3.9076
471	Dred_0413	D-cysteine desulfhydrase	36 kDa	1.4778	0	0.74333	0	0	1.4831
472	Dred_2220	dinitrogenase iron-molybdenum cofactor biosynthesis protein	15 kDa	0	0	1.2542	0	13.919	7.8151
473	Dred_0046	hypothetical protein Dred_0046	25 kDa	0	0	0	0	7.0839	3.8885
474	Dred_3091	Ig family protein	65 kDa	1.1993	2.7619	3.442	3.9895	1.2653	4.0818
475	Dred_2896	acetolactate synthase 3 regulatory subunit	19 kDa	7.1133	4.0244	5.017	5.9657	5.0613	3.9076
476	Dred_0982	hypothetical protein Dred_0982	18 kDa	3.5566	2.0122	1.2542	4.7726	1.2653	1.3025
477	Dred_1074	formiminotransferase-cyclodeaminase	23 kDa	1.1993	2.1656	3.3357	1.1736	1.771	2.5923
478	Dred_0066	TatD family hydrolase	29 kDa	0.82468	0.83956	0.93345	1.6228	0.88549	0
479	Dred_2465	NADPH-dependent FMN reductase	21 kDa	5.9277	8.0489	5.017	3.5794	5.0613	5.2101
480	Dred_2371	phosphoribosylaminoimidazole carboxylase catalytic subunit	18 kDa	2.3711	12.073	5.017	3.5794	6.3267	2.605
481	Dred_0221	30S ribosomal protein S3	25 kDa	0	0	0	0	5.313	2.8709
482	Dred_3321	cobyrinic acid a,c-diamide synthase	27 kDa	0	0	0	0	1.771	1.2962
483	Dred_2018	tryptophanase	52 kDa	0	0	0	0	1.6921	1.4831
484	Dred_0210	30S ribosomal protein S12	14 kDa	0	0	0	0	2.5307	5.2101
485	Dred_3265	propanediol utilization protein	23 kDa	5.9965	4.3311	1.6678	0	0	0
486	Dred_1548	nitrilase/cyanide hydratase and apolipoprotein N-acyltransferase	30 kDa	4.1234	1.6791	0.93345	0.81138	0	0
487	Dred_2157	AsnC family transcriptional regulator	18 kDa	0	0	0	0	2.5307	1.3025
488	Dred_2160	delta-aminolevulinic acid dehydratase	36 kDa	4.1549	2.9367	3.1545	2.5544	5.1157	4.2624
489	Dred_0236	type I methionine aminopeptidase	27 kDa	3.2987	2.5187	1.8669	1.6228	1.2392	2.3621
490	Dred_2645	periplasmic solute binding protein	35 kDa	0	1.8539	0.74333	3.452	3.3842	4.2687
491	Dred_0104	rubrerythrin	16 kDa	3.5566	8.0489	3.7627	7.1589	5.0613	2.605
492	Dred_2520	histidine triad (HIT) protein	19 kDa	4.7422	8.0489	6.2712	5.9657	6.3267	5.2101
493	Dred_1783	hypothetical protein Dred_1783	43 kDa	0.73891	0	0	0	0	1.4831
494	Dred_0100	ribose-phosphate pyrophosphokinase	34 kDa	0	0	0	0	1.2392	2.3621
495	Dred_0226	50S ribosomal protein L24	12 kDa	0	0	0	0	1.2653	2.605
496	Dred_1100	phosphopentomutase	43 kDa	0	0	0	0	1.6921	1.4831
497	Dred_1280	GTP-binding protein YchF	41 kDa	0	0	0	0	2.5381	3.5272
498	Dred_1152	cytidylate kinase	25 kDa	0	0	0	0	2.6565	1.2962
499	Dred_0385	methyl-accepting chemotaxis sensory transducer	29 kDa	0	0	0	0	3.098	3.9368
500	Dred_3181	CTP synthetase	59 kDa	0	0	0	0	3.9155	0.916
501	Dred_1876	hypothetical protein Dred_1876	49 kDa	0	1.5909	0	0	3.4236	5.0956
502	Dred_2866	alanine dehydrogenase	40 kDa	0.73891	0.92695	0.74333	2.0712	0	0.74156
503	Dred_1903	two component transcriptional regulator	26 kDa	0	0	0	0	2.6565	1.2962
504	Dred_3325	single-stranded nucleic acid binding R3H domain-containing protein	23 kDa	0	0	0	0	2.6565	2.5923
505	Dred_3307	single-strand binding protein	16 kDa	0	0	0	0	2.5307	3.9076
506	Dred_1073	methylenetetrahydrofolate dehydrogenase	30 kDa	0.82468	0.83956	0	0	2.4784	3.1494
507	Dred_2074	2-nitropropane dioxygenase	34 kDa	0	0	0	0	0.61961	1.5747
508	Dred_0679	cell division protein FtsQ	28 kDa	0	0	0	0	0	1.5747
509	Dred_1115	4Fe-4S ferredoxin	30 kDa	0	0.83956	0	0	1.2392	1.5747
510	Dred_2159	radical SAM domain-containing protein	37 kDa	0	0	0	0	1.8588	0.78735
511	Dred_0161	pantoate--beta-alanine ligase	31 kDa	0	0	0	0	5.8424	7.595
512	Dred_1323	2-dehydropantoate 2-reductase	35 kDa	0	0	0	0	1.2392	2.3621
513	Dred_1913	class I and II aminotransferase	43 kDa	0	0	0	0	0.84605	3.7078
514	Dred_2082	DRTGG domain-containing protein	38 kDa	0	0	0	0	5.5765	5.5115
515	Dred_1420	hypothetical protein Dred_1420	17 kDa	2.3711	2.0122	2.5085	1.1931	3.796	1.3025
516	Dred_2073	malonyl CoA-acyl carrier protein transacylase	33 kDa	0.82468	0.83956	1.8669	0.81138	1.8588	3.1494
517	Dred_3180	signal peptide peptidase SppA, 36K type	33 kDa	0.82468	2.5187	0.93345	3.2455	0.61961	2.3621
518	Dred_2053	hypothetical protein Dred_2053	16 kDa	3.5566	4.0244	3.7627	4.7726	0	0
519	Dred_2313	6-phosphofructokinase	34 kDa	0	0	0	0	3.098	2.3621
520	Dred_1944	dihydrodipicolinate reductase	29 kDa	0	0	0	0	4.1616	7.777
521	Dred_0094	4-diphosphocytidyl-2-C-methyl-D-erythritol kinase	30 kDa	0	0	0	0	3.098	1.5747
522	Dred_2205	L-lactate transport	58 kDa	2.2167	0	0	0	0	0
523	Dred_3079	sigma 54 modulation protein/ribosomal protein S30EA	20 kDa	4.7559	3.095	5.4306	2.3667	5.6928	5.1974
524	Dred_1144	hypothetical protein Dred_1144	18 kDa	2.3986	3.2484	3.3357	1.1736	0.88549	1.2962
525	Dred_2049	signal peptidase I	21 kDa	4.7422	0	0	3.5794	3.796	5.2101
526	Dred_1166	homoserine kinase	32 kDa	0.82468	0	0.93345	0	3.7177	3.1494
527	Dred_0723	glycine dehydrogenase subunit 2	53 kDa	0	1.2854	2.3636	0	1.7668	0
528	Dred_0186	PilT domain-containing protein	41 kDa	0	0	0	0	0	1.4831
529	Dred_3140	hypothetical protein Dred_3140	30 kDa	0	0	0	0	2.4784	3.33
530	Dred_2221	4Fe-4S ferredoxin	29 kDa	0	0	0	0	0.61961	1.5747
531	Dred_1162	NAD(P)H-dependent glycerol-3-phosphate dehydrogenase	37 kDa	0	0	0.93345	0	4.9569	3.1494
532	Dred_2154	putative CheW protein	16 kDa	3.8095	8.0489	7.5255	2.3863	1.2653	2.605
533	Dred_0470	hypothetical protein Dred_0470	13 kDa	1.1855	2.0122	1.2542	4.7726	3.796	3.9076
534	Dred_1087	MCP methylation inhibitor CheC	36 kDa	4.4226	1.0828	3.3357	0	0.88549	0
535	Dred_3193	AsnC family transcriptional regulator	18 kDa	3.5566	6.0367	3.7627	2.3863	7.592	5.2101
536	Dred_1317	uracil transporter	44 kDa	1.6494	0	0.93345	1.6228	0.61961	0.78735
537	Dred_1970	1-deoxy-D-xylulose 5-phosphate reductoisomerase	43 kDa	0	0	0	0	0.84605	1.4831
538	Dred_1062	hypothetical protein Dred_1062	22 kDa	0	0	0	0	1.771	1.2962
539	Dred_3056	cof family hydrolase	30 kDa	0	0	0	0	0	1.5747
540	Dred_0234	50S ribosomal protein L15	15 kDa	0	0	0	0	5.0613	5.2101
541	Dred_1145	hypothetical protein Dred_1145	15 kDa	0	0	1.2542	3.5794	0	0
542	Dred_0241	30S ribosomal protein S11	14 kDa	0	0	0	0	3.796	7.8151
543	Dred_1844	hypothetical protein Dred_1844	20 kDa	0	1.0828	0	0	9.4888	9.0986
544	Dred_0707	two component transcriptional regulator	27 kDa	0	0	1.6678	0	0.88549	2.5923
545	Dred_1700	guanylate kinase	22 kDa	0	0	0	0	3.4162	2.605
546	Dred_0256	50S ribosomal protein L13	16 kDa	0	0	0	0	3.796	3.9076
547	Dred_1076	polyprenyl synthetase	32 kDa	0	0	0	0.81138	0.61961	2.3621
548	Dred_1069	NusB antitermination factor	16 kDa	1.1855	0	0	0	3.796	3.9076
549	Dred_0473	glycine betaine ABC transporter substrate-binding protein	33 kDa	0	0	0	0	1.2392	0
550	Dred_2995	hypothetical protein Dred_2995	41 kDa	0	0	0	0	0	1.4831
551	Dred_1704	peptide deformylase	17 kDa	3.5566	2.0122	2.5085	3.5794	5.0613	3.9076
552	Dred_2577	HisJ family histidinol phosphate phosphatase	32 kDa	1.6494	0.83956	0.93345	0	0.61961	0.78735
553	Dred_1336	L-asparaginase II	37 kDa	0	0	0	0	2.4784	1.5747
554	Dred_2064	aIF-2BI family translation initiation factor	38 kDa	0	0	0	0	5.0763	2.2247
555	Dred_0765	NifU domain-containing protein	13 kDa	0	0	0	2.3863	0	0
556	Dred_1716	ribulose-phosphate 3-epimerase	23 kDa	3.5841	2.1656	4.5899	1.1736	1.771	0
557	Dred_1915	membrane dipeptidase	34 kDa	2.474	0.83956	1.8669	1.6228	0	0
558	Dred_0028	hypothetical protein Dred_0028	30 kDa	0	0	0	0	2.3906	2.8709
559	Dred_2442	OmpA/MotB domain-containing protein	29 kDa	1.1855	0	0	0	3.542	1.2962
560	Dred_2310	GDSL family lipase	34 kDa	0	0	0	0	1.8588	3.1494
561	Dred_2194	hypothetical protein Dred_2194	32 kDa	0	0	0	0	1.2392	1.5747
562	Dred_2011	tRNA-binding domain-containing protein	14 kDa	0	0	0	0	3.796	5.2101
563	Dred_2712	precorrin-6y C5,15-methyltransferase subunit CbiT	22 kDa	1.1993	2.1656	1.6678	3.5208	0.88549	0
564	Dred_1241	selenide, water dikinase	33 kDa	0.73891	0	1.4867	0.6904	0	1.2962
565	Dred_2887	peptidase M22, glycoprotease	25 kDa	0	0	0	0	1.771	1.2962
566	Dred_0720	glycine cleavage system T protein	40 kDa	0	0	0	0	2.5381	1.4831
567	Dred_0699	type 11 methyltransferase	29 kDa	0	0	0	0	2.6565	1.2962
568	Dred_0763	BadM/Rrf2 family transcriptional regulator	17 kDa	0	0	0	0	2.5307	0
569	Dred_2092	riboflavin synthase subunit alpha	20 kDa	0	2.1656	0	1.1736	0	2.5923
570	Dred_2050	50S ribosomal protein L19	13 kDa	0	0	0	0	3.796	7.8151
571	Dred_3231	OsmC family protein	18 kDa	1.1855	0	0	1.1931	2.5307	1.3025
572	Dred_2337	3-isopropylmalate dehydratase small subunit	18 kDa	0	0	0	1.1931	2.5307	5.2101
573	Dred_1953	riboflavin biosynthesis protein RibF	34 kDa	0	0	0	0	0.61961	1.5747
574	Dred_1517	TrkA domain-containing protein	18 kDa	0	0	0	0	1.2653	2.605
575	Dred_0461	putative hydrogenase cytochrome b subunit	43 kDa	0	0	0	0	3.098	0
576	Dred_1177	hypothetical protein Dred_1177	20 kDa	2.3711	0	3.7627	2.3863	3.796	3.9076
577	Dred_1650	hypothetical protein Dred_1650	28 kDa	0	0	0	0	1.771	1.2962
578	Dred_1849	molybdate ABC transporter periplasmic protein	30 kDa	0	0	0	0	1.2392	0
579	Dred_2122	hypothetical protein Dred_2122	17 kDa	0	0	0	0	0	2.605
580	Dred_2833	OsmC family protein	17 kDa	1.1855	2.0122	1.2542	1.1931	2.5307	2.605
581	Dred_2855	hypothetical protein Dred_2855	15 kDa	1.1855	0	0	2.3863	3.796	1.3025
582	Dred_2287	hypothetical protein Dred_2287	18 kDa	0	0	0	0	6.3267	3.9076
583	Dred_2846	MIP family channel protein	24 kDa	0	6.0367	1.2542	3.5794	2.5307	0
584	Dred_2171	UspA domain-containing protein	16 kDa	0	0	0	0	2.5307	3.9076
585	Dred_1649	nitroreductase	30 kDa	0	0	0	0	1.8588	1.5747
586	Dred_2158	AsnC family transcriptional regulator	18 kDa	0	0	0	0	2.5307	3.9076
587	Dred_0738	phosphodiesterase	20 kDa	1.1855	0	0	0	2.1508	2.605
588	Dred_3197	DsrC family protein	12 kDa	0	0	0	1.1931	5.0613	1.3025
589	Dred_2062	class II aldolase/adducin family protein	24 kDa	0	2.1656	0	1.1736	0	0
590	Dred_1874	MerR family transcriptional regulator	15 kDa	0	0	0	0	3.796	3.9076
591	Dred_2823	pyruvate/ketoisovalerate oxidoreductase subunit gamma	20 kDa	37.178	18.407	0	24.645	10.626	10.369
592	Dred_3199	nitrate reductase subunit gamma	30 kDa	1.6494	2.1656	0	1.985	0.88549	0
593	Dred_2299	hypothetical protein Dred_2299	16 kDa	1.1855	0	2.5085	0	5.0613	3.9076
594	Dred_0421	peptidase M48, Ste24p	30 kDa	0	0	0	0	0	2.5923
595	Dred_1591	peptide deformylase	19 kDa	0	0	0	0	2.5307	1.3025
596	Dred_2367	phosphoribosylformylglycinamidine synthase I	25 kDa	0	0	0	0	3.542	2.5923
597	Dred_1617	TrkA domain-containing protein	24 kDa	2.3986	1.0828	0	0	0	0
598	Dred_1981	ATP-dependent protease peptidase subunit	19 kDa	0	0	0	0	3.796	1.3025
599	Dred_2379	hypothetical protein Dred_2379	16 kDa	0	0	0	0	1.2653	2.605

## Sheet: Cytoplasmic vs surface
					Quantitative value (normalized total spectrum)
	# Scaffold	Locus tag	Annotation	Molecular Weight	Fe(III) red 120 min A	Fe(III) red 120 min B	Fe(III) red 60 min A	Fe(III) red 60 min B	Ferm A	Ferm B
1	1	Dred_3142	copper amine oxidase domain-containing protein	80 kDa	4263.8	4493.8	4411.3	4632.1	4706.6	4602.9
2	5	Dred_2935	extracellular ligand-binding receptor	41 kDa	240.07	260.52	194.99	225.34	110.93	113.35
3	6	Dred_2454	extracellular solute-binding protein	59 kDa	113.36	193.28	105.96	175.56	147.07	149.78
4	7	Dred_3213	TRAP transporter solute receptor TAXI family protein	34 kDa	151.07	179.69	128.04	142.86	67.393	79.039
5	14	Dred_2998	S-layer domain-containing protein	99 kDa	63.8	90.489	72.936	91.603	89.075	80.875
6	16	Dred_1055	copper amine oxidase domain-containing protein	60 kDa	54.874	108.07	58.304	118.82	63.627	38.576
7	24	Dred_2985	membrane-bound proton-translocating pyrophosphatase	71 kDa	31.597	26.638	30.531	32.335	90.083	144.51
8	26	Dred_2177	basic membrane lipoprotein	40 kDa	37.551	47.127	40.62	49.068	70.971	61.57
9	27	Dred_2295	phosphate-binding protein	33 kDa	48.011	52.899	47.925	52.397	41.723	44.414
10	29	Dred_1573	extracellular solute-binding protein	35 kDa	61.574	65.137	42.187	48.823	18.173	19.636
11	32	Dred_1377	extracellular solute-binding protein	31 kDa	42.5	50.271	45.153	42.969	23.866	30.018
12	33	Dred_2227	hypothetical protein Dred_2227	36 kDa	42.417	48.145	43.534	46.529	14.163	19.127
13	34	Dred_2654	NLPA lipoprotein	30 kDa	26.961	30.844	29.716	39.039	37.561	39.793
14	37	Dred_0618	cell wall hydrolase/autolysin	50 kDa	33.949	37.077	34.527	40.149	35.664	32.416
15	41	Dred_2235	extracellular solute-binding protein	30 kDa	34.184	49.231	33.388	45.993	27.294	28.952
16	43	Dred_0939	copper amine oxidase domain-containing protein	36 kDa	23.209	29.817	19.689	27.937	33.492	29.861
17	47	Dred_0389	extracellular solute-binding protein	60 kDa	25.657	36.675	21.489	32.12	32.107	25.776
18	48	Dred_2917	S-layer domain-containing protein	89 kDa	8.8656	14.167	6.0522	9.5199	6.5396	3.4895
19	49	Dred_3107	copper amine oxidase domain-containing protein	51 kDa	16.922	24.445	17.73	29.524	27.331	20.303
20	51	Dred_3106	hypothetical protein Dred_3106	38 kDa	19.995	26.734	29.446	30.986	28.653	28.675
21	58	Dred_0112	PpiC-type peptidyl-prolyl cis-trans isomerase	39 kDa	11.062	10.022	10.044	10.598	4.2302	13.44
22	60	Dred_0453	secretion protein HlyD family protein	31 kDa	19.792	41.272	23.137	35.184	12.482	9.9571
23	61	Dred_2999	S-layer domain-containing protein	56 kDa	13.003	11.734	12.898	16.084	34.719	29.787
24	64	Dred_2400	hypothetical protein Dred_2400	90 kDa	6.3984	18.034	6.381	19.821	47.675	20.861
25	66	Dred_3099	peptidase S8/S53 subtilisin kexin sedolisin	110 kDa	3.4152	13.654	7.0934	15.397	18.818	21.138
26	73	Dred_2860	S-layer domain-containing protein	83 kDa	1.5636	0.83956	1.6768	1.5133	27.383	7.3822
27	75	Dred_2301	extracellular solute-binding protein	32 kDa	24.82	25.767	20.808	17.305	4.9569	7.0862
28	76	Dred_1355	hypothetical protein Dred_1355	86 kDa	2.3986	0	0	0	0	0
29	85	Dred_0143	4Fe-4S ferredoxin	110 kDa	8.4806	8.0677	8.6013	12.721	19.579	19.33
30	87	Dred_2680	S-layer domain-containing protein	127 kDa	0	0	0	0	12.242	9.7024
31	89	Dred_2547	rod shape-determining protein MreC	31 kDa	2.3986	2.1656	1.6678	0	0.61961	1.5747
32	91	Dred_0407	TRAP dicarboxylate transporter subunit DctP	38 kDa	9.6389	10.649	6.5342	12.86	8.6745	7.8277
33	97	Dred_1720	extracellular ligand-binding receptor	42 kDa	7.4748	14.793	6.69	15.278	13.163	15.897
34	109	Dred_0818	copper amine oxidase domain-containing protein	33 kDa	6.5974	9.5683	6.5342	10.118	15.834	12.841
35	111	Dred_0126	ATP-dependent metalloprotease FtsH	68 kDa	2.3883	1.6791	0.93345	2.4341	1.7294	4.58
36	113	Dred_0744	copper amine oxidase domain-containing protein	47 kDa	11.244	10.333	6.517	14.844	15.907	9.7318
37	119	Dred_0771	extracellular solute-binding protein	28 kDa	13.24	17.018	12.608	22.912	18.344	16.869
38	138	Dred_1646	1A family penicillin-binding protein	91 kDa	2.8768	7.8776	0	6.1056	3.1256	7.6914
39	141	Dred_3154	ATP synthase F0 subunit B	21 kDa	13.041	10.061	11.288	13.125	18.98	22.143
40	143	Dred_0669	stage V sporulation protein D	78 kDa	1.4778	6.1039	1.4867	2.1922	0.61961	0.916
41	150	Dred_2828	hypothetical protein Dred_2828	37 kDa	9.8962	10.075	9.3345	8.1138	6.1961	4.7241
42	160	Dred_3296	TPR repeat-containing protein	22 kDa	14.24	16.098	8.7797	9.5452	9.7428	7.8088
43	161	Dred_1670	preprotein translocase subunit SecF	32 kDa	1.6494	1.0828	1.6768	5.0391	8.8387	12.636
44	164	Dred_2243	hypothetical protein Dred_2243	21 kDa	16.598	14.086	17.132	13.125	16.701	15.605
45	172	Dred_2757	TRAP dicarboxylate transporter subunit DctP	39 kDa	4.8623	6.1201	4.6673	5.5587	6.1961	5.5115
46	197	Dred_1445	nitrate reductase subunit gamma	34 kDa	3.2987	2.5187	4.0546	3.7786	9.3681	9.3873
47	198	Dred_1600	carboxyl-terminal protease	53 kDa	0	0	0	0	15.488	10.818
48	207	Dred_3112	cell envelope-related transcriptional attenuator	47 kDa	0.82468	0	0	0	5.243	11.261
49	212	Dred_2190	L-lactate transport	61 kDa	7.3497	10.292	7.3653	9.3994	2.5381	7.59
50	214	Dred_2522	periplasmic binding protein/LacI transcriptional regulator	34 kDa	5.7728	10.075	7.4676	6.491	2.4784	3.1494
51	228	Dred_0462	4Fe-4S ferredoxin	29 kDa	1.6494	2.5187	0.93345	4.8683	11.623	8.619
52	230	Dred_1644	copper amine oxidase domain-containing protein	49 kDa	0	2.0122	0	0	20.53	10.808
53	231	Dred_1562	extracellular solute-binding protein	62 kDa	0	3.8563	0	3.2914	0	0.916
54	233	Dred_3207	glycine betaine ABC transporter substrate-binding protein	32 kDa	8.9823	13.413	8.5228	6.8728	3.9835	4.7241
55	238	Dred_3141	hypothetical protein Dred_3141	41 kDa	0	0	1.2542	1.1931	14.869	7.0404
56	251	Dred_3064	hypothetical protein Dred_3064	51 kDa	1.1855	2.0122	1.2542	3.5794	0	0
57	264	Dred_1089	hypothetical protein Dred_1089	33 kDa	5.6973	8.2857	6.136	4.4191	1.2392	1.5747
58	267	Dred_1714	protein kinase	69 kDa	2.474	2.5187	3.7338	6.2037	0.7814	1.9358
59	278	Dred_2736	hypothetical protein Dred_2736	18 kDa	10.67	16.098	15.051	13.125	16.449	10.42
60	280	Dred_1529	extracellular solute-binding protein	40 kDa	4.5192	8.4794	4.6501	7.3009	2.9313	2.2705
61	288	Dred_0727	extracellular solute-binding protein	29 kDa	5.9965	7.5795	6.2578	9.4082	7.0839	9.0796
62	290	Dred_3070	carboxyl-terminal protease	42 kDa	0	0	0	0	0.84605	1.4831
63	293	Dred_2768	ABC transporter-like protein	56 kDa	0	0	0	0	0	2.748
64	294	Dred_3143	copper amine oxidase domain-containing protein	51 kDa	0	0.92695	0	2.7616	6.5419	3.7078
65	301	Dred_0758	peptidase S1 and S6, chymotrypsin/Hap	40 kDa	3.2987	5.0374	0.93345	3.2455	1.2392	0.78735
66	305	Dred_2782	NLPA lipoprotein	35 kDa	0	0	0	0	2.4784	2.3621
67	306	Dred_2106	phosphate binding protein	30 kDa	4.9481	6.1201	2.8004	5.6797	4.3373	2.3621
68	308	Dred_2433	flagellin domain-containing protein	57 kDa	0.73891	4.9464	1.6678	1.864	0	0
69	315	Dred_3105	hypothetical protein Dred_3105	22 kDa	4.7422	10.061	5.017	10.738	10.248	3.9012
70	317	Dred_2928	RND family efflux transporter MFP subunit	47 kDa	0	0	0	0	0	2.2247
71	330	Dred_2488	hypothetical protein Dred_2488	35 kDa	0.82468	1.6791	0.93345	0.81138	3.7177	5.5115
72	331	Dred_1669	preprotein translocase subunit SecD	44 kDa	1.4778	0.92695	2.23	0	2.8667	8.4751
73	336	Dred_1533	alkyl hydroperoxide reductase	22 kDa	13.041	12.073	10.034	14.318	3.796	3.9076
74	337	Dred_2357	S-layer domain-containing protein	115 kDa	2.3711	0	2.5085	2.3863	8.0834	7.2288
75	339	Dred_2642	hypothetical protein Dred_2642	51 kDa	0.73891	0.92695	1.4867	2.0712	0	0
76	349	Dred_0641	peptidase S1 and S6, chymotrypsin/Hap	41 kDa	0	2.5187	0	0	2.0853	3.0578
77	350	Dred_1229	hypothetical protein Dred_1229	18 kDa	8.2988	10.061	6.2712	9.5452	8.4775	7.8151
78	351	Dred_0646	glycoside hydrolase family protein	40 kDa	0	0	0	0	3.098	0.78735
79	352	Dred_2956	carbon starvation protein CstA	52 kDa	6.0828	2.7808	5.3935	4.8328	0	5.2367
80	354	Dred_3204	membrane lipoprotein lipid attachment site	38 kDa	1.4778	0.92695	2.23	2.7616	3.1972	5.7455
81	374	Dred_3191	SSS family solute/sodium (Na+) symporter	55 kDa	0.73891	0.92695	0.74333	2.363	1.6275	1.7095
82	376	Dred_1063	hypothetical protein Dred_1063	23 kDa	7.1133	2.0122	6.2712	5.9657	12.905	7.8024
83	378	Dred_0594	hydroxyethylthiazole kinase	29 kDa	0	0	0	0	5.1349	2.0899
84	383	Dred_1987	citrate transporter	46 kDa	1.6494	1.6791	1.8669	1.6228	1.2392	2.3621
85	384	Dred_1586	secretion protein HlyD family protein	36 kDa	0	0	0	0	0	1.4831
86	386	Dred_1570	inner-membrane translocator	32 kDa	2.8487	2.7619	2.1152	2.7963	2.3906	3.7869
87	390	Dred_0235	preprotein translocase subunit SecY	46 kDa	0	0	0	0	1.2392	4.7241
88	392	Dred_2450	oligopeptide/dipeptide ABC transporter ATPase	36 kDa	0.82468	3.27	0.93345	0.81138	0	1.5747
89	397	Dred_3060	secretion protein HlyD family protein	39 kDa	0	0	0	0	2.4784	3.1036
90	398	Dred_2285	putative transmembrane anti-sigma factor	39 kDa	0	0	0	0	3.796	3.9076
91	409	Dred_1043	hypothetical protein Dred_1043	63 kDa	1.4778	0.92695	0.74333	1.3808	0	0
92	430	Dred_0354	OmpA/MotB domain-containing protein	27 kDa	0	0	0	0	8.8573	2.605
93	433	Dred_0460	peptidoglycan-binding LysM	18 kDa	0	0	0	0	0	2.605
94	436	Dred_2399	flagellar basal body-associated protein FliL	13 kDa	0	4.0244	1.2542	5.9657	6.3267	10.42
95	446	Dred_2307	magnesium and cobalt transport protein CorA	38 kDa	0	0	0	0	0	1.5747
96	452	Dred_3326	60 kDa inner membrane insertion protein	26 kDa	2.3986	3.2484	5.0035	4.6943	2.6565	3.8885
97	459	Dred_1991	anion transporter	52 kDa	1.4778	0.92695	0.74333	2.363	0	1.4831
98	474	Dred_3091	Ig family protein	65 kDa	1.1993	2.7619	3.442	3.9895	1.2653	4.0818
99	490	Dred_2645	periplasmic solute binding protein	35 kDa	0	1.8539	0.74333	3.452	3.3842	4.2687
100	508	Dred_0679	cell division protein FtsQ	28 kDa	0	0	0	0	0	1.5747
101	517	Dred_3180	signal peptide peptidase SppA, 36K type	33 kDa	0.82468	2.5187	0.93345	3.2455	0.61961	2.3621
102	522	Dred_2205	L-lactate transport	58 kDa	2.2167	0	0	0	0	0
103	525	Dred_2049	signal peptidase I	21 kDa	4.7422	0	0	3.5794	3.796	5.2101
104	528	Dred_0186	PilT domain-containing protein	41 kDa	0	0	0	0	0	1.4831
105	536	Dred_1317	uracil transporter	44 kDa	1.6494	0	0.93345	1.6228	0.61961	0.78735
106	549	Dred_0473	glycine betaine ABC transporter substrate-binding protein	33 kDa	0	0	0	0	1.2392	0
107	550	Dred_2995	hypothetical protein Dred_2995	41 kDa	0	0	0	0	0	1.4831
108	575	Dred_0461	putative hydrogenase cytochrome b subunit	43 kDa	0	0	0	0	3.098	0
109	583	Dred_2846	MIP family channel protein	24 kDa	0	6.0367	1.2542	3.5794	2.5307	0
110	592	Dred_3199	nitrate reductase subunit gamma	30 kDa	1.6494	2.1656	0	1.985	0.88549	0
111	594	Dred_0421	peptidase M48, Ste24p	30 kDa	0	0	0	0	0	2.5923
1	2	Dred_0637	adenylylsulfate reductase subunit alpha	69 kDa	875.82	753.36	954	721.78	422.27	474.91
2	3	Dred_0635	sulfate adenylyltransferase	44 kDa	333.46	346.2	336.34	380.97	227.32	260.47
3	4	Dred_0047	pyruvate flavodoxin/ferredoxin oxidoreductase domain-containing protein	40 kDa	303.1	280.93	328.64	283.2	162.37	131.61
4	8	Dred_3186	sulfite reductase, dissimilatory-type beta subunit	40 kDa	114.61	145.4	140.59	118.28	112.19	77.712
5	9	Dred_3187	sulfite reductase, dissimilatory-type alpha subunit	45 kDa	138.3	122.99	150.16	119.85	108.82	75.853
6	10	Dred_1054	FAD-dependent pyridine nucleotide-disulfide oxidoreductase	61 kDa	123.22	115.61	124.69	110.99	87.458	96.608
7	11	Dred_2873	chaperonin GroEL	57 kDa	145.8	138.33	158.85	160.85	90.19	120.64
8	12	Dred_2809	glutamate synthase-like protein	57 kDa	134.98	124.49	143.2	139.57	49.074	50.508
9	13	Dred_0049	pyruvate ferredoxin/flavodoxin oxidoreductase	20 kDa	210.95	164.88	163.3	145.92	67.54	78.087
10	15	Dred_0639	methyl-viologen-reducing hydrogenase subunit delta	78 kDa	66.858	32.142	61.182	37.864	129.59	128.74
11	17	Dred_0636	adenylylsulfate reductase subunit beta	17 kDa	72.363	76.375	82.033	64.43	84.19	57.537
12	18	Dred_2496	molecular chaperone DnaK	66 kDa	76.359	45.15	71.839	54.686	47.446	57.163
13	19	Dred_0213	elongation factor Tu	44 kDa	64.762	57.037	70.111	38.008	93.687	87.033
14	20	Dred_3152	ATP synthase F1 subunit alpha	54 kDa	90.483	68.355	71.746	53.775	50.218	63.321
15	21	Dred_2563	trigger factor	49 kDa	74.463	51.063	52.633	48.941	30.832	33.376
16	22	Dred_1718	adenylate kinase	23 kDa	71.799	58.236	68.528	69.554	71.844	84.077
17	23	Dred_3150	F0F1 ATP synthase subunit beta	51 kDa	66.715	51.759	55.208	47.856	40.261	61.946
18	25	Dred_0136	phosphopyruvate hydratase	46 kDa	27.623	52.695	28.542	53.604	24.45	17.098
19	28	Dred_1919	phosphodiesterase	58 kDa	0	0	0	0	2.904	14.216
20	30	Dred_0048	thiamine pyrophosphate binding domain-containing protein	28 kDa	36.359	38.719	43.999	37.991	59.647	48.253
21	31	Dred_1547	hydantoinase/oxoprolinase	55 kDa	6.5974	6.7165	6.5342	5.6797	10.053	7.6836
22	35	Dred_3176	fructose-1,6-bisphosphate aldolase	30 kDa	45.156	39.732	46.799	46.371	31.989	30.83
23	36	Dred_0212	elongation factor G	76 kDa	39.821	37.255	44.272	31.679	24.92	23.613
24	38	Dred_0638	4Fe-4S ferredoxin iron-sulfur binding domain-containing protein	45 kDa	35.599	20.738	23.959	19.059	45.853	45.926
25	39	Dred_1977	elongation factor Ts	24 kDa	59.748	40.226	41.318	45.14	25.933	31.121
26	40	Dred_0463	hydrogenase	57 kDa	7.9679	10.267	5.0886	10.179	80.4	76.223
27	42	Dred_2469	pyruvate phosphate dikinase	98 kDa	37.643	25.424	45.765	24.403	15.661	14.18
28	44	Dred_1647	tyrosyl-tRNA synthetase	46 kDa	46.846	29.061	48.454	25.375	15.888	14.04
29	45	Dred_2362	bifunctional phosphoribosylaminoimidazolecarboxamide formyltransferase/IMP cyclohydrolase	56 kDa	46.158	29.592	58.42	38.01	24.237	29.647
30	46	Dred_1975	ribosome recycling factor	21 kDa	29.955	34.342	17.519	30.19	14.548	18.153
31	50	Dred_3300	adenylosuccinate synthetase	47 kDa	22.922	21.355	20.226	18.059	24.439	27.679
32	52	Dred_2769	basic membrane lipoprotein	37 kDa	20.955	27.454	20.104	25.859	28.138	27.423
33	53	Dred_0180	ATPase	90 kDa	17.652	14.472	12.95	19.64	7.2366	9.9099
34	54	Dred_1784	acetyl-CoA acetyltransferase	41 kDa	24.98	18.131	23.544	12.912	11.703	13.486
35	55	Dred_1779	electron transfer flavoprotein subunit alpha	34 kDa	30.618	22.229	23.732	27.312	31.073	30.101
36	56	Dred_2991	type I glyceraldehyde-3-phosphate dehydrogenase	38 kDa	28.891	19.322	32.072	23.552	16.087	19.017
37	57	Dred_2559	ATP-dependent protease La	91 kDa	8.3951	2.1656	5.0035	1.1736	0	0
38	59	Dred_0764	class V aminotransferase	45 kDa	21.889	20.218	19.698	15.431	20.698	23.68
39	62	Dred_2530	hypothetical protein Dred_2530	19 kDa	28.522	35.597	38.868	35.657	25.558	28.643
40	63	Dred_0338	stress protein	21 kDa	41.364	30.478	35.479	34.23	28.338	23.376
41	65	Dred_0041	phosphoribulokinase/uridine kinase	63 kDa	19.475	15.941	19.765	19.754	6.1837	6.2375
42	67	Dred_1696	class I and II aminotransferase	43 kDa	16.331	17.221	16.171	15.137	8.2735	8.8987
43	68	Dred_0165	nicotinate-nucleotide pyrophosphorylase	31 kDa	19.406	22.244	19.207	20.297	20.33	22.296
44	69	Dred_3151	F0F1 ATP synthase subunit gamma	31 kDa	16.044	10.075	13.803	8.9252	7.7012	13.106
45	70	Dred_1092	peptidase T-like protein	40 kDa	14.839	16.56	13.667	16.385	11.817	12.983
46	71	Dred_2273	aldehyde ferredoxin oxidoreductase	61 kDa	13.889	8.2226	10.244	11.458	5.6449	8.8117
47	72	Dred_1446	hypothetical protein Dred_1446	61 kDa	5.7615	3.2952	6.7723	7.1714	29.285	37.138
48	74	Dred_2440	CheA signal transduction histidine kinase	77 kDa	21.649	16.098	23.231	14.318	6.3267	4.3084
49	77	Dred_1778	electron transfer flavoprotein subunit beta	27 kDa	19.449	14.892	20.901	17.629	18.491	16.493
50	78	Dred_2684	ribonuclease PH	27 kDa	15.504	14.296	22.784	11.674	12.447	17.19
51	79	Dred_0690	hypothetical protein Dred_0690	78 kDa	0	0	0	0	30.38	30.223
52	80	Dred_2515	leucyl-tRNA synthetase	94 kDa	10.932	9.2397	8.5333	5.734	5.308	5.8075
53	81	Dred_0204	50S ribosomal protein L1	25 kDa	15.584	20.58	12.102	18.218	11.006	11.678
54	82	Dred_1681	aspartate carbamoyltransferase	34 kDa	0	0	0	0	5.2207	1.5747
55	83	Dred_1967	prolyl-tRNA synthetase	63 kDa	13.044	5.1515	7.8454	4.7776	0.88339	1.832
56	84	Dred_2370	adenylosuccinate lyase	49 kDa	18.183	9.6496	20.069	15.586	7.7328	15.845
57	86	Dred_1154	4-hydroxy-3-methylbut-2-enyl diphosphate reductase	74 kDa	7.8831	5.9468	2.931	2.3863	13.965	16.364
58	88	Dred_1782	butyryl-CoA dehydrogenase	41 kDa	6.6502	7.4156	6.69	4.8328	27.28	24.596
59	90	Dred_1939	dihydrodipicolinate synthase	32 kDa	9.8207	5.8769	11.737	7.3024	9.2063	6.2988
60	92	Dred_3254	isocitrate dehydrogenase	46 kDa	5.997	3.7078	5.9467	4.8328	5.0763	4.4951
61	93	Dred_2006	putative serine protein kinase PrkA	73 kDa	0	0	0	0	4.3465	7.7707
62	94	Dred_2562	ATP-dependent Clp protease proteolytic subunit	22 kDa	19.092	31.563	25.899	28.323	20.115	11.704
63	95	Dred_0336	stress protein	21 kDa	33.388	34.198	32.156	24.841	18.092	16.901
64	96	Dred_0472	GTP-binding protein TypA	68 kDa	0	0	0	0	0	1.832
65	98	Dred_0769	alanyl-tRNA synthetase	97 kDa	0	0	0	0	10.791	14.835
66	99	Dred_1620	phenylalanyl-tRNA synthetase subunit beta	90 kDa	20.886	19.459	15.132	11.89	4.009	1.9358
67	100	Dred_0283	ketol-acid reductoisomerase	37 kDa	8.0313	15.963	16.449	31.147	15.428	12.009
68	101	Dred_1049	C69 family peptidase	48 kDa	1.4778	4.6347	1.4867	1.3808	4.2302	2.9662
69	102	Dred_2728	nicotinate-nucleotide--dimethylbenzimidazole phosphoribosyltransferase	37 kDa	0	0	0	0	15.256	21.448
70	103	Dred_3078	preprotein translocase subunit SecA	100 kDa	0	0	0	0.98222	3.1256	3.8717
71	104	Dred_2990	phosphoglycerate kinase	42 kDa	4.4334	0.92695	2.9733	0.6904	5.9223	8.1571
72	105	Dred_0160	3-methyl-2-oxobutanoate hydroxymethyltransferase	30 kDa	16.793	15.842	20.26	19.976	8.8526	8.8912
73	106	Dred_0729	ABC transporter-like protein	26 kDa	1.1993	2.1656	1.6678	2.3472	2.6565	3.8885
74	107	Dred_1567	hypothetical protein Dred_1567	27 kDa	4.9481	3.6015	4.6673	4.0569	5.1349	8.6126
75	108	Dred_3175	putative transaldolase	23 kDa	26.343	25.527	31.289	25.878	10.626	10.369
76	110	Dred_1114	formate dehydrogenase	90 kDa	0	5.5499	0	4.7517	11.927	6.7235
77	112	Dred_1257	FMN-dependent alpha-hydroxy acid dehydrogenase	35 kDa	6.832	12.119	15.41	13.843	11.078	9.0794
78	114	Dred_0014	D-3-phosphoglycerate dehydrogenase	57 kDa	1.1993	7.5389	1.6678	5.9779	24.243	17.59
79	115	Dred_2346	NAD-dependent DNA ligase	74 kDa	4.1549	1.8539	2.9733	1.3808	0	0
80	116	Dred_0615	threonine synthase	44 kDa	5.3405	6.6445	7.8046	6.6967	15.401	10.014
81	117	Dred_0193	cysteinyl-tRNA synthetase	56 kDa	20.47	13.021	14.59	8.3999	8.9321	8.7659
82	118	Dred_0202	NusG antitermination factor	20 kDa	11.938	4.3311	8.7663	12.988	3.9218	2.5987
83	120	Dred_3162	serine hydroxymethyltransferase	45 kDa	8.5746	8.3425	7.4333	10.356	19.125	17.521
84	121	Dred_2805	glutamate synthase	169 kDa	0	0	0	0	2.3442	3.8717
85	122	Dred_2094	acetate kinase	43 kDa	3.9243	0.92695	1.4867	1.3808	27.837	26.512
86	123	Dred_2375	GMP synthase	57 kDa	11.787	2.0122	6.9262	1.8835	12.848	11.514
87	124	Dred_0779	methyl-accepting chemotaxis sensory transducer	30 kDa	10.721	5.8769	11.522	5.6797	3.7177	3.1494
88	125	Dred_1927	putative nucleotide-binding protein	19 kDa	24.896	36.22	25.085	25.056	16.449	19.538
89	126	Dred_1278	2-hydroxyglutaryl-CoA dehydratase subunit D	43 kDa	0.73891	0.92695	0.74333	2.0712	16.88	16.344
90	127	Dred_2095	propanediol utilization protein	23 kDa	13.213	11.604	13.035	12.244	14.27	14.562
91	128	Dred_0015	seryl-tRNA synthetase	48 kDa	13.43	9.5836	10.123	15.178	8.234	5.9324
92	129	Dred_0684	cell division protein FtsZ	37 kDa	20.358	12.609	13.034	6.0071	13.004	11.953
93	130	Dred_1672	hypothetical protein Dred_1672	47 kDa	13.433	13.954	13.337	11.014	5.4695	6.5787
94	131	Dred_1472	heat shock protein 90	70 kDa	15.248	8.998	10.636	5.76	6.1837	8.244
95	132	Dred_0367	electron transfer flavoprotein subunit beta	28 kDa	0	0	0	0	25.639	32.792
96	133	Dred_0689	hypothetical protein Dred_0689	20 kDa	13.041	12.073	10.034	5.9657	25.307	24.748
97	134	Dred_3153	F0F1 ATP synthase subunit delta	20 kDa	11.869	17.181	13.797	7.1393	21.257	24.742
98	135	Dred_2312	pyruvate kinase	62 kDa	12.018	4.2221	7.385	5.8343	10.565	12.319
99	136	Dred_1957	translation initiation factor IF-2	107 kDa	5.2369	0.83956	1.8669	0	0.88549	0
100	137	Dred_1960	transcription elongation factor NusA	44 kDa	4.4843	2.5187	0.93345	0.81138	1.503	5.1929
101	139	Dred_2063	S-adenosyl-L-homocysteine hydrolase	46 kDa	8.4711	7.3966	6.3269	7.2669	8.8536	6.7656
102	140	Dred_1978	30S ribosomal protein S2	26 kDa	0	0.83956	0	0	7.6133	6.0266
103	142	Dred_0693	anaerobic ribonucleoside triphosphate reductase	75 kDa	0	0	0	0	1.2653	2.6193
104	144	Dred_3074	transketolase, central region	33 kDa	14.38	9.2352	10.268	8.476	9.5861	10.236
105	145	Dred_0006	DNA gyrase subunit B	71 kDa	1.4778	0	0.74333	0	0	0.74156
106	146	Dred_2340	aspartyl/glutamyl-tRNA amidotransferase subunit B	54 kDa	8.8808	7.7884	10.196	10.07	3.5336	2.748
107	147	Dred_0243	DNA-directed RNA polymerase subunit alpha	35 kDa	2.474	0.83956	0.93345	1.6228	0	0
108	148	Dred_0129	formate--tetrahydrofolate ligase	61 kDa	14.956	16.275	10.765	12.316	3.5336	1.832
109	149	Dred_2689	methylaspartate ammonia-lyase	46 kDa	8.9527	13.817	6.8801	6.904	12.67	3.7078
110	151	Dred_2674	iron-containing alcohol dehydrogenase	40 kDa	8.021	6.4697	8.0037	5.8861	12.13	10.06
111	152	Dred_1423	von Willebrand factor, type A	68 kDa	3.0878	1.6791	0.93345	1.6228	0	0
112	153	Dred_3135	GDP-mannose 4,6-dehydratase	41 kDa	10.516	4.5473	7.0702	8.6477	10.486	6.024
113	154	Dred_1167	aspartate kinase	45 kDa	5.7734	2.0122	11.242	1.1931	18.75	15.231
114	155	Dred_1736	thioredoxin reductase	33 kDa	13.195	12.593	14.736	12.552	8.3208	7.8735
115	156	Dred_0203	50S ribosomal protein L11	15 kDa	26.082	16.098	25.085	27.442	7.592	6.5126
116	157	Dred_0718	isoleucyl-tRNA synthetase	106 kDa	0	0	0	0	2.3442	2.9038
117	158	Dred_1879	aluminium resistance family protein	45 kDa	0	0	0.74333	0	0.84605	2.9662
118	159	Dred_0010	pyridoxal biosynthesis lyase PdxS	32 kDa	1.6494	0.83956	0.93345	0.81138	14.075	19.357
119	162	Dred_1636	hypothetical protein Dred_1636	35 kDa	12.316	12.328	11.755	11.686	5.4886	7.5492
120	163	Dred_0443	alpha-glucan phosphorylase	98 kDa	0	1.5909	1.4187	0.98222	3.1256	2.9038
121	165	Dred_1687	orotidine 5'-phosphate decarboxylase	26 kDa	14.392	8.6623	18.346	11.736	3.542	3.8885
122	166	Dred_3189	indolepyruvate ferredoxin oxidoreductase	65 kDa	5.2369	4.5284	8.7463	3.9699	14.563	11.597
123	167	Dred_0294	phosphoglucosamine mutase	48 kDa	17.606	7.3282	14.884	5.6441	0.84605	2.2247
124	168	Dred_2065	5'-methylthioadenosine phosphorylase	29 kDa	17.766	16.242	19.6	18.951	12.397	9.0732
125	169	Dred_2341	aspartyl/glutamyl-tRNA amidotransferase subunit A	53 kDa	9.7158	7.5857	4.0403	8.9075	5.3046	4.0442
126	170	Dred_2457	oligoendopeptidase F	69 kDa	3.6157	7.1515	6.4039	6.3179	2.6502	3.3151
127	171	Dred_1133	tryptophanyl-tRNA synthetase	37 kDa	3.5979	4.0879	5.937	3.1585	9.2063	12.041
128	173	Dred_1148	aspartate aminotransferase	44 kDa	9.6058	9.2695	8.1767	8.9751	10.153	9.6402
129	174	Dred_0732	adenine phosphoribosyltransferase	18 kDa	0	2.0122	2.5085	0	7.592	6.5126
130	175	Dred_3303	50S ribosomal protein L9	16 kDa	9.4844	18.11	11.288	13.125	8.8573	9.1177
131	176	Dred_2441	putative CheW protein	18 kDa	8.2988	14.086	10.034	9.5452	7.592	7.8151
132	177	Dred_3294	UDP-N-acetylglucosamine 1-carboxyvinyltransferase	45 kDa	0	0	0	0.6904	2.5381	4.4493
133	178	Dred_3096	methionine adenosyltransferase	43 kDa	2.7491	0.92695	2.5085	1.5018	11.751	4.5867
134	179	Dred_2890	thiamine biosynthesis protein ThiC	47 kDa	10.052	5.5617	10.588	6.2136	5.1157	4.4493
135	180	Dred_2871	cysteine synthase A	34 kDa	3.2987	2.5187	2.8004	0	6.1961	3.9368
136	181	Dred_2897	hypothetical protein Dred_2897	14 kDa	8.2988	8.0489	10.034	9.5452	7.592	7.8151
137	182	Dred_0631	hypothetical protein Dred_0631	15 kDa	11.958	5.3705	10.647	13.602	16.449	13.025
138	183	Dred_1239	superoxide dismutase	23 kDa	16.776	18.254	19.6	15.276	10.626	11.666
139	184	Dred_2806	glutamine synthetase, type I	51 kDa	7.5606	7.1534	7.0702	7.1459	7.014	9.3643
140	185	Dred_1265	hypothetical protein Dred_1265	30 kDa	0.82468	0	0.93345	0.81138	3.098	2.3621
141	186	Dred_0101	hypothetical protein Dred_0101	43 kDa	7.643	11.017	8.9282	10.893	8.6928	6.5787
142	187	Dred_1064	pyruvate carboxylase subunit B	70 kDa	3.5704	4.1778	1.2542	1.1931	2.6565	6.1007
143	188	Dred_2207	homocysteine S-methyltransferase	86 kDa	8.6342	8.8649	5.6992	7.0415	0	0
144	189	Dred_2017	TatD-related deoxyribonuclease	28 kDa	11.993	15.159	18.346	10.562	15.053	16.857
145	190	Dred_3233	nitroreductase	24 kDa	13.192	10.828	15.011	10.562	7.9694	12.962
146	191	Dred_1101	pyrimidine-nucleoside phosphorylase	47 kDa	0	0	0	0	1.6921	2.9662
147	192	Dred_1686	dihydroorotate dehydrogenase 1B	32 kDa	4.9481	4.1978	3.7338	4.8683	2.4784	2.3621
148	193	Dred_0141	oxidoreductase FAD/NAD(P)-binding subunit	30 kDa	3.2987	3.3582	3.7338	3.2455	15.315	8.6609
149	194	Dred_2212	rubrerythrin	20 kDa	10.684	10.214	7.9391	13.085	19.991	14.321
150	195	Dred_1906	inosine-5'-monophosphate dehydrogenase	52 kDa	0	0	0	0	1.7668	4.58
151	196	Dred_1149	3-deoxy-7-phosphoheptulonate synthase	37 kDa	5.7728	5.0374	3.7338	6.3701	16.407	18.357
152	199	Dred_2987	phosphopyruvate hydratase	46 kDa	20.465	31.44	18.368	31.715	19.065	14.827
153	200	Dred_2144	branched-chain amino acid aminotransferase	40 kDa	3.6945	4.5473	3.7167	3.452	12.857	12.14
154	201	Dred_0368	electron transfer flavoprotein subunit alpha	37 kDa	0	0	0	0	24.497	25.918
155	202	Dred_0588	rubrerythrin	20 kDa	15.412	10.901	10.034	10.738	18.6	17.72
156	203	Dred_3101	UTP-glucose-1-phosphate uridylyltransferase GalU	33 kDa	0	0	0	0	1.2392	0
157	204	Dred_1169	gamma-glutamyl phosphate reductase	44 kDa	5.6219	3.0051	2.6013	3.5208	1.7315	7.7832
158	205	Dred_0394	hypothetical protein Dred_0394	38 kDa	3.0414	1.7665	0.93345	2.3132	3.098	4.7241
159	206	Dred_1963	polysaccharide deacetylase	30 kDa	1.6494	4.441	2.8004	3.2455	9.4722	6.8077
160	208	Dred_2902	glucose-6-phosphate isomerase	53 kDa	6.7035	12.111	5.7753	6.4504	0.88339	2.748
161	209	Dred_1695	LL-diaminopimelate aminotransferase	44 kDa	7.2683	7.2408	5.9044	7.9573	6.7087	3.7536
162	210	Dred_2339	trans-homoaconitate synthase	42 kDa	2.474	1.6791	2.8004	0.81138	10.211	9.9711
163	211	Dred_0277	argininosuccinate synthase	44 kDa	11.581	6.4886	8.5569	10.344	5.0763	7.2286
164	213	Dred_2878	putative molybdopterin biosynthesis protein MoeA/LysR substrate binding-domain-containing protein	70 kDa	5.7536	7.7126	4.7271	6.5829	0	2.748
165	215	Dred_2657	hypothetical protein Dred_2657	24 kDa	2.3986	2.1656	1.6678	2.3472	1.771	3.8949
166	216	Dred_2484	PhoH family protein	36 kDa	0	0	0	0	0	2.3621
167	217	Dred_2091	GTP cyclohydrolase II	45 kDa	2.474	4.9275	1.6678	0.81138	10.879	9.915
168	218	Dred_1794	hydrogenase large subunit	50 kDa	0	0	0	0.82286	22.853	15.364
169	219	Dred_2845	glycerol kinase	55 kDa	0	0	0	0	11.569	0.916
170	220	Dred_3188	indolepyruvate ferredoxin oxidoreductase	21 kDa	0	0	0	0	19.253	22.098
171	221	Dred_1904	hypothetical protein Dred_1904	29 kDa	11.367	13.08	18.008	13.296	7.0816	5.5115
172	222	Dred_1780	3-hydroxybutyryl-CoA dehydrogenase	31 kDa	11.395	12.484	11.737	11.997	7.3475	6.0203
173	223	Dred_0369	FAD linked oxidase domain-containing protein	51 kDa	0	0	0	0	20.809	19.117
174	224	Dred_2076	putative glycerol-3-phosphate acyltransferase PlsX	35 kDa	6.7359	7.1534	6.7071	3.573	4.5637	5.4199
175	225	Dred_0191	glutamyl-tRNA synthetase	55 kDa	7.2315	6.4272	6.2138	6.4504	5.3003	3.664
176	226	Dred_0337	stress protein	22 kDa	13.123	14.699	19.614	12.988	11.765	7.7897
177	227	Dred_0132	type I glyceraldehyde-3-phosphate dehydrogenase	37 kDa	19.392	18.728	18.414	22.499	17.139	19.844
178	229	Dred_0134	Triose-phosphate isomerase	27 kDa	5.6973	12.264	8.5383	13.19	16.912	8.0556
179	232	Dred_0671	UDP-N-acetylmuramoylalanyl-D-glutamyl-2,6-diaminopimelate--D-alanyl-D-alanyl ligase	49 kDa	0	0	0	0	2.1114	1.4831
180	234	Dred_2554	valyl-tRNA synthetase	101 kDa	0	0	0	0	2.3442	1.9358
181	235	Dred_1941	aspartate-semialdehyde dehydrogenase	38 kDa	5.9113	1.8539	4.6501	4.8328	10.851	9.686
182	236	Dred_0673	UDP-N-acetylmuramoyl-L-alanyl-D-glutamate synthetase	50 kDa	0	0	0	0	0	1.4831
183	237	Dred_2330	CoA-binding domain-containing protein	16 kDa	15.412	18.11	12.542	17.897	11.388	13.025
184	239	Dred_2052	16S rRNA processing protein RimM	19 kDa	2.3711	2.0122	3.7627	2.3863	0	0
185	240	Dred_0257	30S ribosomal protein S9	15 kDa	5.9277	10.061	7.5255	7.1589	6.3267	11.723
186	241	Dred_1612	threonyl-tRNA synthetase	73 kDa	0	0	1.2542	0	2.1226	0.916
187	242	Dred_3159	UDP-N-acetylglucosamine 2-epimerase	43 kDa	5.2581	1.8539	2.9733	3.452	5.0763	5.1909
188	243	Dred_3198	hypothetical protein Dred_3198	52 kDa	3.7803	1.7665	2.9733	2.0712	7.1616	13.396
189	244	Dred_1129	deoxyribose-phosphate aldolase	24 kDa	0	0	0	0	1.771	1.2962
190	245	Dred_1947	peptidase M16 domain-containing protein	48 kDa	4.4334	5.5617	5.2033	4.8328	1.4657	2.9662
191	246	Dred_2090	riboflavin synthase	17 kDa	14.227	14.086	15.051	13.125	13.919	15.63
192	247	Dred_1685	oxidoreductase FAD/NAD(P)-binding subunit	28 kDa	6.1474	3.3582	1.8669	2.4341	5.5765	7.595
193	248	Dred_0232	30S ribosomal protein S5	17 kDa	7.1133	4.0244	5.017	4.7726	6.3267	9.1177
194	249	Dred_3183	arginyl-tRNA synthetase	63 kDa	10.194	10.283	7.0907	7.4057	5.3003	6.412
195	250	Dred_2083	vacuolar-type H+-ATPase subunit H	17 kDa	7.1133	6.0367	8.7797	4.7726	11.388	13.025
196	252	Dred_0242	30S ribosomal protein S4	24 kDa	0	0	0	0	3.542	3.8885
197	253	Dred_1379	threonine synthase	55 kDa	0	0	0	0.82286	7.9505	6.2375
198	254	Dred_0757	aspartyl-tRNA synthetase	67 kDa	3.6157	3.8563	5.6606	3.159	2.6502	1.832
199	255	Dred_1619	phenylalanyl-tRNA synthetase subunit alpha	38 kDa	8.2137	7.2408	8.3668	7.5081	2.3117	4.4493
200	256	Dred_2497	GrpE protein HSP-70 cofactor	22 kDa	2.8349	0.83956	2.1877	2.4341	2.4784	3.9368
201	257	Dred_1571	ABC transporter-like protein	29 kDa	0.82468	1.6791	0.93345	1.6228	1.8588	2.3621
202	258	Dred_0911	hypothetical protein Dred_0911	23 kDa	13.178	10.828	12.929	12.909	11.511	6.4809
203	259	Dred_2690	methylaspartate mutase subunit E	53 kDa	6.4926	7.3541	6.6522	5.6275	4.417	2.748
204	260	Dred_0127	nucleoside diphosphate kinase	17 kDa	5.9277	6.0367	5.017	4.7726	6.3267	7.8151
205	261	Dred_2913	2-nitropropane dioxygenase	34 kDa	0	0	0	0	2.1247	0.78735
206	262	Dred_0396	hypothetical protein Dred_0396	37 kDa	2.9556	2.6935	3.7167	4.2634	2.3117	3.012
207	263	Dred_1731	putative delta-1-pyrroline-5-carboxylate dehydrogenase	56 kDa	0	1.2854	2.3636	0.82286	0	0.916
208	265	Dred_2361	phosphoribosylamine--glycine ligase	45 kDa	0.73891	0	0	0.6904	9.859	9.9459
209	266	Dred_0634	CoB--CoM heterodisulfide reductase	31 kDa	3.1958	3.3582	4.0546	2.8159	14.569	14.143
210	268	Dred_0218	50S ribosomal protein L2	30 kDa	0	0	0	0	2.4784	3.9368
211	269	Dred_0206	50S ribosomal protein L7/L12	13 kDa	9.8624	8.0489	7.5255	7.1589	17.715	19.538
212	270	Dred_1762	translation elongation factor G	74 kDa	0	0	0	0	13.844	11.615
213	271	Dred_0140	4Fe-4S ferredoxin	37 kDa	0.73891	1.0828	0.74333	3.3658	14.807	14.653
214	272	Dred_2366	phosphoribosylformylglycinamidine synthase II	80 kDa	0	0	0	0	5.6646	9.1333
215	273	Dred_1689	orotate phosphoribosyltransferase	21 kDa	5.9552	6.19	6.2712	5.9266	7.7178	7.8088
216	274	Dred_0205	50S ribosomal protein L10	19 kDa	3.5704	1.0828	3.7627	2.3667	9.363	10.407
217	275	Dred_2150	thiamine biosynthesis protein ThiH	56 kDa	0	0	0	0	3.9176	2.748
218	276	Dred_1070	ferredoxin-NADP(+) reductase subunit alpha	31 kDa	4.498	0.83956	4.4682	1.6228	7.6133	10.981
219	277	Dred_0211	30S ribosomal protein S7	18 kDa	0	0	1.2542	0	5.0613	6.5126
220	279	Dred_1867	malate dehydrogenase	33 kDa	6.5432	6.5571	6.0945	7.4415	9.2863	6.5787
221	281	Dred_1460	NAD+ synthetase	71 kDa	2.8768	2.5709	1.9251	3.9818	0	0
222	282	Dred_2056	signal recognition particle protein	49 kDa	4.1234	0.83956	4.6673	1.1736	0	0.74156
223	283	Dred_2369	phosphoribosylaminoimidazole-succinocarboxamide synthase	27 kDa	0	0	0	0	11.386	14.283
224	284	Dred_1365	hypothetical protein Dred_1365	51 kDa	6.8115	6.2622	6.0379	4.3521	0	0.916
225	285	Dred_0227	50S ribosomal protein L5	20 kDa	3.5566	5.1072	3.7627	2.3667	5.567	5.2101
226	286	Dred_2084	phosphopantetheine adenylyltransferase	18 kDa	11.855	8.0489	11.288	7.1589	5.0613	5.2101
227	287	Dred_3134	DegT/DnrJ/EryC1/StrS aminotransferase	42 kDa	7.6567	8.1677	7.2604	6.6105	2.3117	3.7078
228	289	Dred_2874	chaperonin Cpn10	10 kDa	9.5119	2.0122	11.288	9.0424	7.592	7.8151
229	291	Dred_1804	GatB/Yqey domain-containing protein	16 kDa	11.855	4.0244	10.034	13.125	6.3267	10.42
230	292	Dred_0735	beta-lactamase domain-containing protein	22 kDa	16.763	8.6623	12.929	8.2347	9.109	14.277
231	295	Dred_0174	transcription elongation factor GreA	18 kDa	9.4844	8.0489	7.5255	9.5452	7.592	11.723
232	296	Dred_2197	UbiD family decarboxylase	54 kDa	4.5622	2.125	5.0373	3.9704	1.7689	0
233	297	Dred_2548	rod shape-determining protein MreB	37 kDa	0	0	0	0	2.3117	6.0698
234	298	Dred_0488	spermidine synthase	31 kDa	5.309	3.3582	5.9215	4.0569	5.5765	5.2393
235	299	Dred_1684	carbamoyl phosphate synthase large subunit	117 kDa	0	0	0	0	0	1.9358
236	300	Dred_0537	CRISPR-associated Csh2 family protein	37 kDa	0.82468	0.83956	0	0	3.098	3.9368
237	302	Dred_2156	glutamate-1-semialdehyde-2,1-aminomutase	47 kDa	3.6945	1.8539	2.9733	0.6904	10.546	8.1571
238	303	Dred_1781	enoyl-CoA hydratase/isomerase	28 kDa	12.068	8.6623	13.343	11.011	7.9694	7.777
239	304	Dred_1163	stage IV sporulation protein A	56 kDa	0	0	0	0	0.88339	3.1282
240	307	Dred_0113	AbrB family transcriptional regulator	20 kDa	1.1855	0	0	0	3.542	5.191
241	309	Dred_2061	amidohydrolase	47 kDa	4.605	0.83956	3.9068	2.8826	0.61961	3.7536
242	310	Dred_1422	ATPase	32 kDa	4.498	5.0374	4.6673	4.4191	3.098	2.3621
243	311	Dred_3190	phenylacetate--CoA ligase	48 kDa	0	0	0	0	12.59	11.681
244	312	Dred_1238	hypothetical protein Dred_1238	20 kDa	7.1133	2.0122	5.017	0	13.919	11.723
245	313	Dred_0215	50S ribosomal protein L3	23 kDa	0	0	0	0	2.6565	5.1847
246	314	Dred_3324	tRNA modification GTPase TrmE	51 kDa	2.8768	1.2854	0	0	3.907	3.8717
247	316	Dred_0870	ATP-dependent OLD family endonuclease	67 kDa	0	0	0.74333	0	0	1.832
248	318	Dred_2027	methyl-accepting chemotaxis sensory transducer	29 kDa	16.494	8.3956	19.311	8.9252	3.098	6.2988
249	319	Dred_0097	threonine dehydratase	43 kDa	0	0	0	0	3.3842	2.2247
250	320	Dred_0105	threonine aldolase	37 kDa	3.7803	2.6935	4.0969	2.8826	3.7177	2.2705
251	321	Dred_1071	putative oxidoreductase	51 kDa	0	0	0	1.6457	0.88339	3.664
252	322	Dred_1372	hypothetical protein Dred_1372	47 kDa	0	0	0	0	0.84605	5.9782
253	323	Dred_1352	fructose 1,6-bisphosphatase II	35 kDa	0	0	0.74333	0	17.657	18.6
254	324	Dred_1237	hypothetical protein Dred_1237	17 kDa	9.4844	16.098	10.034	10.738	10.123	9.1177
255	325	Dred_1065	acetyl-CoA carboxylase, biotin carboxylase	50 kDa	2.6377	0	2.1152	1.1931	4.0411	4.4055
256	326	Dred_1361	tryptophan synthase subunit beta	43 kDa	1.5636	1.6791	0.93345	1.6228	9.3257	4.5409
257	327	Dred_2561	ATP-dependent protease ATP-binding subunit ClpX	46 kDa	0	0	0	0	4.4231	5.2825
258	328	Dred_0142	hypothetical protein Dred_0142	48 kDa	0	0	0	0	3.5509	3.0578
259	329	Dred_1680	bifunctional pyrimidine regulatory protein PyrR/uracil phosphoribosyltransferase	21 kDa	4.7972	1.0828	3.3357	1.1736	10.12	12.962
260	332	Dred_1430	methyl-accepting chemotaxis sensory transducer	29 kDa	2.0102	3.0051	2.6013	0.81138	0.88549	1.2962
261	333	Dred_2932	ABC transporter-like protein	29 kDa	0	0.83956	0.93345	2.4341	1.2392	2.3621
262	334	Dred_0229	30S ribosomal protein S8	15 kDa	5.9277	0	6.2712	5.9657	5.0613	6.5126
263	335	Dred_0280	dihydroxy-acid dehydratase	59 kDa	0	0	0	0	0	2.748
264	338	Dred_1819	metal dependent phosphohydrolase	18 kDa	7.1133	12.073	6.2712	5.9657	7.592	5.2101
265	340	Dred_0286	3-isopropylmalate dehydratase large subunit	45 kDa	0.73891	0	0	0	6.3416	6.674
266	341	Dred_1796	D-alanine--D-alanine ligase	34 kDa	0	0	0	0	5.8424	7.8735
267	342	Dred_1872	fumarate hydratase	30 kDa	0	0	0	0	4.4275	2.5923
268	343	Dred_2771	adenine deaminase	63 kDa	5.6397	3.8563	4.2887	3.2914	0.88339	3.664
269	344	Dred_2543	septum site-determining protein MinD	29 kDa	0	0	0	0	6.8679	9.6912
270	345	Dred_3075	transketolase domain-containing protein	30 kDa	3.6596	1.6791	0.93345	0.81138	6.2483	1.5747
271	346	Dred_3318	degV family protein	31 kDa	0.82468	3.3582	0.93345	0.81138	1.2392	0.78735
272	347	Dred_0002	DNA polymerase III subunit beta	41 kDa	3.6945	2.7808	2.23	2.0712	1.6921	5.1909
273	348	Dred_1032	C69 family peptidase	52 kDa	0	0	0	1.6457	0.88339	0
274	353	Dred_0083	hypothetical protein Dred_0083	40 kDa	0	0	0	0	10.365	6.6245
275	355	Dred_2472	glycine--tRNA ligase	77 kDa	1.4384	0	2.3636	0	6.1837	4.58
276	356	Dred_1151	3-phosphoshikimate 1-carboxyvinyltransferase	45 kDa	0	0	0	0	6.7684	7.59
277	357	Dred_2192	5,10-methylenetetrahydrofolate reductase	32 kDa	0	0	0	0	10.612	13.599
278	358	Dred_0660	nucleotide-binding protein	30 kDa	1.6494	0.83956	1.8669	1.6228	5.8424	7.595
279	359	Dred_2451	oligopeptide/dipeptide ABC transporter ATPase	36 kDa	1.6494	1.6791	1.8669	2.4341	1.8588	3.1494
280	360	Dred_1888	hypothetical protein Dred_1888	16 kDa	7.1133	8.0489	8.7797	5.9657	3.796	3.9076
281	361	Dred_1908	phosphoglycerate mutase	24 kDa	0	0	0	0	2.6565	1.2962
282	362	Dred_2376	hypoxanthine phosphoribosyltransferase	20 kDa	5.9552	13.309	10.448	7.1197	9.4888	9.105
283	363	Dred_0107	PRC-barrel domain-containing protein	38 kDa	3.1375	2.0097	1.6678	1.1736	0.61961	2.9662
284	364	Dred_1052	translation elongation factor P	20 kDa	7.182	4.3311	6.6713	8.2347	1.771	6.4809
285	365	Dred_1051	peptidase M24	40 kDa	2.9556	2.7808	2.23	3.452	0	2.2247
286	366	Dred_0099	bifunctional N-acetylglucosamine-1-phosphate uridyltransferase/glucosamine-1-phosphate acetyltransferase	49 kDa	0.73891	0	0	0	7.4274	5.2367
287	367	Dred_1698	hypothetical protein Dred_1698	33 kDa	2.474	0.83956	2.8004	0	1.8588	1.5747
288	368	Dred_1442	hypothetical protein Dred_1442	32 kDa	0	0	0	0	1.2392	0
289	369	Dred_0448	hypothetical protein Dred_0448	22 kDa	7.1683	6.19	5.4306	2.3472	8.7291	7.8024
290	370	Dred_0722	glycine dehydrogenase subunit 1	49 kDa	4.1549	2.7808	3.7167	4.1424	4.2302	2.9662
291	371	Dred_0240	30S ribosomal protein S13	14 kDa	2.3711	0	2.5085	4.7726	2.5307	6.5126
292	372	Dred_1922	competence damage-inducible protein A	44 kDa	0	0	0	0	0	2.2247
293	373	Dred_3170	peptide chain release factor 1	40 kDa	0	0	0	0	2.5381	4.4493
294	375	Dred_0423	hydroxylamine reductase	47 kDa	2.2167	1.8539	3.4842	4.7661	0	1.3025
295	377	Dred_1741	peptidyl-prolyl isomerase	16 kDa	5.9277	2.0122	5.017	3.5794	10.123	10.42
296	379	Dred_1281	asparaginyl-tRNA synthetase	50 kDa	0	0	0	0	0.84605	2.2247
297	380	Dred_2535	50S ribosomal protein L21	13 kDa	0	0	0	0	1.2653	2.605
298	381	Dred_1546	hypothetical protein Dred_1546	39 kDa	3.6945	1.8539	0.74333	1.3808	1.6921	2.2247
299	382	Dred_1256	signal-transduction protein	23 kDa	1.1993	2.1656	0	1.1736	9.3487	12.974
300	385	Dred_2187	GntR family transcriptional regulator	27 kDa	4.7422	4.0244	1.2542	1.1931	0	0
301	387	Dred_0195	FAD-dependent thymidylate synthase	28 kDa	2.8487	2.1656	3.3357	0.81138	0.88549	1.2962
302	388	Dred_3311	putative aminopeptidase	52 kDa	0	0	0	0	2.1487	1.4831
303	389	Dred_0170	nitrite and sulfite reductase 4Fe-4S subunit	23 kDa	1.1993	2.1656	3.3357	4.6943	7.0839	6.4809
304	391	Dred_2459	hypothetical protein Dred_2459	40 kDa	3.8661	0.92695	2.23	1.3808	3.1578	0.74156
305	393	Dred_1749	thioredoxin-disulfide reductase	33 kDa	4.1234	1.6791	2.8004	0.81138	1.8588	0.78735
306	394	Dred_2163	porphobilinogen deaminase	34 kDa	1.4778	1.7665	0.74333	0	0	1.4831
307	395	Dred_0095	GntR family transcriptional regulator	26 kDa	0	0	0	0	2.6565	1.2962
308	396	Dred_0295	glucosamine--fructose-6-phosphate aminotransferase	67 kDa	0	0	0	0	3.5336	4.58
309	399	Dred_0577	dehydratase	32 kDa	1.6494	1.6791	0.93345	0	0.61961	2.3621
310	400	Dred_2930	spermidine synthase	32 kDa	4.4843	1.6791	2.8004	2.8159	3.098	1.5747
311	401	Dred_0061	PSP1 domain-containing protein	32 kDa	4.0342	0.83956	0	0.81138	3.098	4.7241
312	402	Dred_0133	phosphoglycerate kinase	42 kDa	0	0	0	0	7.7812	5.2367
313	403	Dred_1785	acetyl-CoA hydrolase/transferase	50 kDa	0	0	0	0	1.6921	2.9662
314	404	Dred_2470	hypothetical protein Dred_2470	32 kDa	0	0	0	0	1.8588	2.3621
315	405	Dred_1968	1-hydroxy-2-methyl-2-(E)-butenyl 4-diphosphate synthase	37 kDa	0	0	0	0	0.84605	2.9662
316	406	Dred_0175	lysyl-tRNA synthetase	58 kDa	0	0	0	0	2.6502	0.916
317	407	Dred_0135	phosphoglyceromutase	56 kDa	0	4.25	1.1818	5.6161	1.7668	1.832
318	408	Dred_1176	methyl-accepting chemotaxis sensory transducer	30 kDa	2.474	0.83956	1.8669	1.6228	1.2392	1.5747
319	410	Dred_0139	4Fe-4S ferredoxin	35 kDa	1.1855	0.83956	0.93345	0	7.0816	5.1935
320	411	Dred_2364	phosphoribosylaminoimidazole synthetase	37 kDa	1.6494	0	0.93345	0.81138	3.9835	3.891
321	412	Dred_1318	phosphoribosyltransferase	23 kDa	4.7834	4.3311	7.9256	3.5208	4.4275	6.4809
322	413	Dred_3100	phosphoglucomutase	53 kDa	4.4843	3.3582	0	2.0045	1.2392	0
323	414	Dred_1262	CRP/FNR family transcriptional regulator	25 kDa	0	0	0	0	1.771	1.2962
324	415	Dred_0633	putative heterodisulfide reductase subunit C	23 kDa	0	0	0	0	2.6565	1.2962
325	416	Dred_2989	Triose-phosphate isomerase	26 kDa	4.7972	6.4967	8.3392	9.3887	8.8549	3.8885
326	417	Dred_1920	recA protein	38 kDa	0	0	0	0	1.2392	1.5289
327	418	Dred_2533	signal transduction histidine kinase regulating citrate/malate metabolism	21 kDa	0	0	0	0	2.5307	1.3025
328	419	Dred_2365	amidophosphoribosyltransferase	52 kDa	0	0	1.1818	0	1.6921	1.4831
329	420	Dred_0489	putative agmatinase	32 kDa	2.8349	1.6791	2.8004	2.8159	0.61961	0.78735
330	421	Dred_2152	small GTP-binding protein	45 kDa	0	0	0	0	2.5381	2.2247
331	422	Dred_2473	glycyl-tRNA synthetase subunit alpha	34 kDa	0.82468	0	0.93345	0	6.1961	6.0203
332	423	Dred_3163	RpiB/LacA/LacB family sugar-phosphate isomerase	16 kDa	3.5566	6.0367	3.7627	3.5794	7.592	9.1177
333	424	Dred_0420	SpoOM family protein	35 kDa	0.82468	1.6791	0	0.81138	0.61961	0
334	425	Dred_0216	50S ribosomal protein L4	23 kDa	0	0	0	0	4.4275	6.4809
335	426	Dred_0608	dihydrolipoamide dehydrogenase	49 kDa	0	1.2854	1.1818	4.1143	0	0.916
336	427	Dred_0230	50S ribosomal protein L6	20 kDa	2.3711	1.0828	0	0	9.7404	14.264
337	428	Dred_0282	acetolactate synthase 3 regulatory subunit	19 kDa	0	0	0	0	3.796	3.9076
338	429	Dred_2384	protein-glutamate O-methyltransferase	30 kDa	0	0	0	0	2.6565	1.2962
339	431	Dred_2380	flagellar motor switch protein	44 kDa	8.443	6.6066	9.7771	8.7708	0.61961	0
340	432	Dred_1242	SirA family protein	22 kDa	7.182	5.4139	7.9256	4.6943	6.5783	5.191
341	434	Dred_2875	molybdenum cofactor synthesis domain-containing protein	17 kDa	7.1133	4.0244	8.7797	4.7726	6.3267	2.605
342	435	Dred_1901	NUDIX hydrolase	20 kDa	3.5979	4.3311	5.0035	3.5208	6.1984	2.5923
343	437	Dred_0381	pyruvate kinase	61 kDa	0	3.8563	1.6678	7.4057	2.6502	0
344	438	Dred_3214	putative aminopeptidase	42 kDa	6.5432	2.7808	3.1635	2.7616	0.84605	3.7994
345	439	Dred_3126	phosphomannomutase	52 kDa	0	0	0.74333	0.6904	0.84605	2.9662
346	440	Dred_0288	3-isopropylmalate dehydrogenase	38 kDa	0	0.92695	0.74333	0	7.1616	3.7078
347	441	Dred_3149	F0F1 ATP synthase subunit epsilon	14 kDa	5.9277	0	5.017	4.7726	5.0613	3.9076
348	442	Dred_0610	lipoyl synthase	32 kDa	0	0	0	0	1.2392	2.3621
349	443	Dred_2338	homoaconitate hydratase family protein	44 kDa	0	0	0	0	4.0038	4.2624
350	444	Dred_2075	3-oxoacyl-(acyl-carrier-protein) synthase III	36 kDa	0	0	0	0	1.8588	0.78735
351	445	Dred_0163	quinolinate synthetase	34 kDa	0	0	0	1.3808	1.8588	2.2705
352	447	Dred_2067	signal recognition particle-docking protein FtsY	34 kDa	2.8349	1.6791	2.1877	1.6228	1.8588	3.1494
353	448	Dred_1658	hypothetical protein Dred_1658	26 kDa	1.6494	0.83956	1.8669	1.6228	1.2392	4.7241
354	449	Dred_0065	methionyl-tRNA synthetase	60 kDa	0	0	0	0	3.5336	0
355	450	Dred_0560	phosphodiesterase	27 kDa	2.3986	2.1656	5.0035	2.3472	0	0
356	451	Dred_1976	uridylate kinase	26 kDa	0	0	0	0	4.4275	2.5923
357	453	Dred_2883	amino acid-binding ACT domain-containing protein	16 kDa	5.9277	6.0367	8.7797	5.9657	6.3267	7.8151
358	454	Dred_2462	RNA polymerase sigma factor RpoD	42 kDa	1.6494	0	0.93345	0	0	0.74156
359	455	Dred_0395	hypothetical protein Dred_0395	40 kDa	0	0	0	0	3.1972	3.012
360	456	Dred_1979	transcriptional repressor CodY	29 kDa	0	0	0	0	2.4784	3.1494
361	457	Dred_0287	3-isopropylmalate dehydratase small subunit	18 kDa	0	0	0	0	3.796	5.2101
362	458	Dred_1113	formate dehydrogenase	23 kDa	0	0	0	1.8051	4.9844	2.9038
363	460	Dred_2807	glutamine synthetase, type I	50 kDa	0	1.8539	2.23	5.8861	1.8588	4.5867
364	461	Dred_1758	GTP cyclohydrolase I	21 kDa	3.5979	1.0828	0	2.3472	0	0
365	462	Dred_0712	alanine racemase domain-containing protein	25 kDa	2.3986	1.0828	0	0	2.6565	3.8885
366	463	Dred_2876	formate dehydrogenase family accessory protein FdhD	29 kDa	0	0	0	0	1.8588	0.78735
367	464	Dred_0425	hypothetical protein Dred_0425	52 kDa	0	0	0	0	0	1.832
368	465	Dred_2093	riboflavin biosynthesis protein RibD	39 kDa	0	0	0	0	0	1.4831
369	466	Dred_2931	ABC transporter-like protein	26 kDa	1.1993	2.1656	1.2542	3.5208	1.771	3.8949
370	467	Dred_2363	phosphoribosylglycinamide formyltransferase	22 kDa	2.3986	3.2484	6.2578	2.3472	2.6565	1.2962
371	468	Dred_3201	hypothetical protein Dred_3201	17 kDa	4.7422	2.0122	3.7627	2.3863	6.3267	6.5126
372	469	Dred_2072	3-oxoacyl-(acyl-carrier-protein) reductase	26 kDa	2.3986	4.3311	5.0035	3.5208	2.6565	5.1847
373	470	Dred_0040	putative transmembrane anti-sigma factor	40 kDa	0	0	1.2542	1.1931	2.5307	3.9076
374	471	Dred_0413	D-cysteine desulfhydrase	36 kDa	1.4778	0	0.74333	0	0	1.4831
375	472	Dred_2220	dinitrogenase iron-molybdenum cofactor biosynthesis protein	15 kDa	0	0	1.2542	0	13.919	7.8151
376	473	Dred_0046	hypothetical protein Dred_0046	25 kDa	0	0	0	0	7.0839	3.8885
377	475	Dred_2896	acetolactate synthase 3 regulatory subunit	19 kDa	7.1133	4.0244	5.017	5.9657	5.0613	3.9076
378	476	Dred_0982	hypothetical protein Dred_0982	18 kDa	3.5566	2.0122	1.2542	4.7726	1.2653	1.3025
379	477	Dred_1074	formiminotransferase-cyclodeaminase	23 kDa	1.1993	2.1656	3.3357	1.1736	1.771	2.5923
380	478	Dred_0066	TatD family hydrolase	29 kDa	0.82468	0.83956	0.93345	1.6228	0.88549	0
381	479	Dred_2465	NADPH-dependent FMN reductase	21 kDa	5.9277	8.0489	5.017	3.5794	5.0613	5.2101
382	480	Dred_2371	phosphoribosylaminoimidazole carboxylase catalytic subunit	18 kDa	2.3711	12.073	5.017	3.5794	6.3267	2.605
383	481	Dred_0221	30S ribosomal protein S3	25 kDa	0	0	0	0	5.313	2.8709
384	482	Dred_3321	cobyrinic acid a,c-diamide synthase	27 kDa	0	0	0	0	1.771	1.2962
385	483	Dred_2018	tryptophanase	52 kDa	0	0	0	0	1.6921	1.4831
386	484	Dred_0210	30S ribosomal protein S12	14 kDa	0	0	0	0	2.5307	5.2101
387	485	Dred_3265	propanediol utilization protein	23 kDa	5.9965	4.3311	1.6678	0	0	0
388	486	Dred_1548	nitrilase/cyanide hydratase and apolipoprotein N-acyltransferase	30 kDa	4.1234	1.6791	0.93345	0.81138	0	0
389	487	Dred_2157	AsnC family transcriptional regulator	18 kDa	0	0	0	0	2.5307	1.3025
390	488	Dred_2160	delta-aminolevulinic acid dehydratase	36 kDa	4.1549	2.9367	3.1545	2.5544	5.1157	4.2624
391	489	Dred_0236	type I methionine aminopeptidase	27 kDa	3.2987	2.5187	1.8669	1.6228	1.2392	2.3621
392	491	Dred_0104	rubrerythrin	16 kDa	3.5566	8.0489	3.7627	7.1589	5.0613	2.605
393	492	Dred_2520	histidine triad (HIT) protein	19 kDa	4.7422	8.0489	6.2712	5.9657	6.3267	5.2101
394	493	Dred_1783	hypothetical protein Dred_1783	43 kDa	0.73891	0	0	0	0	1.4831
395	494	Dred_0100	ribose-phosphate pyrophosphokinase	34 kDa	0	0	0	0	1.2392	2.3621
396	495	Dred_0226	50S ribosomal protein L24	12 kDa	0	0	0	0	1.2653	2.605
397	496	Dred_1100	phosphopentomutase	43 kDa	0	0	0	0	1.6921	1.4831
398	497	Dred_1280	GTP-binding protein YchF	41 kDa	0	0	0	0	2.5381	3.5272
399	498	Dred_1152	cytidylate kinase	25 kDa	0	0	0	0	2.6565	1.2962
400	499	Dred_0385	methyl-accepting chemotaxis sensory transducer	29 kDa	0	0	0	0	3.098	3.9368
401	500	Dred_3181	CTP synthetase	59 kDa	0	0	0	0	3.9155	0.916
402	501	Dred_1876	hypothetical protein Dred_1876	49 kDa	0	1.5909	0	0	3.4236	5.0956
403	502	Dred_2866	alanine dehydrogenase	40 kDa	0.73891	0.92695	0.74333	2.0712	0	0.74156
404	503	Dred_1903	two component transcriptional regulator	26 kDa	0	0	0	0	2.6565	1.2962
405	504	Dred_3325	single-stranded nucleic acid binding R3H domain-containing protein	23 kDa	0	0	0	0	2.6565	2.5923
406	505	Dred_3307	single-strand binding protein	16 kDa	0	0	0	0	2.5307	3.9076
407	506	Dred_1073	methylenetetrahydrofolate dehydrogenase	30 kDa	0.82468	0.83956	0	0	2.4784	3.1494
408	507	Dred_2074	2-nitropropane dioxygenase	34 kDa	0	0	0	0	0.61961	1.5747
409	509	Dred_1115	4Fe-4S ferredoxin	30 kDa	0	0.83956	0	0	1.2392	1.5747
410	510	Dred_2159	radical SAM domain-containing protein	37 kDa	0	0	0	0	1.8588	0.78735
411	511	Dred_0161	pantoate--beta-alanine ligase	31 kDa	0	0	0	0	5.8424	7.595
412	512	Dred_1323	2-dehydropantoate 2-reductase	35 kDa	0	0	0	0	1.2392	2.3621
413	513	Dred_1913	class I and II aminotransferase	43 kDa	0	0	0	0	0.84605	3.7078
414	514	Dred_2082	DRTGG domain-containing protein	38 kDa	0	0	0	0	5.5765	5.5115
415	515	Dred_1420	hypothetical protein Dred_1420	17 kDa	2.3711	2.0122	2.5085	1.1931	3.796	1.3025
416	516	Dred_2073	malonyl CoA-acyl carrier protein transacylase	33 kDa	0.82468	0.83956	1.8669	0.81138	1.8588	3.1494
417	518	Dred_2053	hypothetical protein Dred_2053	16 kDa	3.5566	4.0244	3.7627	4.7726	0	0
418	519	Dred_2313	6-phosphofructokinase	34 kDa	0	0	0	0	3.098	2.3621
419	520	Dred_1944	dihydrodipicolinate reductase	29 kDa	0	0	0	0	4.1616	7.777
420	521	Dred_0094	4-diphosphocytidyl-2-C-methyl-D-erythritol kinase	30 kDa	0	0	0	0	3.098	1.5747
421	523	Dred_3079	sigma 54 modulation protein/ribosomal protein S30EA	20 kDa	4.7559	3.095	5.4306	2.3667	5.6928	5.1974
422	524	Dred_1144	hypothetical protein Dred_1144	18 kDa	2.3986	3.2484	3.3357	1.1736	0.88549	1.2962
423	526	Dred_1166	homoserine kinase	32 kDa	0.82468	0	0.93345	0	3.7177	3.1494
424	527	Dred_0723	glycine dehydrogenase subunit 2	53 kDa	0	1.2854	2.3636	0	1.7668	0
425	529	Dred_3140	hypothetical protein Dred_3140	30 kDa	0	0	0	0	2.4784	3.33
426	530	Dred_2221	4Fe-4S ferredoxin	29 kDa	0	0	0	0	0.61961	1.5747
427	531	Dred_1162	NAD(P)H-dependent glycerol-3-phosphate dehydrogenase	37 kDa	0	0	0.93345	0	4.9569	3.1494
428	532	Dred_2154	putative CheW protein	16 kDa	3.8095	8.0489	7.5255	2.3863	1.2653	2.605
429	533	Dred_0470	hypothetical protein Dred_0470	13 kDa	1.1855	2.0122	1.2542	4.7726	3.796	3.9076
430	534	Dred_1087	MCP methylation inhibitor CheC	36 kDa	4.4226	1.0828	3.3357	0	0.88549	0
431	535	Dred_3193	AsnC family transcriptional regulator	18 kDa	3.5566	6.0367	3.7627	2.3863	7.592	5.2101
432	537	Dred_1970	1-deoxy-D-xylulose 5-phosphate reductoisomerase	43 kDa	0	0	0	0	0.84605	1.4831
433	538	Dred_1062	hypothetical protein Dred_1062	22 kDa	0	0	0	0	1.771	1.2962
434	539	Dred_3056	cof family hydrolase	30 kDa	0	0	0	0	0	1.5747
435	540	Dred_0234	50S ribosomal protein L15	15 kDa	0	0	0	0	5.0613	5.2101
436	541	Dred_1145	hypothetical protein Dred_1145	15 kDa	0	0	1.2542	3.5794	0	0
437	542	Dred_0241	30S ribosomal protein S11	14 kDa	0	0	0	0	3.796	7.8151
438	543	Dred_1844	hypothetical protein Dred_1844	20 kDa	0	1.0828	0	0	9.4888	9.0986
439	544	Dred_0707	two component transcriptional regulator	27 kDa	0	0	1.6678	0	0.88549	2.5923
440	545	Dred_1700	guanylate kinase	22 kDa	0	0	0	0	3.4162	2.605
441	546	Dred_0256	50S ribosomal protein L13	16 kDa	0	0	0	0	3.796	3.9076
442	547	Dred_1076	polyprenyl synthetase	32 kDa	0	0	0	0.81138	0.61961	2.3621
443	548	Dred_1069	NusB antitermination factor	16 kDa	1.1855	0	0	0	3.796	3.9076
444	551	Dred_1704	peptide deformylase	17 kDa	3.5566	2.0122	2.5085	3.5794	5.0613	3.9076
445	552	Dred_2577	HisJ family histidinol phosphate phosphatase	32 kDa	1.6494	0.83956	0.93345	0	0.61961	0.78735
446	553	Dred_1336	L-asparaginase II	37 kDa	0	0	0	0	2.4784	1.5747
447	554	Dred_2064	aIF-2BI family translation initiation factor	38 kDa	0	0	0	0	5.0763	2.2247
448	555	Dred_0765	NifU domain-containing protein	13 kDa	0	0	0	2.3863	0	0
449	556	Dred_1716	ribulose-phosphate 3-epimerase	23 kDa	3.5841	2.1656	4.5899	1.1736	1.771	0
450	557	Dred_1915	membrane dipeptidase	34 kDa	2.474	0.83956	1.8669	1.6228	0	0
451	558	Dred_0028	hypothetical protein Dred_0028	30 kDa	0	0	0	0	2.3906	2.8709
452	559	Dred_2442	OmpA/MotB domain-containing protein	29 kDa	1.1855	0	0	0	3.542	1.2962
453	560	Dred_2310	GDSL family lipase	34 kDa	0	0	0	0	1.8588	3.1494
454	561	Dred_2194	hypothetical protein Dred_2194	32 kDa	0	0	0	0	1.2392	1.5747
455	562	Dred_2011	tRNA-binding domain-containing protein	14 kDa	0	0	0	0	3.796	5.2101
456	563	Dred_2712	precorrin-6y C5,15-methyltransferase subunit CbiT	22 kDa	1.1993	2.1656	1.6678	3.5208	0.88549	0
457	564	Dred_1241	selenide, water dikinase	33 kDa	0.73891	0	1.4867	0.6904	0	1.2962
458	565	Dred_2887	peptidase M22, glycoprotease	25 kDa	0	0	0	0	1.771	1.2962
459	566	Dred_0720	glycine cleavage system T protein	40 kDa	0	0	0	0	2.5381	1.4831
460	567	Dred_0699	type 11 methyltransferase	29 kDa	0	0	0	0	2.6565	1.2962
461	568	Dred_0763	BadM/Rrf2 family transcriptional regulator	17 kDa	0	0	0	0	2.5307	0
462	569	Dred_2092	riboflavin synthase subunit alpha	20 kDa	0	2.1656	0	1.1736	0	2.5923
463	570	Dred_2050	50S ribosomal protein L19	13 kDa	0	0	0	0	3.796	7.8151
464	571	Dred_3231	OsmC family protein	18 kDa	1.1855	0	0	1.1931	2.5307	1.3025
465	572	Dred_2337	3-isopropylmalate dehydratase small subunit	18 kDa	0	0	0	1.1931	2.5307	5.2101
466	573	Dred_1953	riboflavin biosynthesis protein RibF	34 kDa	0	0	0	0	0.61961	1.5747
467	574	Dred_1517	TrkA domain-containing protein	18 kDa	0	0	0	0	1.2653	2.605
468	576	Dred_1177	hypothetical protein Dred_1177	20 kDa	2.3711	0	3.7627	2.3863	3.796	3.9076
469	577	Dred_1650	hypothetical protein Dred_1650	28 kDa	0	0	0	0	1.771	1.2962
470	578	Dred_1849	molybdate ABC transporter periplasmic protein	30 kDa	0	0	0	0	1.2392	0
471	579	Dred_2122	hypothetical protein Dred_2122	17 kDa	0	0	0	0	0	2.605
472	580	Dred_2833	OsmC family protein	17 kDa	1.1855	2.0122	1.2542	1.1931	2.5307	2.605
473	581	Dred_2855	hypothetical protein Dred_2855	15 kDa	1.1855	0	0	2.3863	3.796	1.3025
474	582	Dred_2287	hypothetical protein Dred_2287	18 kDa	0	0	0	0	6.3267	3.9076
475	584	Dred_2171	UspA domain-containing protein	16 kDa	0	0	0	0	2.5307	3.9076
476	585	Dred_1649	nitroreductase	30 kDa	0	0	0	0	1.8588	1.5747
477	586	Dred_2158	AsnC family transcriptional regulator	18 kDa	0	0	0	0	2.5307	3.9076
478	587	Dred_0738	phosphodiesterase	20 kDa	1.1855	0	0	0	2.1508	2.605
479	588	Dred_3197	DsrC family protein	12 kDa	0	0	0	1.1931	5.0613	1.3025
480	589	Dred_2062	class II aldolase/adducin family protein	24 kDa	0	2.1656	0	1.1736	0	0
481	590	Dred_1874	MerR family transcriptional regulator	15 kDa	0	0	0	0	3.796	3.9076
482	591	Dred_2823	pyruvate/ketoisovalerate oxidoreductase subunit gamma	20 kDa	37.178	18.407	0	24.645	10.626	10.369
483	593	Dred_2299	hypothetical protein Dred_2299	16 kDa	1.1855	0	2.5085	0	5.0613	3.9076
484	595	Dred_1591	peptide deformylase	19 kDa	0	0	0	0	2.5307	1.3025
485	596	Dred_2367	phosphoribosylformylglycinamidine synthase I	25 kDa	0	0	0	0	3.542	2.5923
486	597	Dred_1617	TrkA domain-containing protein	24 kDa	2.3986	1.0828	0	0	0	0
487	598	Dred_1981	ATP-dependent protease peptidase subunit	19 kDa	0	0	0	0	3.796	1.3025
488	599	Dred_2379	hypothetical protein Dred_2379	16 kDa	0	0	0	0	1.2653	2.605
