# Supplementary material for: Characterization of the surfaceome of the metal-reducing bacterium Desulfotomaculum reducens
Source: Front Microbiol. 2014 Aug 19;5:432. doi: 10.3389/fmicb.2014.00432 (PMC4137172; doi:10.3389/fmicb.2014.00432)
Supplement: Supplementary file 1 [file DataSheet1.ZIP › Data Sheet 4.XLSX]

## Sheet: Scaffold order
				Quantitative value (normalized total spectrum)
# Scaffold	Locus tag	annotation	Molecular Weight	Fe(III) red Shaved vs Ferm Shaved vs Ferm Shed B	Fe(III) red Shaved vs Ferm Shaved vs Ferm Shed B	Fe(III) red Shaved vs Ferm Shaved A	Fe(III) red Shaved vs Ferm Shaved B	Fe(III) red Shed vs Ferm Shed A	Fe(III) red Shed vs Ferm Shed A
1	Dred_3142	copper amine oxidase domain protein [Desulfotomaculum reducens MI-1: NC_009253]	80 kDa	2332.8	2465.4	2525	2380.8	2103.2	1931.3
2	Dred_0637	adenylylsulfate reductase, alpha subunit [Desulfotomaculum reducens MI-1: NC_009253]	69 kDa	309.29	282.71	248.75	268.36	432.82	346.14
3	Dred_2873	chaperonin GroEL [Desulfotomaculum reducens MI-1: NC_009253]	57 kDa	211.79	264.63	280.66	214.87	361.35	295.76
4	Dred_0635	sulfate adenylyltransferase [Desulfotomaculum reducens MI-1: NC_009253]	44 kDa	99.602	101.85	85.419	117.86	146.92	164.2
5	Dred_3187	sulfite reductase, dissimilatory-type alpha subunit [Desulfotomaculum reducens MI-1: NC_009253]	45 kDa	88.069	89.478	81.664	115.14	144.27	141.81
6	Dred_0047	pyruvate flavodoxin/ferredoxin oxidoreductase domain protein [Desulfotomaculum reducens MI-1: NC_009253]	40 kDa	131.06	128.51	127.66	111.51	150.89	167.94
7	Dred_0639	methyl-viologen-reducing hydrogenase, delta subunit [Desulfotomaculum reducens MI-1: NC_009253]	78 kDa	98.554	92.334	88.235	114.23	145.6	139.95
8	Dred_2454	extracellular solute-binding protein, family 5 [Desulfotomaculum reducens MI-1: NC_009253]	59 kDa	121.62	101.85	112.64	98.822	70.152	71.84
9	Dred_1718	adenylate kinase [Desulfotomaculum reducens MI-1: NC_009253]	23 kDa	78.633	81.863	83.541	85.222	101.92	76.505
10	Dred_3186	sulfite reductase, dissimilatory-type beta subunit [Desulfotomaculum reducens MI-1: NC_009253]	40 kDa	58.713	54.258	49.749	50.771	87.359	71.84
11	Dred_0199	translation elongation factor Tu [Desulfotomaculum reducens MI-1: NC_009253]	44 kDa	70.246	83.767	80.725	67.997	86.035	67.175
12	Dred_0213	translation elongation factor Tu [Desulfotomaculum reducens MI-1: NC_009253]
13	Dred_0636	adenylylsulfate reductase, beta subunit [Desulfotomaculum reducens MI-1: NC_009253]	17 kDa	62.907	59.018	62.891	61.65	111.18	77.438
14	Dred_0048	thiamine pyrophosphate enzyme domain protein TPP-binding [Desulfotomaculum reducens MI-1: NC_009253]	28 kDa	35.647	29.509	30.976	30.825	62.21	41.051
15	Dred_2822	4Fe-4S ferredoxin, iron-sulfur binding domain protein [Desulfotomaculum reducens MI-1: NC_009253]
16	Dred_1782	Butyryl-CoA dehydrogenase [Desulfotomaculum reducens MI-1: NC_009253]	41 kDa	80.73	69.488	77.909	40.798	62.21	65.309
17	Dred_0206	ribosomal protein L7/L12 [Desulfotomaculum reducens MI-1: NC_009253]	13 kDa	59.761	92.334	90.112	44.424	56.916	47.582
18	Dred_0463	hydrogenases, Fe-only [Desulfotomaculum reducens MI-1: NC_009253]	57 kDa	72.343	82.815	59.136	52.584	62.21	35.453
19	Dred_1779	electron transfer flavoprotein, alpha subunit [Desulfotomaculum reducens MI-1: NC_009253]	34 kDa	97.505	78.055	79.787	49.864	63.534	56.912
20	Dred_2563	trigger factor [Desulfotomaculum reducens MI-1: NC_009253]	49 kDa	58.713	58.066	61.952	65.277	55.592	64.376
21	Dred_3213	TRAP transporter solute receptor, TAXI family [Desulfotomaculum reducens MI-1: NC_009253]	34 kDa	80.73	71.392	78.848	60.744	43.68	43.85
22	Dred_1054	FAD-dependent pyridine nucleotide-disulphide oxidoreductase [Desulfotomaculum reducens MI-1: NC_009253]	61 kDa	38.792	32.364	38.485	53.491	74.123	67.175
23	Dred_2809	glutamate synthase-like protein [Desulfotomaculum reducens MI-1: NC_009253]	57 kDa	46.132	46.643	42.24	47.144	52.945	62.51
24	Dred_0638	4Fe-4S ferredoxin, iron-sulfur binding domain protein [Desulfotomaculum reducens MI-1: NC_009253]	45 kDa	35.647	30.461	34.731	45.331	45.003	51.314
25	Dred_0049	pyruvate ferredoxin/flavodoxin oxidoreductase [Desulfotomaculum reducens MI-1: NC_009253]	20 kDa	65.004	52.354	54.443	43.518	62.21	66.242
26	Dred_2935	Extracellular ligand-binding receptor [Desulfotomaculum reducens MI-1: NC_009253]	41 kDa	47.18	56.162	36.608	42.611	67.505	53.18
27	Dred_1154	hydroxymethylbutenyl pyrophosphate reductase [Desulfotomaculum reducens MI-1: NC_009253]	74 kDa	39.841	41.883	39.424	29.012	23.825	26.123
28	Dred_2496	chaperone protein DnaK [Desulfotomaculum reducens MI-1: NC_009253]	66 kDa	28.308	25.701	30.976	20.852	34.414	31.721
29	Dred_2769	basic membrane lipoprotein [Desulfotomaculum reducens MI-1: NC_009253]	37 kDa	59.761	50.45	56.32	47.144	27.796	27.989
30	Dred_2771	adenine deaminase [Desulfotomaculum reducens MI-1: NC_009253]
31	Dred_0180	ATPase AAA-2 domain protein [Desulfotomaculum reducens MI-1: NC_009253]	90 kDa	29.356	29.509	27.221	37.171	47.65	48.515
32	Dred_0136	Phosphopyruvate hydratase [Desulfotomaculum reducens MI-1: NC_009253]	46 kDa	25.163	26.653	23.467	40.798	54.269	57.845
33	Dred_0212	translation elongation factor G [Desulfotomaculum reducens MI-1: NC_009253]	76 kDa	29.356	34.268	26.283	29.918	26.472	43.85
34	Dred_1377	extracellular solute-binding protein, family 3 [Desulfotomaculum reducens MI-1: NC_009253]	31 kDa	49.277	39.028	49.749	39.891	5.2945	13.995
35	Dred_2295	phosphate-binding protein [Desulfotomaculum reducens MI-1: NC_009253]	33 kDa	32.502	24.749	33.792	33.545	27.796	11.196
36	Dred_1778	electron transfer flavoprotein beta-subunit [Desulfotomaculum reducens MI-1: NC_009253]	27 kDa	40.889	37.124	40.363	22.666	27.796	26.123
37	Dred_3197	DsrC family protein [Desulfotomaculum reducens MI-1: NC_009253]	12 kDa	32.502	28.557	24.405	28.105	33.091	35.453
38	Dred_0283	ketol-acid reductoisomerase [Desulfotomaculum reducens MI-1: NC_009253]	37 kDa	19.92	15.23	29.099	23.572	27.796	38.252
39	Dred_2654	NLPA lipoprotein [Desulfotomaculum reducens MI-1: NC_009253]	30 kDa	22.017	18.086	23.467	22.666	13.236	16.794
40	Dred_2177	basic membrane lipoprotein [Desulfotomaculum reducens MI-1: NC_009253]	40 kDa	28.308	23.797	27.221	22.666	30.443	28.922
41	Dred_2874	chaperonin Cpn10 [Desulfotomaculum reducens MI-1: NC_009253]	10 kDa	22.017	19.038	15.957	15.413	23.825	16.794
42	Dred_1977	translation elongation factor Ts [Desulfotomaculum reducens MI-1: NC_009253]	24 kDa	25.163	31.413	21.589	19.039	34.414	31.721
43	Dred_3150	ATP synthase F1, beta subunit [Desulfotomaculum reducens MI-1: NC_009253]	51 kDa	11.533	23.797	19.712	23.572	29.12	26.123
44	Dred_1784	acetyl-CoA acetyltransferase [Desulfotomaculum reducens MI-1: NC_009253]	41 kDa	35.647	27.605	30.037	15.413	17.207	21.459
45	Dred_2530	hypothetical protein [Desulfotomaculum reducens MI-1: NC_009253]	19 kDa	19.92	29.509	15.019	25.385	22.502	26.123
46	Dred_0132	glyceraldehyde-3-phosphate dehydrogenase, type I [Desulfotomaculum reducens MI-1: NC_009253]	37 kDa	31.453	25.701	23.467	27.199	29.12	26.123
47	Dred_0904	thioredoxin [Desulfotomaculum reducens MI-1: NC_009253]	11 kDa	36.696	33.316	25.344	27.199	38.385	32.654
48	Dred_3080	putative cold-shock DNA-binding domain protein [Desulfotomaculum reducens MI-1: NC_009253]	7 kDa	24.114	19.038	19.712	19.039	33.091	42.917
49	Dred_0338	stress protein [Desulfotomaculum reducens MI-1: NC_009253]	21 kDa	26.211	24.749	21.589	28.105	29.12	30.788
50	Dred_2991	glyceraldehyde-3-phosphate dehydrogenase, type I [Desulfotomaculum reducens MI-1: NC_009253]	38 kDa	24.114	16.182	19.712	17.226	25.149	18.66
51	Dred_0112	PpiC-type peptidyl-prolyl cis-trans isomerase [Desulfotomaculum reducens MI-1: NC_009253]	39 kDa	27.26	9.519	24.405	19.039	3.9709	6.5309
52	Dred_0083	hypothetical protein [Desulfotomaculum reducens MI-1: NC_009253]	40 kDa	31.453	23.797	15.019	11.786	31.767	22.392
53	Dred_0068	hypothetical protein [Desulfotomaculum reducens MI-1: NC_009253]
54	Dred_1055	copper amine oxidase domain protein [Desulfotomaculum reducens MI-1: NC_009253]	60 kDa	12.581	11.423	12.203	17.226	22.502	25.191
55	Dred_0242	RNA-binding S4 domain protein [Desulfotomaculum reducens MI-1: NC_009253]	24 kDa	12.581	11.423	10.325	9.0662	9.2654	11.196
56	Dred_2562	ATP-dependent Clp protease, proteolytic subunit ClpP [Desulfotomaculum reducens MI-1: NC_009253]	22 kDa	23.066	19.038	23.467	13.599	26.472	29.855
57	Dred_3152	ATP synthase F1, alpha subunit [Desulfotomaculum reducens MI-1: NC_009253]	54 kDa	10.484	13.327	15.019	15.413	17.207	17.727
58	Dred_0241	ribosomal protein S11 [Desulfotomaculum reducens MI-1: NC_009253]	14 kDa	24.114	20.942	20.651	17.226	19.854	16.794
59	Dred_1446	protein of unknown function DUF224, cysteine-rich region domain protein [Desulfotomaculum reducens MI-1: NC_009253]	61 kDa	13.63	8.5671	13.141	9.0662	7.9417	4.6649
60	Dred_0041	phosphoribulokinase/uridine kinase [Desulfotomaculum reducens MI-1: NC_009253]	63 kDa	14.678	10.471	15.019	14.506	18.531	23.325
61	Dred_0690	protein of unknown function DUF162 [Desulfotomaculum reducens MI-1: NC_009253]	78 kDa	22.017	20.942	11.264	17.226	7.9417	8.3968
62	Dred_3300	Adenylosuccinate synthase [Desulfotomaculum reducens MI-1: NC_009253]	47 kDa	9.436	8.5671	8.448	13.599	13.236	14.928
63	Dred_1939	dihydrodipicolinate synthase [Desulfotomaculum reducens MI-1: NC_009253]	32 kDa	10.484	15.23	14.08	14.506	14.56	18.66
64	Dred_0010	pyridoxine biosynthesis protein [Desulfotomaculum reducens MI-1: NC_009253]	32 kDa	7.3391	9.519	9.3867	9.9728	10.589	17.727
65	Dred_0617	pyridoxine biosynthesis protein [Desulfotomaculum reducens MI-1: NC_009253]
66	Dred_0415	pyridoxine biosynthesis protein [Desulfotomaculum reducens MI-1: NC_009253]
67	Dred_0113	transcriptional regulator, AbrB family [Desulfotomaculum reducens MI-1: NC_009253]	20 kDa	16.775	17.134	15.957	10.879	10.589	8.3968
68	Dred_0588	Rubrerythrin [Desulfotomaculum reducens MI-1: NC_009253]	20 kDa	30.405	27.605	25.344	17.226	25.149	18.66
69	Dred_2362	phosphoribosylaminoimidazolecarboxamide formyltransferase/IMP cyclohydrolase [Desulfotomaculum reducens MI-1: NC_009253]	56 kDa	7.3391	10.471	15.019	14.506	21.178	22.392
70	Dred_1975	ribosome recycling factor [Desulfotomaculum reducens MI-1: NC_009253]	21 kDa	12.581	9.519	7.5093	8.1596	10.589	9.3298
71	Dred_0631	hypothetical protein [Desulfotomaculum reducens MI-1: NC_009253]	15 kDa	9.436	10.471	10.325	8.1596	7.9417	7.4639
72	Dred_2235	extracellular solute-binding protein, family 3 [Desulfotomaculum reducens MI-1: NC_009253]	30 kDa	28.308	18.086	28.16	29.012	14.56	10.263
73	Dred_2806	glutamine synthetase, type I [Desulfotomaculum reducens MI-1: NC_009253]	51 kDa	9.436	9.519	11.264	12.693	17.207	19.593
74	Dred_2985	V-type H(+)-translocating pyrophosphatase	71 kDa	13.63	14.278	16.896	22.666	17.207	22.392
75	Dred_0014	D-3-phosphoglycerate dehydrogenase [Desulfotomaculum reducens MI-1: NC_009253]	57 kDa	20.969	18.086	16.896	12.693	6.6181	11.196
76	Dred_0107	PRC-barrel domain protein [Desulfotomaculum reducens MI-1: NC_009253]	38 kDa	23.066	14.278	29.099	9.0662	3.9709	6.5309
77	Dred_1148	aminotransferase, class I and II [Desulfotomaculum reducens MI-1: NC_009253]	44 kDa	13.63	16.182	13.141	10.879	19.854	19.593
78	Dred_1472	heat shock protein Hsp90 [Desulfotomaculum reducens MI-1: NC_009253]	70 kDa	10.484	11.423	15.957	5.4397	5.2945	10.263
79	Dred_0764	aminotransferase, class V [Desulfotomaculum reducens MI-1: NC_009253]	45 kDa	14.678	9.519	10.325	15.413	27.796	30.788
80	Dred_2736	hypothetical protein [Desulfotomaculum reducens MI-1: NC_009253]	18 kDa	30.405	28.557	34.731	30.825	1.3236	4.6649
81	Dred_0215	ribosomal protein L3 [Desulfotomaculum reducens MI-1: NC_009253]	23 kDa	8.3876	10.471	7.5093	4.5331	9.2654	7.4639
82	Dred_2469	pyruvate, phosphate dikinase [Desulfotomaculum reducens MI-1: NC_009253]	98 kDa	7.3391	12.375	7.5093	7.253	7.9417	18.66
83	Dred_0082	Peptidoglycan-binding LysM [Desulfotomaculum reducens MI-1: NC_009253]	64 kDa	12.581	10.471	12.203	9.9728	6.6181	6.5309
84	Dred_3176	fructose-1,6-bisphosphate aldolase, class II [Desulfotomaculum reducens MI-1: NC_009253]	30 kDa	14.678	18.086	13.141	13.599	11.913	13.062
85	Dred_0615	threonine synthase [Desulfotomaculum reducens MI-1: NC_009253]	44 kDa	12.581	11.423	9.3867	7.253	11.913	9.3298
86	Dred_3162	Glycine hydroxymethyltransferase [Desulfotomaculum reducens MI-1: NC_009253]	45 kDa	5.2422	10.471	9.3867	9.0662	10.589	18.66
87	Dred_1789	pantoate--beta-alanine ligase [Desulfotomaculum reducens MI-1: NC_009253]
88	Dred_0143	4Fe-4S ferredoxin, iron-sulfur binding domain protein [Desulfotomaculum reducens MI-1: NC_009253]	110 kDa	6.2907	15.23	13.141	9.0662	6.6181	16.794
89	Dred_0154	dihydropteroate synthase [Desulfotomaculum reducens MI-1: NC_009253]
90	Dred_0205	ribosomal protein L10 [Desulfotomaculum reducens MI-1: NC_009253]	19 kDa	9.436	10.471	12.203	2.7199	7.9417	4.6649
91	Dred_0218	ribosomal protein L2 [Desulfotomaculum reducens MI-1: NC_009253]	30 kDa	13.63	12.375	15.957	9.0662	5.2945	7.4639
92	Dred_1780	3-hydroxybutyryl-CoA dehydrogenase [Desulfotomaculum reducens MI-1: NC_009253]	31 kDa	18.872	19.038	21.589	16.319	21.178	14.928
93	Dred_1890	3-hydroxybutyryl-CoA dehydrogenase [Desulfotomaculum reducens MI-1: NC_009253]
94	Dred_0174	transcription elongation factor GreA [Desulfotomaculum reducens MI-1: NC_009253]	18 kDa	14.678	18.086	12.203	9.9728	14.56	13.995
95	Dred_2273	Aldehyde ferredoxin oxidoreductase [Desulfotomaculum reducens MI-1: NC_009253]	61 kDa	6.2907	4.7595	7.5093	5.4397	5.2945	8.3968
96	Dred_3078	preprotein translocase, SecA subunit [Desulfotomaculum reducens MI-1: NC_009253]	100 kDa	9.436	5.7114	13.141	9.0662	3.9709	5.5979
97	Dred_1957	translation initiation factor IF-2 [Desulfotomaculum reducens MI-1: NC_009253]	107 kDa	13.63	14.278	16.896	9.0662	0	2.7989
98	Dred_0669	stage V sporulation protein D [Desulfotomaculum reducens MI-1: NC_009253]	78 kDa	11.533	12.375	13.141	19.039	0	0
99	Dred_0227	ribosomal protein L5 [Desulfotomaculum reducens MI-1: NC_009253]	20 kDa	19.92	15.23	21.589	7.253	13.236	6.5309
100	Dred_0220	ribosomal protein L22 [Desulfotomaculum reducens MI-1: NC_009253]	13 kDa	22.017	15.23	18.773	15.413	11.913	12.129
101	Dred_0160	3-methyl-2-oxobutanoate hydroxymethyltransferase [Desulfotomaculum reducens MI-1: NC_009253]	30 kDa	7.3391	13.327	8.448	11.786	14.56	18.66
102	Dred_2937	4Fe-4S ferredoxin, iron-sulfur binding domain protein [Desulfotomaculum reducens MI-1: NC_009253]	7 kDa	12.581	13.327	11.264	10.879	21.178	13.062
103	Dred_2006	putative serine protein kinase, PrkA [Desulfotomaculum reducens MI-1: NC_009253]	73 kDa	9.436	10.471	11.264	11.786	2.6472	8.3968
104	Dred_1049	peptidase U62, modulator of DNA gyrase [Desulfotomaculum reducens MI-1: NC_009253]
105	Dred_0765	nitrogen-fixing NifU domain protein [Desulfotomaculum reducens MI-1: NC_009253]	13 kDa	6.2907	8.5671	11.264	14.506	11.913	18.66
106	Dred_0216	ribosomal protein L4/L1e [Desulfotomaculum reducens MI-1: NC_009253]	23 kDa	10.484	13.327	17.835	9.9728	11.913	14.928
107	Dred_2094	acetate kinase [Desulfotomaculum reducens MI-1: NC_009253]	43 kDa	13.63	22.845	10.325	14.506	7.9417	14.928
108	Dred_1941	aspartate-semialdehyde dehydrogenase [Desulfotomaculum reducens MI-1: NC_009253]	38 kDa	18.872	16.182	10.325	10.879	15.883	15.861
109	Dred_0389	extracellular solute-binding protein, family 5 [Desulfotomaculum reducens MI-1: NC_009253]	60 kDa	5.2422	9.519	8.448	8.1596	19.854	25.191
110	Dred_1278	2-hydroxyglutaryl-CoA dehydratase, D-component [Desulfotomaculum reducens MI-1: NC_009253]	43 kDa	9.436	12.375	6.5707	11.786	9.2654	15.861
111	Dred_3192	aminotransferase, class I and II [Desulfotomaculum reducens MI-1: NC_009253]
112	Dred_1696	aminotransferase, class I and II [Desulfotomaculum reducens MI-1: NC_009253]	43 kDa	11.533	10.471	9.3867	8.1596	9.2654	14.928
113	Dred_1794	hydrogenase large subunit domain protein [Desulfotomaculum reducens MI-1: NC_009253]	50 kDa	4.1938	8.5671	7.5093	9.0662	10.589	7.4639
114	Dred_0115	histone family protein DNA-binding protein [Desulfotomaculum reducens MI-1: NC_009253]	10 kDa	16.775	12.375	19.712	12.693	11.913	13.995
115	Dred_0204	ribosomal protein L1 [Desulfotomaculum reducens MI-1: NC_009253]	25 kDa	12.581	12.375	15.019	4.5331	5.2945	7.4639
116	Dred_1092	peptidase T-like protein [Desulfotomaculum reducens MI-1: NC_009253]	40 kDa	10.484	10.471	12.203	9.9728	14.56	13.995
117	Dred_2065	methylthioadenosine phosphorylase [Desulfotomaculum reducens MI-1: NC_009253]	29 kDa	9.436	11.423	10.325	10.879	19.854	17.727
118	Dred_0459	hypothetical protein [Desulfotomaculum reducens MI-1: NC_009253]	10 kDa	14.678	16.182	11.264	10.879	17.207	9.3298
119	Dred_0221	ribosomal protein S3 [Desulfotomaculum reducens MI-1: NC_009253]	25 kDa	15.727	8.5671	13.141	7.253	9.2654	9.3298
120	Dred_0771	extracellular solute-binding protein, family 3 [Desulfotomaculum reducens MI-1: NC_009253]	28 kDa	13.63	12.375	14.08	10.879	15.883	17.727
121	Dred_0369	FAD linked oxidase domain protein [Desulfotomaculum reducens MI-1: NC_009253]	51 kDa	11.533	14.278	6.5707	9.9728	5.2945	6.5309
122	Dred_0367	electron transfer flavoprotein beta-subunit [Desulfotomaculum reducens MI-1: NC_009253]	28 kDa	10.484	9.519	10.325	9.0662	5.2945	6.5309
123	Dred_1114	Formate dehydrogenase [Desulfotomaculum reducens MI-1: NC_009253]	90 kDa	5.2422	5.7114	1.8773	7.253	1.3236	6.5309
124	Dred_1647	tyrosyl-tRNA synthetase [Desulfotomaculum reducens MI-1: NC_009253]	46 kDa	12.581	17.134	11.264	4.5331	6.6181	4.6649
125	Dred_2154	putative CheW protein [Desulfotomaculum reducens MI-1: NC_009253]	16 kDa	11.533	9.519	13.141	8.1596	13.236	11.196
126	Dred_0684	cell division protein FtsZ [Desulfotomaculum reducens MI-1: NC_009253]	37 kDa	8.3876	8.5671	8.448	11.786	7.9417	9.3298
127	Dred_0689	protein of unknown function DUF162 [Desulfotomaculum reducens MI-1: NC_009253]	20 kDa	6.2907	12.375	10.325	13.599	3.9709	9.3298
128	Dred_1950	Polyribonucleotide nucleotidyltransferase [Desulfotomaculum reducens MI-1: NC_009253]	81 kDa	11.533	7.6152	13.141	9.9728	10.589	5.5979
129	Dred_3185	putative dissimilatory sulfite reductase subunit D [Desulfotomaculum reducens MI-1: NC_009253]	8 kDa	3.1453	2.8557	6.5707	2.7199	6.6181	5.5979
130	Dred_1904	hypothetical protein [Desulfotomaculum reducens MI-1: NC_009253]	29 kDa	9.436	15.23	9.3867	10.879	9.2654	13.062
131	Dred_1867	malate dehydrogenase, NAD-dependent [Desulfotomaculum reducens MI-1: NC_009253]	33 kDa	8.3876	4.7595	8.448	8.1596	15.883	13.995
132	Dred_2370	adenylosuccinate lyase [Desulfotomaculum reducens MI-1: NC_009253]	49 kDa	4.1938	1.9038	8.448	3.6265	7.9417	7.4639
133	Dred_1352	fructose-1,6-bisphosphatase, class II [Desulfotomaculum reducens MI-1: NC_009253]	35 kDa	8.3876	14.278	8.448	9.9728	7.9417	11.196
134	Dred_1620	phenylalanyl-tRNA synthetase, beta subunit [Desulfotomaculum reducens MI-1: NC_009253]	90 kDa	4.1938	5.7114	4.6933	3.6265	3.9709	15.861
135	Dred_2457	oligoendopeptidase F [Desulfotomaculum reducens MI-1: NC_009253]	69 kDa	7.3391	10.471	11.264	4.5331	5.2945	4.6649
136	Dred_0240	ribosomal protein S13 [Desulfotomaculum reducens MI-1: NC_009253]	14 kDa	7.3391	4.7595	4.6933	5.4397	3.9709	6.5309
137	Dred_1783	protein of unknown function DUF224, cysteine-rich region domain protein [Desulfotomaculum reducens MI-1: NC_009253]	43 kDa	9.436	9.519	9.3867	4.5331	5.2945	5.5979
138	Dred_2017	TatD-related deoxyribonuclease [Desulfotomaculum reducens MI-1: NC_009253]	28 kDa	11.533	9.519	9.3867	13.599	9.2654	14.928
139	Dred_0618	cell wall hydrolase/autolysin [Desulfotomaculum reducens MI-1: NC_009253]	50 kDa	12.581	14.278	13.141	11.786	5.2945	3.7319
140	Dred_3308	ribosomal protein S6 [Desulfotomaculum reducens MI-1: NC_009253]	11 kDa	7.3391	5.7114	4.6933	7.253	2.6472	5.5979
141	Dred_1741	Peptidylprolyl isomerase [Desulfotomaculum reducens MI-1: NC_009253]	16 kDa	18.872	18.086	13.141	14.506	17.207	18.66
142	Dred_2737	methyl-accepting chemotaxis sensory transducer [Desulfotomaculum reducens MI-1: NC_009253]
143	Dred_0015	seryl-tRNA synthetase [Desulfotomaculum reducens MI-1: NC_009253]	48 kDa	7.3391	4.7595	8.448	3.6265	5.2945	8.3968
144	Dred_2212	Rubrerythrin [Desulfotomaculum reducens MI-1: NC_009253]	20 kDa	9.436	8.5671	6.5707	8.1596	7.9417	10.263
145	Dred_0779	methyl-accepting chemotaxis sensory transducer [Desulfotomaculum reducens MI-1: NC_009253]	30 kDa	15.727	14.278	12.203	9.9728	9.2654	18.66
146	Dred_1572	methyl-accepting chemotaxis sensory transducer [Desulfotomaculum reducens MI-1: NC_009253]
147	Dred_2987	Phosphopyruvate hydratase [Desulfotomaculum reducens MI-1: NC_009253]	46 kDa	28.308	22.845	21.589	30.825	46.327	50.381
148	Dred_3198	protein of unknown function DUF224, cysteine-rich region domain protein [Desulfotomaculum reducens MI-1: NC_009253]	52 kDa	4.1938	5.7114	4.6933	5.4397	3.9709	9.3298
149	Dred_1888	hypothetical protein [Desulfotomaculum reducens MI-1: NC_009253]	16 kDa	14.678	15.23	12.203	15.413	7.9417	11.196
150	Dred_0230	ribosomal protein L6 [Desulfotomaculum reducens MI-1: NC_009253]	20 kDa	15.727	10.471	15.019	7.253	6.6181	2.7989
151	Dred_0257	ribosomal protein S9 [Desulfotomaculum reducens MI-1: NC_009253]	15 kDa	9.436	6.6633	10.325	5.4397	9.2654	7.4639
152	Dred_0407	TRAP dicarboxylate transporter, DctP subunit [Desulfotomaculum reducens MI-1: NC_009253]	38 kDa	11.533	4.7595	5.632	9.0662	0	0
153	Dred_0462	4Fe-4S ferredoxin, iron-sulfur binding domain protein [Desulfotomaculum reducens MI-1: NC_009253]	29 kDa	6.2907	2.8557	5.632	4.5331	0	0.93298
154	Dred_1573	extracellular solute-binding protein, family 3 [Desulfotomaculum reducens MI-1: NC_009253]	35 kDa	15.727	8.5671	10.325	9.9728	0	1.866
155	Dred_1967	prolyl-tRNA synthetase [Desulfotomaculum reducens MI-1: NC_009253]	63 kDa	5.2422	3.8076	6.5707	6.3463	6.6181	9.3298
156	Dred_1163	stage IV sporulation protein A [Desulfotomaculum reducens MI-1: NC_009253]	56 kDa	8.3876	4.7595	8.448	4.5331	1.3236	3.7319
157	Dred_0211	ribosomal protein S7 [Desulfotomaculum reducens MI-1: NC_009253]	18 kDa	8.3876	6.6633	5.632	6.3463	2.6472	4.6649
158	Dred_1257	FMN-dependent alpha-hydroxy acid dehydrogenase [Desulfotomaculum reducens MI-1: NC_009253]	35 kDa	7.3391	3.8076	4.6933	5.4397	9.2654	8.3968
159	Dred_2063	adenosylhomocysteinase [Desulfotomaculum reducens MI-1: NC_009253]	46 kDa	3.1453	4.7595	3.7547	6.3463	3.9709	8.3968
160	Dred_0140	4Fe-4S ferredoxin, iron-sulfur binding domain protein [Desulfotomaculum reducens MI-1: NC_009253]	37 kDa	2.0969	0.9519	3.7547	2.7199	5.2945	4.6649
161	Dred_0147	4Fe-4S ferredoxin, iron-sulfur binding domain protein [Desulfotomaculum reducens MI-1: NC_009253]
162	Dred_2515	leucyl-tRNA synthetase [Desulfotomaculum reducens MI-1: NC_009253]	94 kDa	4.1938	7.6152	6.5707	2.7199	6.6181	8.3968
163	Dred_0231	ribosomal protein L18 [Desulfotomaculum reducens MI-1: NC_009253]	13 kDa	7.3391	2.8557	4.6933	3.6265	6.6181	4.6649
164	Dred_1615	ribosomal protein L20 [Desulfotomaculum reducens MI-1: NC_009253]	14 kDa	3.1453	0.9519	4.6933	3.6265	2.6472	6.5309
165	Dred_0214	ribosomal protein S10 [Desulfotomaculum reducens MI-1: NC_009253]	12 kDa	8.3876	10.471	10.325	4.5331	1.3236	0
166	Dred_2301	extracellular solute-binding protein, family 1 [Desulfotomaculum reducens MI-1: NC_009253]	32 kDa	12.581	6.6633	11.264	7.253	0	0
167	Dred_3079	sigma 54 modulation protein/ribosomal protein S30EA [Desulfotomaculum reducens MI-1: NC_009253]	20 kDa	5.2422	7.6152	10.325	9.9728	5.2945	8.3968
168	Dred_2535	ribosomal protein L21 [Desulfotomaculum reducens MI-1: NC_009253]	13 kDa	1.0484	1.9038	3.7547	2.7199	1.3236	3.7319
169	Dred_1281	asparaginyl-tRNA synthetase [Desulfotomaculum reducens MI-1: NC_009253]	50 kDa	4.1938	4.7595	3.7547	6.3463	6.6181	6.5309
170	Dred_1951	ribosomal protein S15 [Desulfotomaculum reducens MI-1: NC_009253]	11 kDa	4.1938	4.7595	5.632	3.6265	2.6472	4.6649
171	Dred_1720	Extracellular ligand-binding receptor [Desulfotomaculum reducens MI-1: NC_009253]	42 kDa	7.3391	2.8557	8.448	4.5331	1.3236	1.866
172	Dred_1441	hypothetical protein [Desulfotomaculum reducens MI-1: NC_009253]	13 kDa	6.2907	7.6152	4.6933	7.253	7.9417	6.5309
173	Dred_3105	hypothetical protein [Desulfotomaculum reducens MI-1: NC_009253]	22 kDa	12.581	11.423	7.5093	13.599	0	0
174	Dred_0129	Formate--tetrahydrofolate ligase [Desulfotomaculum reducens MI-1: NC_009253]	61 kDa	5.2422	5.7114	8.448	4.5331	5.2945	8.3968
175	Dred_2095	Propanediol utilization protein [Desulfotomaculum reducens MI-1: NC_009253]	23 kDa	6.2907	4.7595	5.632	6.3463	9.2654	8.3968
176	Dred_0727	extracellular solute-binding protein, family 3 [Desulfotomaculum reducens MI-1: NC_009253]	29 kDa	11.533	8.5671	11.264	13.599	1.3236	1.866
177	Dred_0453	secretion protein HlyD family protein [Desulfotomaculum reducens MI-1: NC_009253]	31 kDa	10.484	6.6633	10.325	8.1596	1.3236	0
178	Dred_0232	ribosomal protein S5 [Desulfotomaculum reducens MI-1: NC_009253]	17 kDa	6.2907	8.5671	7.5093	8.1596	5.2945	6.5309
179	Dred_0226	ribosomal protein L24 [Desulfotomaculum reducens MI-1: NC_009253]	12 kDa	3.1453	2.8557	4.6933	0.90662	1.3236	0.93298
180	Dred_1672	protein of unknown function DUF711 [Desulfotomaculum reducens MI-1: NC_009253]	47 kDa	3.1453	1.9038	3.7547	2.7199	7.9417	12.129
181	Dred_2090	Riboflavin synthase [Desulfotomaculum reducens MI-1: NC_009253]	17 kDa	4.1938	1.9038	2.816	6.3463	6.6181	11.196
182	Dred_0050	4Fe-4S ferredoxin, iron-sulfur binding domain protein [Desulfotomaculum reducens MI-1: NC_009253]	9 kDa	12.581	6.6633	11.264	6.3463	14.56	14.928
183	Dred_2822	4Fe-4S ferredoxin, iron-sulfur binding domain protein [Desulfotomaculum reducens MI-1: NC_009253]
184	Dred_0191	glutamyl-tRNA synthetase [Desulfotomaculum reducens MI-1: NC_009253]	55 kDa	6.2907	7.6152	5.632	3.6265	9.2654	10.263
185	Dred_0614	putative endoribonuclease L-PSP [Desulfotomaculum reducens MI-1: NC_009253]	14 kDa	5.2422	6.6633	6.5707	5.4397	9.2654	7.4639
186	Dred_0634	CoB--CoM heterodisulfide reductase [Desulfotomaculum reducens MI-1: NC_009253]	31 kDa	6.2907	7.6152	3.7547	4.5331	6.6181	4.6649
187	Dred_1781	Enoyl-CoA hydratase/isomerase [Desulfotomaculum reducens MI-1: NC_009253]	28 kDa	11.533	9.519	12.203	6.3463	6.6181	8.3968
188	Dred_0401	Enoyl-CoA hydratase/isomerase [Desulfotomaculum reducens MI-1: NC_009253]
189	Dred_2441	putative CheW protein [Desulfotomaculum reducens MI-1: NC_009253]	18 kDa	5.2422	6.6633	5.632	5.4397	7.9417	5.5979
190	Dred_2227	protein of unknown function DUF534 [Desulfotomaculum reducens MI-1: NC_009253]	36 kDa	3.1453	6.6633	6.5707	4.5331	2.6472	0.93298
191	Dred_1978	ribosomal protein S2 [Desulfotomaculum reducens MI-1: NC_009253]	26 kDa	4.1938	3.8076	5.632	2.7199	1.3236	4.6649
192	Dred_2728	Nicotinate-nucleotide--dimethylbenzimidazole phosphoribosyltransferase [Desulfotomaculum reducens MI-1: NC_009253]	37 kDa	8.3876	11.423	5.632	8.1596	1.3236	8.3968
193	Dred_2828	hypothetical protein [Desulfotomaculum reducens MI-1: NC_009253]	37 kDa	9.436	9.519	5.632	11.786	0	0
194	Dred_0134	Triose-phosphate isomerase [Desulfotomaculum reducens MI-1: NC_009253]	27 kDa	5.2422	4.7595	7.5093	4.5331	6.6181	11.196
195	Dred_2284	nitrogen-fixing NifU domain protein [Desulfotomaculum reducens MI-1: NC_009253]	8 kDa	5.2422	5.7114	4.6933	7.253	13.236	11.196
196	Dred_2340	glutamyl-tRNA	54 kDa	2.0969	3.8076	5.632	5.4397	2.6472	13.062
197	Dred_3159	UDP-N-acetylglucosamine 2-epimerase [Desulfotomaculum reducens MI-1: NC_009253]	43 kDa	8.3876	8.5671	6.5707	2.7199	5.2945	5.5979
198	Dred_1064	acetyl-CoA carboxylase, biotin carboxyl carrier protein [Desulfotomaculum reducens MI-1: NC_009253]	70 kDa	8.3876	7.6152	8.448	8.1596	7.9417	8.3968
199	Dred_0234	ribosomal protein L15 [Desulfotomaculum reducens MI-1: NC_009253]	15 kDa	4.1938	3.8076	8.448	4.5331	6.6181	4.6649
200	Dred_2757	TRAP dicarboxylate transporter, DctP subunit [Desulfotomaculum reducens MI-1: NC_009253]	39 kDa	10.484	5.7114	10.325	11.786	0	0
201	Dred_3138	O-antigen polymerase [Desulfotomaculum reducens MI-1: NC_009253]	86 kDa	8.3876	8.5671	4.6933	4.5331	3.9709	2.7989
202	Dred_2472	Glycine--tRNA ligase [Desulfotomaculum reducens MI-1: NC_009253]	77 kDa	4.1938	3.8076	4.6933	3.6265	6.6181	8.3968
203	Dred_0101	protein of unknown function DUF39 [Desulfotomaculum reducens MI-1: NC_009253]	43 kDa	4.1938	5.7114	5.632	5.4397	6.6181	10.263
204	Dred_0705	beta-lactamase domain protein [Desulfotomaculum reducens MI-1: NC_009253]	59 kDa	6.2907	3.8076	5.632	6.3463	1.3236	5.5979
205	Dred_1636	hypothetical protein [Desulfotomaculum reducens MI-1: NC_009253]	35 kDa	2.0969	1.9038	1.8773	3.6265	2.6472	7.4639
206	Dred_2083	vacuolar-type H+-ATPase subunit H [Desulfotomaculum reducens MI-1: NC_009253]	17 kDa	6.2907	2.8557	1.8773	3.6265	1.3236	5.5979
207	Dred_1736	thioredoxin reductase [Desulfotomaculum reducens MI-1: NC_009253]	33 kDa	4.1938	10.471	6.5707	4.5331	6.6181	8.3968
208	Dred_2027	methyl-accepting chemotaxis sensory transducer [Desulfotomaculum reducens MI-1: NC_009253]	29 kDa	15.727	15.23	14.08	9.9728	14.56	14.928
209	Dred_1960	NusA antitermination factor [Desulfotomaculum reducens MI-1: NC_009253]	44 kDa	2.0969	5.7114	1.8773	1.8132	1.3236	3.7319
210	Dred_0203	ribosomal protein L11 [Desulfotomaculum reducens MI-1: NC_009253]	15 kDa	6.2907	5.7114	7.5093	4.5331	5.2945	4.6649
211	Dred_2902	Glucose-6-phosphate isomerase [Desulfotomaculum reducens MI-1: NC_009253]	53 kDa	6.2907	3.8076	2.816	1.8132	0	1.866
212	Dred_3183	arginyl-tRNA synthetase [Desulfotomaculum reducens MI-1: NC_009253]	63 kDa	5.2422	8.5671	9.3867	2.7199	9.2654	7.4639
213	Dred_1420	hypothetical protein [Desulfotomaculum reducens MI-1: NC_009253]	17 kDa	1.0484	3.8076	2.816	3.6265	2.6472	5.5979
214	Dred_1963	polysaccharide deacetylase [Desulfotomaculum reducens MI-1: NC_009253]	30 kDa	11.533	5.7114	12.203	8.1596	0	0
215	Dred_2674	iron-containing alcohol dehydrogenase [Desulfotomaculum reducens MI-1: NC_009253]	40 kDa	4.1938	6.6633	6.5707	2.7199	2.6472	4.6649
216	Dred_3141	hypothetical protein [Desulfotomaculum reducens MI-1: NC_009253]	41 kDa	3.1453	2.8557	3.7547	1.8132	0	1.866
217	Dred_0385	methyl-accepting chemotaxis sensory transducer [Desulfotomaculum reducens MI-1: NC_009253]	29 kDa	6.2907	7.6152	8.448	3.6265	7.9417	5.5979
218	Dred_0762	thioredoxin [Desulfotomaculum reducens MI-1: NC_009253]	12 kDa	9.436	11.423	9.3867	7.253	10.589	8.3968
219	Dred_2497	GrpE protein [Desulfotomaculum reducens MI-1: NC_009253]	22 kDa	2.0969	3.8076	4.6933	5.4397	5.2945	2.7989
220	Dred_0256	ribosomal protein L13 [Desulfotomaculum reducens MI-1: NC_009253]	16 kDa	0	0.9519	1.8773	0	0	0
221	Dred_1071	glutamate synthase	51 kDa	4.1938	7.6152	5.632	3.6265	1.3236	4.6649
222	Dred_0277	Argininosuccinate synthase [Desulfotomaculum reducens MI-1: NC_009253]	44 kDa	3.1453	2.8557	1.8773	3.6265	0	4.6649
223	Dred_2684	ribonuclease PH [Desulfotomaculum reducens MI-1: NC_009253]	27 kDa	4.1938	3.8076	3.7547	3.6265	3.9709	8.3968
224	Dred_2243	hypothetical protein [Desulfotomaculum reducens MI-1: NC_009253]	21 kDa	9.436	9.519	9.3867	5.4397	0	0
225	Dred_3070	carboxyl-terminal protease [Desulfotomaculum reducens MI-1: NC_009253]	42 kDa	10.484	6.6633	9.3867	10.879	0	0
226	Dred_1063	hypothetical protein [Desulfotomaculum reducens MI-1: NC_009253]	23 kDa	10.484	11.423	10.325	17.226	0	0
227	Dred_2312	pyruvate kinase [Desulfotomaculum reducens MI-1: NC_009253]	62 kDa	3.1453	1.9038	3.7547	2.7199	2.6472	2.7989
228	Dred_2890	thiamine biosynthesis protein ThiC [Desulfotomaculum reducens MI-1: NC_009253]	47 kDa	2.0969	1.9038	2.816	3.6265	5.2945	1.866
229	Dred_0286	3-isopropylmalate dehydratase, large subunit [Desulfotomaculum reducens MI-1: NC_009253]	45 kDa	2.0969	2.8557	4.6933	3.6265	0	2.7989
230	Dred_3189	Indolepyruvate ferredoxin oxidoreductase [Desulfotomaculum reducens MI-1: NC_009253]	65 kDa	8.3876	4.7595	3.7547	8.1596	0	4.6649
231	Dred_3204	membrane lipoprotein lipid attachment site [Desulfotomaculum reducens MI-1: NC_009253]	38 kDa	10.484	10.471	7.5093	9.9728	0	0
232	Dred_2807	glutamine synthetase, type I [Desulfotomaculum reducens MI-1: NC_009253]	50 kDa	5.2422	3.8076	2.816	4.5331	3.9709	7.4639
233	Dred_0139	4Fe-4S ferredoxin, iron-sulfur binding domain protein [Desulfotomaculum reducens MI-1: NC_009253]	35 kDa	2.0969	2.8557	4.6933	3.6265	6.6181	5.5979
234	Dred_0146	4Fe-4S ferredoxin, iron-sulfur binding domain protein [Desulfotomaculum reducens MI-1: NC_009253]
235	Dred_1176	methyl-accepting chemotaxis sensory transducer [Desulfotomaculum reducens MI-1: NC_009253]	30 kDa	3.1453	5.7114	4.6933	2.7199	2.6472	1.866
236	Dred_0193	cysteinyl-tRNA synthetase [Desulfotomaculum reducens MI-1: NC_009253]	56 kDa	4.1938	3.8076	4.6933	5.4397	1.3236	4.6649
237	Dred_1242	SirA family protein [Desulfotomaculum reducens MI-1: NC_009253]	22 kDa	6.2907	5.7114	6.5707	1.8132	5.2945	2.7989
238	Dred_2897	hypothetical protein [Desulfotomaculum reducens MI-1: NC_009253]	14 kDa	6.2907	9.519	8.448	6.3463	7.9417	7.4639
239	Dred_1680	Uracil phosphoribosyltransferase [Desulfotomaculum reducens MI-1: NC_009253]	21 kDa	1.0484	2.8557	0.93867	0.90662	1.3236	3.7319
240	Dred_0294	phosphoglucosamine mutase [Desulfotomaculum reducens MI-1: NC_009253]	48 kDa	5.2422	0.9519	2.816	6.3463	9.2654	9.3298
241	Dred_1619	phenylalanyl-tRNA synthetase, alpha subunit [Desulfotomaculum reducens MI-1: NC_009253]	38 kDa	1.0484	2.8557	0.93867	7.253	3.9709	6.5309
242	Dred_2689	Methylaspartate ammonia-lyase [Desulfotomaculum reducens MI-1: NC_009253]	46 kDa	4.1938	0	5.632	0.90662	0	3.7319
243	Dred_0219	ribosomal protein S19 [Desulfotomaculum reducens MI-1: NC_009253]	11 kDa	6.2907	5.7114	8.448	4.5331	5.2945	6.5309
244	Dred_2330	CoA-binding domain protein [Desulfotomaculum reducens MI-1: NC_009253]	16 kDa	4.1938	2.8557	2.816	4.5331	1.3236	3.7319
245	Dred_0735	beta-lactamase domain protein [Desulfotomaculum reducens MI-1: NC_009253]	22 kDa	2.0969	1.9038	3.7547	3.6265	3.9709	7.4639
246	Dred_0443	alpha-glucan phosphorylase [Desulfotomaculum reducens MI-1: NC_009253]	98 kDa	2.0969	3.8076	2.816	3.6265	0	2.7989
247	Dred_1239	Superoxide dismutase [Desulfotomaculum reducens MI-1: NC_009253]	23 kDa	6.2907	3.8076	4.6933	2.7199	5.2945	4.6649
248	Dred_0911	protein of unknown function DUF1121 [Desulfotomaculum reducens MI-1: NC_009253]	23 kDa	3.1453	0.9519	2.816	0.90662	3.9709	3.7319
249	Dred_1804	GatB/Yqey domain protein [Desulfotomaculum reducens MI-1: NC_009253]	16 kDa	7.3391	6.6633	4.6933	4.5331	0	1.866
250	Dred_1149	phospho-2-dehydro-3-deoxyheptonate aldolase [Desulfotomaculum reducens MI-1: NC_009253]	37 kDa	2.0969	5.7114	2.816	5.4397	0	2.7989
251	Dred_0782	phospho-2-dehydro-3-deoxyheptonate aldolase [Desulfotomaculum reducens MI-1: NC_009253]
252	Dred_2459	protein of unknown function DUF34 [Desulfotomaculum reducens MI-1: NC_009253]	40 kDa	5.2422	1.9038	1.8773	5.4397	5.2945	9.3298
253	Dred_1644	copper amine oxidase domain protein [Desulfotomaculum reducens MI-1: NC_009253]	49 kDa	6.2907	2.8557	2.816	9.0662	3.9709	2.7989
254	Dred_0064	transcriptional regulator, AbrB family [Desulfotomaculum reducens MI-1: NC_009253]	10 kDa	4.1938	7.6152	3.7547	5.4397	3.9709	0.93298
255	Dred_0142	protein of unknown function DUF224, cysteine-rich region domain protein [Desulfotomaculum reducens MI-1: NC_009253]	48 kDa	5.2422	1.9038	2.816	3.6265	0	0.93298
256	Dred_0368	electron transfer flavoprotein, alpha subunit [Desulfotomaculum reducens MI-1: NC_009253]	37 kDa	4.1938	4.7595	4.6933	6.3463	2.6472	5.5979
257	Dred_1927	protein of unknown function DUF520 [Desulfotomaculum reducens MI-1: NC_009253]	19 kDa	3.1453	0.9519	3.7547	5.4397	3.9709	5.5979
258	Dred_3233	nitroreductase [Desulfotomaculum reducens MI-1: NC_009253]	24 kDa	4.1938	2.8557	3.7547	2.7199	1.3236	3.7319
259	Dred_0043	conserved hypothetical protein 103 [Desulfotomaculum reducens MI-1: NC_009253]	11 kDa	6.2907	3.8076	3.7547	4.5331	1.3236	1.866
260	Dred_3074	Transketolase, central region [Desulfotomaculum reducens MI-1: NC_009253]	33 kDa	0	5.7114	3.7547	3.6265	6.6181	8.3968
261	Dred_2690	methylaspartate mutase, E subunit [Desulfotomaculum reducens MI-1: NC_009253]	53 kDa	3.1453	4.7595	7.5093	3.6265	7.9417	3.7319
262	Dred_1318	phosphoribosyltransferase [Desulfotomaculum reducens MI-1: NC_009253]	23 kDa	2.0969	1.9038	1.8773	2.7199	0	6.5309
263	Dred_2156	glutamate-1-semialdehyde-2,1-aminomutase [Desulfotomaculum reducens MI-1: NC_009253]	47 kDa	1.0484	3.8076	1.8773	3.6265	1.3236	1.866
264	Dred_3297	peptidase M23B [Desulfotomaculum reducens MI-1: NC_009253]	49 kDa	5.2422	7.6152	5.632	8.1596	0	0.93298
265	Dred_1133	tryptophanyl-tRNA synthetase [Desulfotomaculum reducens MI-1: NC_009253]	37 kDa	3.1453	3.8076	3.7547	2.7199	1.3236	0
266	Dred_2849	hypothetical protein [Desulfotomaculum reducens MI-1: NC_009253]	11 kDa	2.0969	5.7114	3.7547	4.5331	3.9709	4.6649
267	Dred_3201	protein of unknown function DUF964 [Desulfotomaculum reducens MI-1: NC_009253]	17 kDa	4.1938	6.6633	4.6933	4.5331	3.9709	8.3968
268	Dred_0243	DNA-directed RNA polymerase, alpha subunit [Desulfotomaculum reducens MI-1: NC_009253]	35 kDa	6.2907	7.6152	3.7547	3.6265	2.6472	3.7319
269	Dred_0229	ribosomal protein S8 [Desulfotomaculum reducens MI-1: NC_009253]	15 kDa	0	1.9038	2.816	0	0	0
270	Dred_3064	conserved hypothetical protein 341 [Desulfotomaculum reducens MI-1: NC_009253]	51 kDa	6.2907	3.8076	8.448	7.253	0	0
271	Dred_0202	NusG antitermination factor [Desulfotomaculum reducens MI-1: NC_009253]	20 kDa	4.1938	5.7114	5.632	3.6265	2.6472	3.7319
272	Dred_2369	phosphoribosylaminoimidazole-succinocarboxamide synthase [Desulfotomaculum reducens MI-1: NC_009253]	27 kDa	3.1453	5.7114	2.816	7.253	0	3.7319
273	Dred_2522	periplasmic binding protein/LacI transcriptional regulator [Desulfotomaculum reducens MI-1: NC_009253]	34 kDa	8.3876	1.9038	9.3867	5.4397	0	0
274	Dred_1049	peptidase U62, modulator of DNA gyrase [Desulfotomaculum reducens MI-1: NC_009253]	48 kDa	3.1453	3.8076	5.632	5.4397	5.2945	9.3298
275	Dred_3151	ATP synthase F1, gamma subunit [Desulfotomaculum reducens MI-1: NC_009253]	31 kDa	1.0484	2.8557	3.7547	2.7199	2.6472	1.866
276	Dred_2055	ribosomal protein S16 [Desulfotomaculum reducens MI-1: NC_009253]	10 kDa	3.1453	1.9038	2.816	1.8132	2.6472	2.7989
277	Dred_0208	DNA-directed RNA polymerase, beta' subunit [Desulfotomaculum reducens MI-1: NC_009253]	133 kDa	1.0484	1.9038	1.8773	2.7199	0	0.93298
278	Dred_2505	ribosomal protein S20 [Desulfotomaculum reducens MI-1: NC_009253]	10 kDa	0	1.9038	0	0	0	0.93298
279	Dred_0488	spermidine synthase [Desulfotomaculum reducens MI-1: NC_009253]	31 kDa	2.0969	2.8557	2.816	2.7199	5.2945	6.5309
280	Dred_2518	RNP-1-like RNA-binding protein [Desulfotomaculum reducens MI-1: NC_009253]	9 kDa	2.0969	5.7114	3.7547	4.5331	5.2945	7.4639
281	Dred_1066	protein of unknown function DUF322 [Desulfotomaculum reducens MI-1: NC_009253]	14 kDa	4.1938	6.6633	6.5707	2.7199	6.6181	6.5309
282	Dred_0175	lysyl-tRNA synthetase [Desulfotomaculum reducens MI-1: NC_009253]	58 kDa	1.0484	0.9519	1.8773	1.8132	2.6472	4.6649
283	Dred_0773	protein of unknown function DUF965 [Desulfotomaculum reducens MI-1: NC_009253]	10 kDa	2.0969	5.7114	4.6933	5.4397	5.2945	4.6649
284	Dred_1167	aspartate kinase [Desulfotomaculum reducens MI-1: NC_009253]	45 kDa	1.0484	3.8076	1.8773	3.6265	0	0.93298
285	Dred_2160	Porphobilinogen synthase [Desulfotomaculum reducens MI-1: NC_009253]	36 kDa	0	0.9519	3.7547	3.6265	6.6181	9.3298
286	Dred_2440	CheA signal transduction histidine kinase [Desulfotomaculum reducens MI-1: NC_009253]	77 kDa	4.1938	6.6633	4.6933	3.6265	1.3236	0
287	Dred_1344	Stress responsive alpha-beta barrel domain protein [Desulfotomaculum reducens MI-1: NC_009253]	11 kDa	2.0969	3.8076	2.816	2.7199	1.3236	1.866
288	Dred_2491	histidine triad	12 kDa	3.1453	4.7595	3.7547	6.3463	3.9709	4.6649
289	Dred_0223	ribosomal protein L29 [Desulfotomaculum reducens MI-1: NC_009253]	8 kDa	5.2422	2.8557	5.632	3.6265	5.2945	1.866
290	Dred_2144	branched-chain amino acid aminotransferase [Desulfotomaculum reducens MI-1: NC_009253]	40 kDa	2.0969	3.8076	0.93867	2.7199	0	3.7319
291	Dred_2914	hypothetical protein [Desulfotomaculum reducens MI-1: NC_009253]	11 kDa	4.1938	4.7595	3.7547	1.8132	3.9709	1.866
292	Dred_1229	hypothetical protein [Desulfotomaculum reducens MI-1: NC_009253]	18 kDa	2.0969	3.8076	2.816	2.7199	1.3236	1.866
293	Dred_2073	malonyl CoA-acyl carrier protein transacylase [Desulfotomaculum reducens MI-1: NC_009253]	33 kDa	2.0969	3.8076	4.6933	6.3463	5.2945	8.3968
294	Dred_1695	aminotransferase, class I and II [Desulfotomaculum reducens MI-1: NC_009253]	44 kDa	2.0969	0.9519	2.816	0.90662	2.6472	2.7989
295	Dred_0100	ribose-phosphate pyrophosphokinase [Desulfotomaculum reducens MI-1: NC_009253]	34 kDa	2.0969	0.9519	3.7547	0.90662	1.3236	2.7989
296	Dred_0396	hypothetical protein [Desulfotomaculum reducens MI-1: NC_009253]	37 kDa	1.0484	2.8557	2.816	2.7199	2.6472	1.866
297	Dred_0406	pyridoxal phosphate-dependent enzymes, D-cysteine desulfhydrase family [Desulfotomaculum reducens MI-1: NC_009253]
298	Dred_1802	hypothetical protein [Desulfotomaculum reducens MI-1: NC_009253]	11 kDa	2.0969	3.8076	1.8773	5.4397	0	3.7319
299	Dred_1762	translation elongation factor G [Desulfotomaculum reducens MI-1: NC_009253]	74 kDa	2.0969	0	2.816	3.6265	1.3236	3.7319
300	Dred_3134	DegT/DnrJ/EryC1/StrS aminotransferase [Desulfotomaculum reducens MI-1: NC_009253]	42 kDa	1.0484	0	2.816	2.7199	3.9709	8.3968
301	Dred_1685	oxidoreductase FAD/NAD	28 kDa	3.1453	3.8076	2.816	3.6265	3.9709	5.5979
302	Dred_2989	Triose-phosphate isomerase [Desulfotomaculum reducens MI-1: NC_009253]	26 kDa	7.3391	2.8557	2.816	2.7199	1.3236	3.7319
303	Dred_0210	ribosomal protein S12 [Desulfotomaculum reducens MI-1: NC_009253]	14 kDa	3.1453	2.8557	3.7547	0.90662	0	1.866
304	Dred_2091	GTP cyclohydrolase II [Desulfotomaculum reducens MI-1: NC_009253]	45 kDa	2.0969	3.8076	1.8773	5.4397	0	0.93298
305	Dred_0776	protein of unknown function DUF1292 [Desulfotomaculum reducens MI-1: NC_009253]	10 kDa	4.1938	3.8076	6.5707	6.3463	5.2945	5.5979
306	Dred_0046	hypothetical protein [Desulfotomaculum reducens MI-1: NC_009253]	25 kDa	3.1453	6.6633	2.816	4.5331	3.9709	4.6649
307	Dred_3112	cell envelope-related transcriptional attenuator [Desulfotomaculum reducens MI-1: NC_009253]	47 kDa	4.1938	1.9038	2.816	4.5331	0	0.93298
308	Dred_3135	GDP-mannose 4,6-dehydratase [Desulfotomaculum reducens MI-1: NC_009253]	41 kDa	1.0484	0.9519	0.93867	1.8132	6.6181	2.7989
309	Dred_0225	ribosomal protein L14 [Desulfotomaculum reducens MI-1: NC_009253]	13 kDa	0	0	2.816	0.90662	0	1.866
310	Dred_2826	ATPase [Desulfotomaculum reducens MI-1: NC_009253]	41 kDa	3.1453	0	1.8773	1.8132	2.6472	1.866
311	Dred_2375	GMP synthase, large subunit [Desulfotomaculum reducens MI-1: NC_009253]	57 kDa	1.0484	0	0.93867	0.90662	2.6472	2.7989
312	Dred_1089	hypothetical protein [Desulfotomaculum reducens MI-1: NC_009253]	33 kDa	6.2907	2.8557	4.6933	7.253	0	0
313	Dred_2207	homocysteine S-methyltransferase [Desulfotomaculum reducens MI-1: NC_009253]	86 kDa	1.0484	0.9519	1.8773	3.6265	1.3236	3.7319
314	Dred_3163	sugar-phosphate isomerases, RpiB/LacA/LacB family [Desulfotomaculum reducens MI-1: NC_009253]	16 kDa	1.0484	1.9038	1.8773	0.90662	1.3236	0
315	Dred_1445	Nitrate reductase, gamma subunit [Desulfotomaculum reducens MI-1: NC_009253]	34 kDa	5.2422	5.7114	6.5707	1.8132	1.3236	0.93298
316	Dred_2782	NLPA lipoprotein [Desulfotomaculum reducens MI-1: NC_009253]	35 kDa	2.0969	1.9038	2.816	4.5331	0	0.93298
317	Dred_3214	putative aminopeptidase [Desulfotomaculum reducens MI-1: NC_009253]	42 kDa	2.0969	1.9038	0.93867	3.6265	1.3236	3.7319
318	Dred_2896	acetolactate synthase, small subunit [Desulfotomaculum reducens MI-1: NC_009253]	19 kDa	1.0484	3.8076	3.7547	5.4397	9.2654	7.4639
319	Dred_0135	phosphoglycerate mutase, 2,3-bisphosphoglycerate-independent [Desulfotomaculum reducens MI-1: NC_009253]	56 kDa	0	1.9038	0	2.7199	1.3236	2.7989
320	Dred_3306	ribosomal protein S18 [Desulfotomaculum reducens MI-1: NC_009253]	9 kDa	0	1.9038	0.93867	0.90662	0	0
321	Dred_0222	ribosomal protein L16 [Desulfotomaculum reducens MI-1: NC_009253]	16 kDa	3.1453	2.8557	0	1.8132	2.6472	1.866
322	Dred_1145	hypothetical protein [Desulfotomaculum reducens MI-1: NC_009253]	15 kDa	0	0	0	0	2.6472	5.5979
323	Dred_3154	ATP synthase F0, B subunit [Desulfotomaculum reducens MI-1: NC_009253]	21 kDa	5.2422	3.8076	4.6933	0	3.9709	3.7319
324	Dred_2399	flagellar basal body-associated protein FliL [Desulfotomaculum reducens MI-1: NC_009253]	13 kDa	4.1938	0.9519	7.5093	4.5331	0	0
325	Dred_2473	Glycine--tRNA ligase [Desulfotomaculum reducens MI-1: NC_009253]	34 kDa	0	0	0	0.90662	3.9709	1.866
326	Dred_0659	Dinitrogenase iron-molybdenum cofactor biosynthesis [Desulfotomaculum reducens MI-1: NC_009253]	13 kDa	1.0484	0.9519	0.93867	0.90662	0	2.7989
327	Dred_1070	oxidoreductase FAD/NAD	31 kDa	2.0969	0.9519	0.93867	0.90662	1.3236	3.7319
328	Dred_3096	Methionine adenosyltransferase [Desulfotomaculum reducens MI-1: NC_009253]	43 kDa	0	0.9519	0	1.8132	3.9709	1.866
329	Dred_3303	ribosomal protein L9 [Desulfotomaculum reducens MI-1: NC_009253]	16 kDa	0	0	2.816	0	1.3236	0
330	Dred_1136	hypothetical protein [Desulfotomaculum reducens MI-1: NC_009253]	32 kDa	4.1938	2.8557	3.7547	2.7199	0	0
331	Dred_2341	glutamyl-tRNA	53 kDa	2.0969	1.9038	1.8773	0.90662	2.6472	2.7989
332	Dred_0104	Rubrerythrin [Desulfotomaculum reducens MI-1: NC_009253]	16 kDa	2.0969	2.8557	3.7547	0.90662	1.3236	3.7319
333	Dred_0537	CRISPR-associated protein, Csh2 family [Desulfotomaculum reducens MI-1: NC_009253]	37 kDa	1.0484	0.9519	1.8773	0.90662	1.3236	2.7989
334	Dred_1788	3-methyl-2-oxobutanoate hydroxymethyltransferase [Desulfotomaculum reducens MI-1: NC_009253]	30 kDa	4.1938	2.8557	3.7547	1.8132	0	1.866
335	Dred_0757	aspartyl-tRNA synthetase [Desulfotomaculum reducens MI-1: NC_009253]	67 kDa	1.0484	0	0	0.90662	2.6472	4.6649
336	Dred_1355	hypothetical protein [Desulfotomaculum reducens MI-1: NC_009253]	86 kDa	5.2422	2.8557	3.7547	3.6265	0	0
337	Dred_0126	ATP-dependent metalloprotease FtsH [Desulfotomaculum reducens MI-1: NC_009253]	68 kDa	2.0969	2.8557	3.7547	2.7199	0	0
338	Dred_3254	isocitrate dehydrogenase, NADP-dependent [Desulfotomaculum reducens MI-1: NC_009253]	46 kDa	1.0484	0.9519	1.8773	0.90662	0	0
339	Dred_2433	flagellin domain protein [Desulfotomaculum reducens MI-1: NC_009253]	57 kDa	0	2.8557	3.7547	0.90662	1.3236	3.7319
340	Dred_2197	UbiD family decarboxylase [Desulfotomaculum reducens MI-1: NC_009253]	54 kDa	0	0	0.93867	1.8132	0	1.866
341	Dred_0723	Glycine dehydrogenase	53 kDa	2.0969	1.9038	2.816	1.8132	2.6472	3.7319
342	Dred_1237	hypothetical protein [Desulfotomaculum reducens MI-1: NC_009253]	17 kDa	2.0969	4.7595	1.8773	1.8132	3.9709	3.7319
343	Dred_1430	methyl-accepting chemotaxis sensory transducer [Desulfotomaculum reducens MI-1: NC_009253]	29 kDa	4.1938	3.8076	1.8773	2.7199	2.6472	3.7319
344	Dred_0133	Phosphoglycerate kinase [Desulfotomaculum reducens MI-1: NC_009253]	42 kDa	3.1453	3.8076	0.93867	3.6265	1.3236	0
345	Dred_1256	putative signal-transduction protein with CBS domains [Desulfotomaculum reducens MI-1: NC_009253]	23 kDa	0	0	1.8773	0.90662	0	1.866
346	Dred_0217	Ribosomal protein L25/L23 [Desulfotomaculum reducens MI-1: NC_009253]	11 kDa	3.1453	3.8076	1.8773	1.8132	0	0.93298
347	Dred_0620	methyl-accepting chemotaxis sensory transducer [Desulfotomaculum reducens MI-1: NC_009253]	55 kDa	3.1453	5.7114	5.632	1.8132	0	0.93298
348	Dred_2995	hypothetical protein [Desulfotomaculum reducens MI-1: NC_009253]	41 kDa	3.1453	1.9038	2.816	5.4397	0	0
349	Dred_3153	ATP synthase F1, delta subunit [Desulfotomaculum reducens MI-1: NC_009253]	20 kDa	3.1453	0.9519	0.93867	0.90662	0	1.866
350	Dred_0170	nitrite and sulphite reductase 4Fe-4S region [Desulfotomaculum reducens MI-1: NC_009253]	23 kDa	1.0484	2.8557	1.8773	1.8132	1.3236	2.7989
351	Dred_1341	Dinitrogenase iron-molybdenum cofactor biosynthesis [Desulfotomaculum reducens MI-1: NC_009253]	13 kDa	3.1453	2.8557	1.8773	4.5331	2.6472	9.3298
352	Dred_1901	NUDIX hydrolase [Desulfotomaculum reducens MI-1: NC_009253]	20 kDa	0	0.9519	2.816	2.7199	0	2.7989
353	Dred_1906	inosine-5'-monophosphate dehydrogenase [Desulfotomaculum reducens MI-1: NC_009253]	52 kDa	2.0969	1.9038	0	2.7199	0	0.93298
354	Dred_2192	5,10-methylenetetrahydrofolate reductase [Desulfotomaculum reducens MI-1: NC_009253]	32 kDa	1.0484	0.9519	0.93867	0.90662	1.3236	1.866
355	Dred_1241	selenide, water dikinase [Desulfotomaculum reducens MI-1: NC_009253]	33 kDa	4.1938	2.8557	1.8773	4.5331	2.6472	3.7319
356	Dred_2050	ribosomal protein L19 [Desulfotomaculum reducens MI-1: NC_009253]	13 kDa	2.0969	5.7114	3.7547	2.7199	1.3236	3.7319
357	Dred_0102	4Fe-4S ferredoxin, iron-sulfur binding domain protein [Desulfotomaculum reducens MI-1: NC_009253]	15 kDa	2.0969	3.8076	3.7547	1.8132	1.3236	2.7989
358	Dred_0448	hypothetical protein [Desulfotomaculum reducens MI-1: NC_009253]	22 kDa	1.0484	2.8557	1.8773	1.8132	0	1.866
359	Dred_3188	Indolepyruvate ferredoxin oxidoreductase [Desulfotomaculum reducens MI-1: NC_009253]	21 kDa	2.0969	3.8076	2.816	0.90662	0	0.93298
360	Dred_1651	hydrogenases, Fe-only [Desulfotomaculum reducens MI-1: NC_009253]	65 kDa	3.1453	0	0.93867	2.7199	0	0.93298
361	Dred_1671	ACT domain-containing protein [Desulfotomaculum reducens MI-1: NC_009253]	11 kDa	1.0484	2.8557	0.93867	3.6265	2.6472	1.866
362	Dred_1273	hypothetical protein [Desulfotomaculum reducens MI-1: NC_009253]	13 kDa	2.0969	4.7595	3.7547	1.8132	2.6472	1.866
363	Dred_2342	glutamyl-tRNA	11 kDa	2.0969	0	0.93867	4.5331	1.3236	2.7989
364	Dred_1658	protein of unknown function DUF28 [Desulfotomaculum reducens MI-1: NC_009253]	26 kDa	2.0969	1.9038	1.8773	0	0	0.93298
365	Dred_2534	ribosomal protein L27 [Desulfotomaculum reducens MI-1: NC_009253]	10 kDa	3.1453	1.9038	1.8773	0.90662	1.3236	0
366	Dred_1100	phosphopentomutase [Desulfotomaculum reducens MI-1: NC_009253]	43 kDa	1.0484	1.9038	1.8773	4.5331	0	1.866
367	Dred_1612	threonyl-tRNA synthetase [Desulfotomaculum reducens MI-1: NC_009253]	73 kDa	2.0969	1.9038	1.8773	1.8132	0	0
368	Dred_1354	WD40 domain protein beta Propeller [Desulfotomaculum reducens MI-1: NC_009253]	55 kDa	3.1453	1.9038	1.8773	3.6265	0	0
369	Dred_2954	efflux transporter, RND family, MFP subunit [Desulfotomaculum reducens MI-1: NC_009253]	39 kDa	4.1938	0.9519	3.7547	2.7199	0	0
370	Dred_1238	hypothetical protein [Desulfotomaculum reducens MI-1: NC_009253]	20 kDa	1.0484	1.9038	2.816	1.8132	1.3236	3.7319
371	Dred_2561	ATP-dependent Clp protease, ATP-binding subunit ClpX [Desulfotomaculum reducens MI-1: NC_009253]	46 kDa	3.1453	1.9038	1.8773	2.7199	0	1.866
372	Dred_2371	phosphoribosylaminoimidazole carboxylase, catalytic subunit [Desulfotomaculum reducens MI-1: NC_009253]	18 kDa	4.1938	1.9038	4.6933	3.6265	2.6472	6.5309
373	Dred_3325	single-stranded nucleic acid binding R3H domain protein [Desulfotomaculum reducens MI-1: NC_009253]	23 kDa	2.0969	2.8557	3.7547	0.90662	1.3236	2.7989
374	Dred_2163	porphobilinogen deaminase [Desulfotomaculum reducens MI-1: NC_009253]	34 kDa	0	0.9519	1.8773	0.90662	0	1.866
375	Dred_2383	CheC, inhibitor of MCP methylation [Desulfotomaculum reducens MI-1: NC_009253]	22 kDa	2.0969	0	0.93867	3.6265	1.3236	5.5979
376	Dred_2875	molybdenum cofactor synthesis domain protein [Desulfotomaculum reducens MI-1: NC_009253]	17 kDa	2.0969	0	0.93867	0.90662	1.3236	1.866
377	Dred_2901	hypothetical protein [Desulfotomaculum reducens MI-1: NC_009253]	13 kDa	3.1453	0.9519	1.8773	0	1.3236	0.93298
378	Dred_1062	hypothetical protein [Desulfotomaculum reducens MI-1: NC_009253]	22 kDa	4.1938	3.8076	4.6933	4.5331	0	0
379	Dred_2056	signal recognition particle protein [Desulfotomaculum reducens MI-1: NC_009253]	49 kDa	1.0484	2.8557	0	0	0	0
380	Dred_1731	putative delta-1-pyrroline-5-carboxylate dehydrogenase [Desulfotomaculum reducens MI-1: NC_009253]	56 kDa	2.0969	1.9038	2.816	0	2.6472	0.93298
381	Dred_0546	redox-active disulfide protein 2 [Desulfotomaculum reducens MI-1: NC_009253]	9 kDa	1.0484	0	2.816	0	0	1.866
382	Dred_2998	S-layer domain protein [Desulfotomaculum reducens MI-1: NC_009253]	99 kDa	0	0	0	1.8132	0	1.866
383	Dred_0769	alanyl-tRNA synthetase [Desulfotomaculum reducens MI-1: NC_009253]	97 kDa	1.0484	2.8557	1.8773	1.8132	0	0
384	Dred_1669	protein-export membrane protein SecD [Desulfotomaculum reducens MI-1: NC_009253]	44 kDa	0	0	0.93867	2.7199	0	0
385	Dred_3100	Phosphoglucomutase [Desulfotomaculum reducens MI-1: NC_009253]	53 kDa	0	0.9519	2.816	0	0	0.93298
386	Dred_2364	phosphoribosylformylglycinamidine cyclo-ligase [Desulfotomaculum reducens MI-1: NC_009253]	37 kDa	1.0484	1.9038	0.93867	2.7199	0	0.93298
387	Dred_2376	hypoxanthine phosphoribosyltransferase [Desulfotomaculum reducens MI-1: NC_009253]	20 kDa	0	0	0	1.8132	0	2.7989
388	Dred_2996	hypothetical protein [Desulfotomaculum reducens MI-1: NC_009253]	10 kDa	0	0.9519	1.8773	0	0	0.93298
389	Dred_2642	hypothetical protein [Desulfotomaculum reducens MI-1: NC_009253]	51 kDa	1.0484	1.9038	0	1.8132	0	0
390	Dred_1844	hypothetical protein [Desulfotomaculum reducens MI-1: NC_009253]	20 kDa	0	1.9038	0.93867	3.6265	0	2.7989
391	Dred_1051	peptidase M24 [Desulfotomaculum reducens MI-1: NC_009253]	40 kDa	1.0484	1.9038	1.8773	1.8132	0	1.866
392	Dred_2657	protein of unknown function DUF47 [Desulfotomaculum reducens MI-1: NC_009253]	24 kDa	0	1.9038	0.93867	0	0	0.93298
393	Dred_0641	peptidase S1 and S6, chymotrypsin/Hap [Desulfotomaculum reducens MI-1: NC_009253]	41 kDa	4.1938	0.9519	1.8773	2.7199	0	0
394	Dred_2559	ATP-dependent protease La [Desulfotomaculum reducens MI-1: NC_009253]	91 kDa	1.0484	0.9519	0.93867	2.7199	0	0
395	Dred_1979	GTP-sensing transcriptional pleiotropic repressor CodY [Desulfotomaculum reducens MI-1: NC_009253]	29 kDa	0	0	0	1.8132	0	0
396	Dred_2203	4Fe-4S ferredoxin, iron-sulfur binding domain protein [Desulfotomaculum reducens MI-1: NC_009253]	7 kDa	4.1938	1.9038	3.7547	2.7199	1.3236	1.866
397	Dred_0468	small acid-soluble spore protein, alpha/beta type [Desulfotomaculum reducens MI-1: NC_009253]	9 kDa	3.1453	1.9038	0.93867	1.8132	0	0.93298
398	Dred_2339	homocitrate synthase [Desulfotomaculum reducens MI-1: NC_009253]	42 kDa	2.0969	1.9038	0.93867	3.6265	0	0.93298
399	Dred_3190	Phenylacetate--CoA ligase [Desulfotomaculum reducens MI-1: NC_009253]	48 kDa	2.0969	1.9038	0.93867	3.6265	0	1.866
400	Dred_3296	TPR repeat-containing protein [Desulfotomaculum reducens MI-1: NC_009253]	22 kDa	2.0969	0.9519	1.8773	1.8132	0	0
401	Dred_2361	phosphoribosylamine--glycine ligase [Desulfotomaculum reducens MI-1: NC_009253]	45 kDa	0	0	0	1.8132	0	1.866
402	Dred_1717	hypothetical protein [Desulfotomaculum reducens MI-1: NC_009253]	9 kDa	0	0.9519	0.93867	2.7199	0	2.7989
403	Dred_0423	hybrid cluster protein [Desulfotomaculum reducens MI-1: NC_009253]	47 kDa	0	0	0.93867	0.90662	1.3236	4.6649
404	Dred_2940	hybrid cluster protein [Desulfotomaculum reducens MI-1: NC_009253]
405	Dred_1042	hypothetical protein [Desulfotomaculum reducens MI-1: NC_009253]	13 kDa	3.1453	0.9519	3.7547	2.7199	0	0.93298
406	Dred_1379	threonine synthase [Desulfotomaculum reducens MI-1: NC_009253]	55 kDa	0	0.9519	0	1.8132	0	1.866
407	Dred_0444	hypothetical protein [Desulfotomaculum reducens MI-1: NC_009253]	15 kDa	2.0969	1.9038	2.816	0.90662	0	0
408	Dred_0670	UDP-N-acetylmuramyl-tripeptide synthetase [Desulfotomaculum reducens MI-1: NC_009253]	53 kDa	1.0484	1.9038	0.93867	1.8132	0	0
409	Dred_2543	septum site-determining protein MinD [Desulfotomaculum reducens MI-1: NC_009253]	29 kDa	1.0484	1.9038	0.93867	2.7199	0	0
410	Dred_3146	peptidase M23B [Desulfotomaculum reducens MI-1: NC_009253]	27 kDa	2.0969	2.8557	2.816	4.5331	0	0
411	Dred_0354	OmpA/MotB domain protein [Desulfotomaculum reducens MI-1: NC_009253]	27 kDa	1.0484	0.9519	2.816	1.8132	0	0
412	Dred_2462	RNA polymerase, sigma 70 subunit, RpoD family [Desulfotomaculum reducens MI-1: NC_009253]	42 kDa	1.0484	0.9519	2.816	0.90662	0	0
413	Dred_0099	UDP-N-acetylglucosamine pyrophosphorylase [Desulfotomaculum reducens MI-1: NC_009253]	49 kDa	2.0969	0.9519	0.93867	1.8132	0	0
414	Dred_2645	periplasmic solute binding protein [Desulfotomaculum reducens MI-1: NC_009253]	35 kDa	3.1453	0	2.816	0.90662	0	0.93298
415	Dred_1699	protein of unknown function DUF370 [Desulfotomaculum reducens MI-1: NC_009253]	10 kDa	1.0484	1.9038	0	0.90662	1.3236	0
416	Dred_2076	fatty acid/phospholipid synthesis protein PlsX [Desulfotomaculum reducens MI-1: NC_009253]	35 kDa	2.0969	0.9519	0.93867	0.90662	0	0.93298
417	Dred_2061	amidohydrolase [Desulfotomaculum reducens MI-1: NC_009253]	47 kDa	0	0	0.93867	2.7199	0	0
418	Dred_1365	hypothetical protein [Desulfotomaculum reducens MI-1: NC_009253]	51 kDa	0	0	0.93867	0	2.6472	3.7319
419	Dred_1549	protein of unknown function DUF1177 [Desulfotomaculum reducens MI-1: NC_009253]	33 kDa	0	0	0	2.7199	1.3236	2.7989
420	Dred_0196	RNA methyltransferase, TrmH family, group 3 [Desulfotomaculum reducens MI-1: NC_009253]	26 kDa	1.0484	0.9519	1.8773	0.90662	1.3236	1.866
421	Dred_1693	methyl-accepting chemotaxis sensory transducer [Desulfotomaculum reducens MI-1: NC_009253]	65 kDa	0	0.9519	0.93867	1.8132	0	0.93298
422	Dred_2465	NADPH-dependent FMN reductase [Desulfotomaculum reducens MI-1: NC_009253]	21 kDa	1.0484	1.9038	0.93867	1.8132	1.3236	2.7989
423	Dred_3060	secretion protein HlyD family protein [Desulfotomaculum reducens MI-1: NC_009253]	39 kDa	0	0	4.6933	0.90662	0	0
424	Dred_1529	extracellular solute-binding protein, family 1 [Desulfotomaculum reducens MI-1: NC_009253]	40 kDa	3.1453	1.9038	1.8773	2.7199	0	0
425	Dred_2365	amidophosphoribosyltransferase [Desulfotomaculum reducens MI-1: NC_009253]	52 kDa	1.0484	0.9519	0.93867	1.8132	1.3236	2.7989
426	Dred_1916	Stage V sporulation protein S [Desulfotomaculum reducens MI-1: NC_009253]	9 kDa	2.0969	0.9519	1.8773	1.8132	1.3236	1.866
427	Dred_0295	glucosamine--fructose-6-phosphate aminotransferase, isomerizing [Desulfotomaculum reducens MI-1: NC_009253]	67 kDa	1.0484	1.9038	0.93867	2.7199	2.6472	1.866
428	Dred_0939	copper amine oxidase domain protein [Desulfotomaculum reducens MI-1: NC_009253]	36 kDa	0	0	0	1.8132	0	0
429	Dred_0065	methionyl-tRNA synthetase [Desulfotomaculum reducens MI-1: NC_009253]	60 kDa	0	2.8557	0	2.7199	0	0.93298
430	Dred_1600	carboxyl-terminal protease [Desulfotomaculum reducens MI-1: NC_009253]	53 kDa	0	0.9519	0	1.8132	0	3.7319
431	Dred_0040	putative transmembrane anti-sigma factor [Desulfotomaculum reducens MI-1: NC_009253]	40 kDa	2.0969	0	2.816	0.90662	0	0
432	Dred_0105	Threonine aldolase [Desulfotomaculum reducens MI-1: NC_009253]	37 kDa	1.0484	0	2.816	2.7199	2.6472	2.7989
433	Dred_2867	carbohydrate kinase, YjeF related protein [Desulfotomaculum reducens MI-1: NC_009253]	54 kDa	0	0.9519	0	0	0	1.866
434	Dred_0460	Peptidoglycan-binding LysM [Desulfotomaculum reducens MI-1: NC_009253]	18 kDa	3.1453	0.9519	2.816	2.7199	0	0
435	Dred_2878	molybdenum cofactor synthesis domain protein [Desulfotomaculum reducens MI-1: NC_009253]	70 kDa	0	0	0.93867	1.8132	2.6472	1.866
436	Dred_1704	peptide deformylase [Desulfotomaculum reducens MI-1: NC_009253]	17 kDa	1.0484	0	0	0	0	1.866
437	Dred_1613	translation initiation factor IF-3 [Desulfotomaculum reducens MI-1: NC_009253]	17 kDa	0	0.9519	0.93867	1.8132	0	0
438	Dred_1372	protein of unknown function DUF224, cysteine-rich region domain protein [Desulfotomaculum reducens MI-1: NC_009253]	47 kDa	0	0	0.93867	3.6265	0	0
439	Dred_1698	domain of unknown function DUF1732 [Desulfotomaculum reducens MI-1: NC_009253]	33 kDa	0	0	0.93867	0	0	2.7989
440	Dred_2866	alanine dehydrogenase [Desulfotomaculum reducens MI-1: NC_009253]	40 kDa	2.0969	2.8557	1.8773	0	0	0.93298
441	Dred_0718	isoleucyl-tRNA synthetase [Desulfotomaculum reducens MI-1: NC_009253]	106 kDa	0	0	0.93867	0.90662	0	1.866
442	Dred_0402	acyl-CoA dehydrogenase domain protein [Desulfotomaculum reducens MI-1: NC_009253]	42 kDa	0	3.8076	1.8773	0	0	0.93298
443	Dred_2520	histidine triad	19 kDa	0	0	0	1.8132	2.6472	0.93298
444	Dred_1932	hypothetical protein [Desulfotomaculum reducens MI-1: NC_009253]	28 kDa	2.0969	0.9519	0	0	0	0
445	Dred_2123	type I phosphodiesterase/nucleotide pyrophosphatase [Desulfotomaculum reducens MI-1: NC_009253]	43 kDa	2.0969	0	2.816	1.8132	0	0
446	Dred_1164	amino acid-binding ACT domain protein [Desulfotomaculum reducens MI-1: NC_009253]	17 kDa	2.0969	1.9038	1.8773	1.8132	0	0.93298
447	Dred_2314	acetyl-CoA carboxylase, carboxyl transferase, alpha subunit [Desulfotomaculum reducens MI-1: NC_009253]	35 kDa	2.0969	0	2.816	0	0	0.93298
448	Dred_1686	dihydroorotate dehydrogenase family protein [Desulfotomaculum reducens MI-1: NC_009253]	32 kDa	1.0484	0	0	0.90662	1.3236	1.866
449	Dred_2064	putative translation initiation factor, aIF-2BI family [Desulfotomaculum reducens MI-1: NC_009253]	38 kDa	0	0.9519	0.93867	2.7199	0	0
450	Dred_2223	Dinitrogenase iron-molybdenum cofactor biosynthesis [Desulfotomaculum reducens MI-1: NC_009253]	13 kDa	1.0484	0	0	0.90662	1.3236	1.866
451	Dred_2871	cysteine synthase A [Desulfotomaculum reducens MI-1: NC_009253]	34 kDa	0	0	0.93867	1.8132	0	0
452	Dred_1533	alkyl hydroperoxide reductase/ Thiol specific antioxidant/ Mal allergen [Desulfotomaculum reducens MI-1: NC_009253]	22 kDa	1.0484	0.9519	1.8773	0.90662	0	0
453	Dred_2442	OmpA/MotB domain protein [Desulfotomaculum reducens MI-1: NC_009253]	29 kDa	1.0484	1.9038	0	0	0	0
454	Dred_1714	protein kinase [Desulfotomaculum reducens MI-1: NC_009253]	69 kDa	2.0969	1.9038	1.8773	0	0	0
455	Dred_2074	2-nitropropane dioxygenase, NPD [Desulfotomaculum reducens MI-1: NC_009253]	34 kDa	1.0484	0	0	1.8132	0	0
456	Dred_1920	recA protein [Desulfotomaculum reducens MI-1: NC_009253]	38 kDa	0	0.9519	0	1.8132	0	0
457	Dred_3175	putative transaldolase [Desulfotomaculum reducens MI-1: NC_009253]	23 kDa	1.0484	0	0	0.90662	2.6472	0.93298
458	Dred_1083	arginine repressor, ArgR [Desulfotomaculum reducens MI-1: NC_009253]	17 kDa	2.0969	1.9038	0	0.90662	0	0
459	Dred_0108	ribosomal 5S rRNA E-loop binding protein Ctc/L25/TL5 [Desulfotomaculum reducens MI-1: NC_009253]	22 kDa	0	0	0	2.7199	0	0.93298
460	Dred_0732	adenine phosphoribosyltransferase [Desulfotomaculum reducens MI-1: NC_009253]	18 kDa	0	0.9519	1.8773	0.90662	0	0.93298
461	Dred_1557	methyl-accepting chemotaxis sensory transducer [Desulfotomaculum reducens MI-1: NC_009253]	58 kDa	1.0484	1.9038	1.8773	0.90662	0	0
462	Dred_0549	hypothetical protein [Desulfotomaculum reducens MI-1: NC_009253]	11 kDa	2.0969	0	1.8773	0.90662	0	0
463	Dred_3318	degV family protein [Desulfotomaculum reducens MI-1: NC_009253]	31 kDa	2.0969	0	0.93867	0.90662	0	0
464	Dred_0547	hypothetical protein [Desulfotomaculum reducens MI-1: NC_009253]	9 kDa	0	1.9038	0	0.90662	0	0
465	Dred_0901	peptidase U32 [Desulfotomaculum reducens MI-1: NC_009253]	46 kDa	0	0.9519	0	0	0	1.866
466	Dred_2879	molybdenum cofactor synthesis domain protein [Desulfotomaculum reducens MI-1: NC_009253]	43 kDa	0	0	0	0	1.3236	1.866
467	Dred_2400	protein of unknown function DUF1078 domain protein [Desulfotomaculum reducens MI-1: NC_009253]	90 kDa	0	0	0	0	0	1.866
468	Dred_2220	Dinitrogenase iron-molybdenum cofactor biosynthesis [Desulfotomaculum reducens MI-1: NC_009253]	15 kDa	0	1.9038	0	1.8132	0	0
469	Dred_2679	hypothetical protein [Desulfotomaculum reducens MI-1: NC_009253]	25 kDa	1.0484	0	0	1.8132	0	0

## Sheet: Cytoplasm vs surface
					Quantitative value (normalized total spectrum)
#	# Scaffold	Locus tag	annotation	Molecular Weight	Fe(III) red Shaved vs Ferm Shaved vs Ferm Shed B	Fe(III) red Shaved vs Ferm Shaved vs Ferm Shed B	Fe(III) red Shaved vs Ferm Shaved A	Fe(III) red Shaved vs Ferm Shaved B	Fe(III) red Shed vs Ferm Shed A	Fe(III) red Shed vs Ferm Shed A
1	1	Dred_3142	copper amine oxidase domain protein	80 kDa	2332.8	2465.4	2525	2380.8	2103.2	1931.3
2	8	Dred_2454	extracellular solute-binding protein, family 5	59 kDa	121.62	101.85	112.64	98.822	70.152	71.84
3	21	Dred_3213	TRAP transporter solute receptor, TAXI family	34 kDa	80.73	71.392	78.848	60.744	43.68	43.85
4	26	Dred_2935	Extracellular ligand-binding receptor	41 kDa	47.18	56.162	36.608	42.611	67.505	53.18
5	29	Dred_2769	basic membrane lipoprotein	37 kDa	59.761	50.45	56.32	47.144	27.796	27.989
6	34	Dred_1377	extracellular solute-binding protein, family 3	31 kDa	49.277	39.028	49.749	39.891	5.2945	13.995
7	35	Dred_2295	phosphate-binding protein	33 kDa	32.502	24.749	33.792	33.545	27.796	11.196
8	39	Dred_2654	NLPA lipoprotein	30 kDa	22.017	18.086	23.467	22.666	13.236	16.794
9	40	Dred_2177	basic membrane lipoprotein	40 kDa	28.308	23.797	27.221	22.666	30.443	28.922
10	43	Dred_3150	ATP synthase F1, beta subunit	51 kDa	11.533	23.797	19.712	23.572	29.12	26.123
11	51	Dred_0112	PpiC-type peptidyl-prolyl cis-trans isomerase	39 kDa	27.26	9.519	24.405	19.039	3.9709	6.5309
12	54	Dred_1055	copper amine oxidase domain protein	60 kDa	12.581	11.423	12.203	17.226	22.502	25.191
13	72	Dred_2235	extracellular solute-binding protein, family 3	30 kDa	28.308	18.086	28.16	29.012	14.56	10.263
14	74	Dred_2985	V-type H(+)-translocating pyrophosphatase	71 kDa	13.63	14.278	16.896	22.666	17.207	22.392
15	80	Dred_2736	hypothetical protein	18 kDa	30.405	28.557	34.731	30.825	1.3236	4.6649
16	83	Dred_0082	Peptidoglycan-binding LysM	64 kDa	12.581	10.471	12.203	9.9728	6.6181	6.5309
17	88	Dred_0143	4Fe-4S ferredoxin, iron-sulfur binding domain protein	110 kDa	6.2907	15.23	13.141	9.0662	6.6181	16.794
18	98	Dred_0669	stage V sporulation protein D	78 kDa	11.533	12.375	13.141	19.039	0	0
19	109	Dred_0389	extracellular solute-binding protein, family 5	60 kDa	5.2422	9.519	8.448	8.1596	19.854	25.191
20	120	Dred_0771	extracellular solute-binding protein, family 3	28 kDa	13.63	12.375	14.08	10.879	15.883	17.727
21	139	Dred_0618	cell wall hydrolase/autolysin	50 kDa	12.581	14.278	13.141	11.786	5.2945	3.7319
22	142	Dred_2737	methyl-accepting chemotaxis sensory transducer
23	152	Dred_0407	TRAP dicarboxylate transporter, DctP subunit	38 kDa	11.533	4.7595	5.632	9.0662	0	0
24	153	Dred_0462	4Fe-4S ferredoxin, iron-sulfur binding domain protein	29 kDa	6.2907	2.8557	5.632	4.5331	0	0.93298
25	154	Dred_1573	extracellular solute-binding protein, family 3	35 kDa	15.727	8.5671	10.325	9.9728	0	1.866
26	166	Dred_2301	extracellular solute-binding protein, family 1	32 kDa	12.581	6.6633	11.264	7.253	0	0
27	171	Dred_1720	Extracellular ligand-binding receptor	42 kDa	7.3391	2.8557	8.448	4.5331	1.3236	1.866
28	173	Dred_3105	hypothetical protein	22 kDa	12.581	11.423	7.5093	13.599	0	0
29	176	Dred_0727	extracellular solute-binding protein, family 3	29 kDa	11.533	8.5671	11.264	13.599	1.3236	1.866
30	177	Dred_0453	secretion protein HlyD family protein	31 kDa	10.484	6.6633	10.325	8.1596	1.3236	0
31	190	Dred_2227	protein of unknown function DUF534	36 kDa	3.1453	6.6633	6.5707	4.5331	2.6472	0.93298
32	193	Dred_2828	hypothetical protein	37 kDa	9.436	9.519	5.632	11.786	0	0
33	200	Dred_2757	TRAP dicarboxylate transporter, DctP subunit	39 kDa	10.484	5.7114	10.325	11.786	0	0
34	201	Dred_3138	O-antigen polymerase	86 kDa	8.3876	8.5671	4.6933	4.5331	3.9709	2.7989
35	216	Dred_3141	hypothetical protein	41 kDa	3.1453	2.8557	3.7547	1.8132	0	1.866
36	224	Dred_2243	hypothetical protein	21 kDa	9.436	9.519	9.3867	5.4397	0	0
37	225	Dred_3070	carboxyl-terminal protease	42 kDa	10.484	6.6633	9.3867	10.879	0	0
38	226	Dred_1063	hypothetical protein	23 kDa	10.484	11.423	10.325	17.226	0	0
39	231	Dred_3204	membrane lipoprotein lipid attachment site	38 kDa	10.484	10.471	7.5093	9.9728	0	0
40	253	Dred_1644	copper amine oxidase domain protein	49 kDa	6.2907	2.8557	2.816	9.0662	3.9709	2.7989
41	264	Dred_3297	peptidase M23B	49 kDa	5.2422	7.6152	5.632	8.1596	0	0.93298
42	270	Dred_3064	conserved hypothetical protein 341	51 kDa	6.2907	3.8076	8.448	7.253	0	0
43	273	Dred_2522	periplasmic binding protein/LacI transcriptional regulator	34 kDa	8.3876	1.9038	9.3867	5.4397	0	0
44	292	Dred_1229	hypothetical protein	18 kDa	2.0969	3.8076	2.816	2.7199	1.3236	1.866
45	307	Dred_3112	cell envelope-related transcriptional attenuator	47 kDa	4.1938	1.9038	2.816	4.5331	0	0.93298
46	312	Dred_1089	hypothetical protein	33 kDa	6.2907	2.8557	4.6933	7.253	0	0
47	315	Dred_1445	Nitrate reductase, gamma subunit	34 kDa	5.2422	5.7114	6.5707	1.8132	1.3236	0.93298
48	316	Dred_2782	NLPA lipoprotein	35 kDa	2.0969	1.9038	2.816	4.5331	0	0.93298
49	323	Dred_3154	ATP synthase F0, B subunit	21 kDa	5.2422	3.8076	4.6933	0	3.9709	3.7319
50	324	Dred_2399	flagellar basal body-associated protein FliL	13 kDa	4.1938	0.9519	7.5093	4.5331	0	0
51	330	Dred_1136	hypothetical protein	32 kDa	4.1938	2.8557	3.7547	2.7199	0	0
52	336	Dred_1355	hypothetical protein	86 kDa	5.2422	2.8557	3.7547	3.6265	0	0
53	337	Dred_0126	ATP-dependent metalloprotease FtsH	68 kDa	2.0969	2.8557	3.7547	2.7199	0	0
54	339	Dred_2433	flagellin domain protein	57 kDa	0	2.8557	3.7547	0.90662	1.3236	3.7319
55	347	Dred_0620	methyl-accepting chemotaxis sensory transducer	55 kDa	3.1453	5.7114	5.632	1.8132	0	0.93298
56	348	Dred_2995	hypothetical protein	41 kDa	3.1453	1.9038	2.816	5.4397	0	0
57	368	Dred_1354	WD40 domain protein beta Propeller	55 kDa	3.1453	1.9038	1.8773	3.6265	0	0
58	369	Dred_2954	efflux transporter, RND family, MFP subunit	39 kDa	4.1938	0.9519	3.7547	2.7199	0	0
59	382	Dred_2998	S-layer domain protein	99 kDa	0	0	0	1.8132	0	1.866
60	384	Dred_1669	protein-export membrane protein SecD	44 kDa	0	0	0.93867	2.7199	0	0
61	389	Dred_2642	hypothetical protein	51 kDa	1.0484	1.9038	0	1.8132	0	0
62	393	Dred_0641	peptidase S1 and S6, chymotrypsin/Hap	41 kDa	4.1938	0.9519	1.8773	2.7199	0	0
63	400	Dred_3296	TPR repeat-containing protein	22 kDa	2.0969	0.9519	1.8773	1.8132	0	0
64	405	Dred_1042	hypothetical protein	13 kDa	3.1453	0.9519	3.7547	2.7199	0	0.93298
65	411	Dred_0354	OmpA/MotB domain protein	27 kDa	1.0484	0.9519	2.816	1.8132	0	0
66	414	Dred_2645	periplasmic solute binding protein	35 kDa	3.1453	0	2.816	0.90662	0	0.93298
67	421	Dred_1693	methyl-accepting chemotaxis sensory transducer	65 kDa	0	0.9519	0.93867	1.8132	0	0.93298
68	423	Dred_3060	secretion protein HlyD family protein	39 kDa	0	0	4.6933	0.90662	0	0
69	424	Dred_1529	extracellular solute-binding protein, family 1	40 kDa	3.1453	1.9038	1.8773	2.7199	0	0
70	428	Dred_0939	copper amine oxidase domain protein	36 kDa	0	0	0	1.8132	0	0
71	430	Dred_1600	carboxyl-terminal protease	53 kDa	0	0.9519	0	1.8132	0	3.7319
72	434	Dred_0460	Peptidoglycan-binding LysM	18 kDa	3.1453	0.9519	2.816	2.7199	0	0
73	445	Dred_2123	type I phosphodiesterase/nucleotide pyrophosphatase	43 kDa	2.0969	0	2.816	1.8132	0	0
74	452	Dred_1533	alkyl hydroperoxide reductase/ Thiol specific antioxidant/ Mal allergen	22 kDa	1.0484	0.9519	1.8773	0.90662	0	0
75	454	Dred_1714	protein kinase	69 kDa	2.0969	1.9038	1.8773	0	0	0
76	461	Dred_1557	methyl-accepting chemotaxis sensory transducer	58 kDa	1.0484	1.9038	1.8773	0.90662	0	0
77	462	Dred_0549	hypothetical protein	11 kDa	2.0969	0	1.8773	0.90662	0	0
78	467	Dred_2400	protein of unknown function DUF1078 domain protein	90 kDa	0	0	0	0	0	1.866
79	469	Dred_2679	hypothetical protein	25 kDa	1.0484	0	0	1.8132	0	0
1	2	Dred_0637	adenylylsulfate reductase, alpha subunit	69 kDa	309.29	282.71	248.75	268.36	432.82	346.14
2	3	Dred_2873	chaperonin GroEL	57 kDa	211.79	264.63	280.66	214.87	361.35	295.76
3	4	Dred_0635	sulfate adenylyltransferase	44 kDa	99.602	101.85	85.419	117.86	146.92	164.2
4	5	Dred_3187	sulfite reductase, dissimilatory-type alpha subunit	45 kDa	88.069	89.478	81.664	115.14	144.27	141.81
5	6	Dred_0047	pyruvate flavodoxin/ferredoxin oxidoreductase domain protein	40 kDa	131.06	128.51	127.66	111.51	150.89	167.94
6	7	Dred_0639	methyl-viologen-reducing hydrogenase, delta subunit	78 kDa	98.554	92.334	88.235	114.23	145.6	139.95
7	9	Dred_1718	adenylate kinase	23 kDa	78.633	81.863	83.541	85.222	101.92	76.505
8	10	Dred_3186	sulfite reductase, dissimilatory-type beta subunit	40 kDa	58.713	54.258	49.749	50.771	87.359	71.84
9	11	Dred_0199	translation elongation factor Tu	44 kDa	70.246	83.767	80.725	67.997	86.035	67.175
10	12	Dred_0213	translation elongation factor Tu
11	13	Dred_0636	adenylylsulfate reductase, beta subunit	17 kDa	62.907	59.018	62.891	61.65	111.18	77.438
12	14	Dred_0048	thiamine pyrophosphate enzyme domain protein TPP-binding	28 kDa	35.647	29.509	30.976	30.825	62.21	41.051
13	15	Dred_2822	4Fe-4S ferredoxin, iron-sulfur binding domain protein
14	16	Dred_1782	Butyryl-CoA dehydrogenase	41 kDa	80.73	69.488	77.909	40.798	62.21	65.309
15	17	Dred_0206	ribosomal protein L7/L12	13 kDa	59.761	92.334	90.112	44.424	56.916	47.582
16	18	Dred_0463	hydrogenases, Fe-only	57 kDa	72.343	82.815	59.136	52.584	62.21	35.453
17	19	Dred_1779	electron transfer flavoprotein, alpha subunit	34 kDa	97.505	78.055	79.787	49.864	63.534	56.912
18	20	Dred_2563	trigger factor	49 kDa	58.713	58.066	61.952	65.277	55.592	64.376
19	22	Dred_1054	FAD-dependent pyridine nucleotide-disulphide oxidoreductase	61 kDa	38.792	32.364	38.485	53.491	74.123	67.175
20	23	Dred_2809	glutamate synthase-like protein	57 kDa	46.132	46.643	42.24	47.144	52.945	62.51
21	24	Dred_0638	4Fe-4S ferredoxin, iron-sulfur binding domain protein	45 kDa	35.647	30.461	34.731	45.331	45.003	51.314
22	25	Dred_0049	pyruvate ferredoxin/flavodoxin oxidoreductase	20 kDa	65.004	52.354	54.443	43.518	62.21	66.242
23	27	Dred_1154	hydroxymethylbutenyl pyrophosphate reductase	74 kDa	39.841	41.883	39.424	29.012	23.825	26.123
24	28	Dred_2496	chaperone protein DnaK	66 kDa	28.308	25.701	30.976	20.852	34.414	31.721
25	30	Dred_2771	adenine deaminase
26	31	Dred_0180	ATPase AAA-2 domain protein	90 kDa	29.356	29.509	27.221	37.171	47.65	48.515
27	32	Dred_0136	Phosphopyruvate hydratase	46 kDa	25.163	26.653	23.467	40.798	54.269	57.845
28	33	Dred_0212	translation elongation factor G	76 kDa	29.356	34.268	26.283	29.918	26.472	43.85
29	36	Dred_1778	electron transfer flavoprotein beta-subunit	27 kDa	40.889	37.124	40.363	22.666	27.796	26.123
30	37	Dred_3197	DsrC family protein	12 kDa	32.502	28.557	24.405	28.105	33.091	35.453
31	38	Dred_0283	ketol-acid reductoisomerase	37 kDa	19.92	15.23	29.099	23.572	27.796	38.252
32	41	Dred_2874	chaperonin Cpn10	10 kDa	22.017	19.038	15.957	15.413	23.825	16.794
33	42	Dred_1977	translation elongation factor Ts	24 kDa	25.163	31.413	21.589	19.039	34.414	31.721
34	44	Dred_1784	acetyl-CoA acetyltransferase	41 kDa	35.647	27.605	30.037	15.413	17.207	21.459
35	45	Dred_2530	hypothetical protein	19 kDa	19.92	29.509	15.019	25.385	22.502	26.123
36	46	Dred_0132	glyceraldehyde-3-phosphate dehydrogenase, type I	37 kDa	31.453	25.701	23.467	27.199	29.12	26.123
37	47	Dred_0904	thioredoxin	11 kDa	36.696	33.316	25.344	27.199	38.385	32.654
38	48	Dred_3080	putative cold-shock DNA-binding domain protein	7 kDa	24.114	19.038	19.712	19.039	33.091	42.917
39	49	Dred_0338	stress protein	21 kDa	26.211	24.749	21.589	28.105	29.12	30.788
40	50	Dred_2991	glyceraldehyde-3-phosphate dehydrogenase, type I	38 kDa	24.114	16.182	19.712	17.226	25.149	18.66
41	52	Dred_0083	hypothetical protein	40 kDa	31.453	23.797	15.019	11.786	31.767	22.392
42	53	Dred_0068	hypothetical protein
43	55	Dred_0242	RNA-binding S4 domain protein	24 kDa	12.581	11.423	10.325	9.0662	9.2654	11.196
44	56	Dred_2562	ATP-dependent Clp protease, proteolytic subunit ClpP	22 kDa	23.066	19.038	23.467	13.599	26.472	29.855
45	57	Dred_3152	ATP synthase F1, alpha subunit	54 kDa	10.484	13.327	15.019	15.413	17.207	17.727
46	58	Dred_0241	ribosomal protein S11	14 kDa	24.114	20.942	20.651	17.226	19.854	16.794
47	59	Dred_1446	protein of unknown function DUF224, cysteine-rich region domain protein	61 kDa	13.63	8.5671	13.141	9.0662	7.9417	4.6649
48	60	Dred_0041	phosphoribulokinase/uridine kinase	63 kDa	14.678	10.471	15.019	14.506	18.531	23.325
49	61	Dred_0690	protein of unknown function DUF162	78 kDa	22.017	20.942	11.264	17.226	7.9417	8.3968
50	62	Dred_3300	Adenylosuccinate synthase	47 kDa	9.436	8.5671	8.448	13.599	13.236	14.928
51	63	Dred_1939	dihydrodipicolinate synthase	32 kDa	10.484	15.23	14.08	14.506	14.56	18.66
52	64	Dred_0010	pyridoxine biosynthesis protein	32 kDa	7.3391	9.519	9.3867	9.9728	10.589	17.727
53	65	Dred_0617	pyridoxine biosynthesis protein
54	66	Dred_0415	pyridoxine biosynthesis protein
55	67	Dred_0113	transcriptional regulator, AbrB family	20 kDa	16.775	17.134	15.957	10.879	10.589	8.3968
56	68	Dred_0588	Rubrerythrin	20 kDa	30.405	27.605	25.344	17.226	25.149	18.66
57	69	Dred_2362	phosphoribosylaminoimidazolecarboxamide formyltransferase/IMP cyclohydrolase	56 kDa	7.3391	10.471	15.019	14.506	21.178	22.392
58	70	Dred_1975	ribosome recycling factor	21 kDa	12.581	9.519	7.5093	8.1596	10.589	9.3298
59	71	Dred_0631	hypothetical protein	15 kDa	9.436	10.471	10.325	8.1596	7.9417	7.4639
60	73	Dred_2806	glutamine synthetase, type I	51 kDa	9.436	9.519	11.264	12.693	17.207	19.593
61	75	Dred_0014	D-3-phosphoglycerate dehydrogenase	57 kDa	20.969	18.086	16.896	12.693	6.6181	11.196
62	76	Dred_0107	PRC-barrel domain protein	38 kDa	23.066	14.278	29.099	9.0662	3.9709	6.5309
63	77	Dred_1148	aminotransferase, class I and II	44 kDa	13.63	16.182	13.141	10.879	19.854	19.593
64	78	Dred_1472	heat shock protein Hsp90	70 kDa	10.484	11.423	15.957	5.4397	5.2945	10.263
65	79	Dred_0764	aminotransferase, class V	45 kDa	14.678	9.519	10.325	15.413	27.796	30.788
66	81	Dred_0215	ribosomal protein L3	23 kDa	8.3876	10.471	7.5093	4.5331	9.2654	7.4639
67	82	Dred_2469	pyruvate, phosphate dikinase	98 kDa	7.3391	12.375	7.5093	7.253	7.9417	18.66
68	84	Dred_3176	fructose-1,6-bisphosphate aldolase, class II	30 kDa	14.678	18.086	13.141	13.599	11.913	13.062
69	85	Dred_0615	threonine synthase	44 kDa	12.581	11.423	9.3867	7.253	11.913	9.3298
70	86	Dred_3162	Glycine hydroxymethyltransferase	45 kDa	5.2422	10.471	9.3867	9.0662	10.589	18.66
71	87	Dred_1789	pantoate--beta-alanine ligase
72	89	Dred_0154	dihydropteroate synthase
73	90	Dred_0205	ribosomal protein L10	19 kDa	9.436	10.471	12.203	2.7199	7.9417	4.6649
74	91	Dred_0218	ribosomal protein L2	30 kDa	13.63	12.375	15.957	9.0662	5.2945	7.4639
75	92	Dred_1780	3-hydroxybutyryl-CoA dehydrogenase	31 kDa	18.872	19.038	21.589	16.319	21.178	14.928
76	93	Dred_1890	3-hydroxybutyryl-CoA dehydrogenase
77	94	Dred_0174	transcription elongation factor GreA	18 kDa	14.678	18.086	12.203	9.9728	14.56	13.995
78	95	Dred_2273	Aldehyde ferredoxin oxidoreductase	61 kDa	6.2907	4.7595	7.5093	5.4397	5.2945	8.3968
79	96	Dred_3078	preprotein translocase, SecA subunit	100 kDa	9.436	5.7114	13.141	9.0662	3.9709	5.5979
80	97	Dred_1957	translation initiation factor IF-2	107 kDa	13.63	14.278	16.896	9.0662	0	2.7989
81	99	Dred_0227	ribosomal protein L5	20 kDa	19.92	15.23	21.589	7.253	13.236	6.5309
82	100	Dred_0220	ribosomal protein L22	13 kDa	22.017	15.23	18.773	15.413	11.913	12.129
83	101	Dred_0160	3-methyl-2-oxobutanoate hydroxymethyltransferase	30 kDa	7.3391	13.327	8.448	11.786	14.56	18.66
84	102	Dred_2937	4Fe-4S ferredoxin, iron-sulfur binding domain protein	7 kDa	12.581	13.327	11.264	10.879	21.178	13.062
85	103	Dred_2006	putative serine protein kinase, PrkA	73 kDa	9.436	10.471	11.264	11.786	2.6472	8.3968
86	104	Dred_1049	peptidase U62, modulator of DNA gyrase
87	105	Dred_0765	nitrogen-fixing NifU domain protein	13 kDa	6.2907	8.5671	11.264	14.506	11.913	18.66
88	106	Dred_0216	ribosomal protein L4/L1e	23 kDa	10.484	13.327	17.835	9.9728	11.913	14.928
89	107	Dred_2094	acetate kinase	43 kDa	13.63	22.845	10.325	14.506	7.9417	14.928
90	108	Dred_1941	aspartate-semialdehyde dehydrogenase	38 kDa	18.872	16.182	10.325	10.879	15.883	15.861
91	110	Dred_1278	2-hydroxyglutaryl-CoA dehydratase, D-component	43 kDa	9.436	12.375	6.5707	11.786	9.2654	15.861
92	111	Dred_3192	aminotransferase, class I and II
93	112	Dred_1696	aminotransferase, class I and II	43 kDa	11.533	10.471	9.3867	8.1596	9.2654	14.928
94	113	Dred_1794	hydrogenase large subunit domain protein	50 kDa	4.1938	8.5671	7.5093	9.0662	10.589	7.4639
95	114	Dred_0115	histone family protein DNA-binding protein	10 kDa	16.775	12.375	19.712	12.693	11.913	13.995
96	115	Dred_0204	ribosomal protein L1	25 kDa	12.581	12.375	15.019	4.5331	5.2945	7.4639
97	116	Dred_1092	peptidase T-like protein	40 kDa	10.484	10.471	12.203	9.9728	14.56	13.995
98	117	Dred_2065	methylthioadenosine phosphorylase	29 kDa	9.436	11.423	10.325	10.879	19.854	17.727
99	118	Dred_0459	hypothetical protein	10 kDa	14.678	16.182	11.264	10.879	17.207	9.3298
100	119	Dred_0221	ribosomal protein S3	25 kDa	15.727	8.5671	13.141	7.253	9.2654	9.3298
101	121	Dred_0369	FAD linked oxidase domain protein	51 kDa	11.533	14.278	6.5707	9.9728	5.2945	6.5309
102	122	Dred_0367	electron transfer flavoprotein beta-subunit	28 kDa	10.484	9.519	10.325	9.0662	5.2945	6.5309
103	123	Dred_1114	Formate dehydrogenase	90 kDa	5.2422	5.7114	1.8773	7.253	1.3236	6.5309
104	124	Dred_1647	tyrosyl-tRNA synthetase	46 kDa	12.581	17.134	11.264	4.5331	6.6181	4.6649
105	125	Dred_2154	putative CheW protein	16 kDa	11.533	9.519	13.141	8.1596	13.236	11.196
106	126	Dred_0684	cell division protein FtsZ	37 kDa	8.3876	8.5671	8.448	11.786	7.9417	9.3298
107	127	Dred_0689	protein of unknown function DUF162	20 kDa	6.2907	12.375	10.325	13.599	3.9709	9.3298
108	128	Dred_1950	Polyribonucleotide nucleotidyltransferase	81 kDa	11.533	7.6152	13.141	9.9728	10.589	5.5979
109	129	Dred_3185	putative dissimilatory sulfite reductase subunit D	8 kDa	3.1453	2.8557	6.5707	2.7199	6.6181	5.5979
110	130	Dred_1904	hypothetical protein	29 kDa	9.436	15.23	9.3867	10.879	9.2654	13.062
111	131	Dred_1867	malate dehydrogenase, NAD-dependent	33 kDa	8.3876	4.7595	8.448	8.1596	15.883	13.995
112	132	Dred_2370	adenylosuccinate lyase	49 kDa	4.1938	1.9038	8.448	3.6265	7.9417	7.4639
113	133	Dred_1352	fructose-1,6-bisphosphatase, class II	35 kDa	8.3876	14.278	8.448	9.9728	7.9417	11.196
114	134	Dred_1620	phenylalanyl-tRNA synthetase, beta subunit	90 kDa	4.1938	5.7114	4.6933	3.6265	3.9709	15.861
115	135	Dred_2457	oligoendopeptidase F	69 kDa	7.3391	10.471	11.264	4.5331	5.2945	4.6649
116	136	Dred_0240	ribosomal protein S13	14 kDa	7.3391	4.7595	4.6933	5.4397	3.9709	6.5309
117	137	Dred_1783	protein of unknown function DUF224, cysteine-rich region domain protein	43 kDa	9.436	9.519	9.3867	4.5331	5.2945	5.5979
118	138	Dred_2017	TatD-related deoxyribonuclease	28 kDa	11.533	9.519	9.3867	13.599	9.2654	14.928
119	140	Dred_3308	ribosomal protein S6	11 kDa	7.3391	5.7114	4.6933	7.253	2.6472	5.5979
120	141	Dred_1741	Peptidylprolyl isomerase	16 kDa	18.872	18.086	13.141	14.506	17.207	18.66
121	143	Dred_0015	seryl-tRNA synthetase	48 kDa	7.3391	4.7595	8.448	3.6265	5.2945	8.3968
122	144	Dred_2212	Rubrerythrin	20 kDa	9.436	8.5671	6.5707	8.1596	7.9417	10.263
123	145	Dred_0779	methyl-accepting chemotaxis sensory transducer	30 kDa	15.727	14.278	12.203	9.9728	9.2654	18.66
124	146	Dred_1572	methyl-accepting chemotaxis sensory transducer
125	147	Dred_2987	Phosphopyruvate hydratase	46 kDa	28.308	22.845	21.589	30.825	46.327	50.381
126	148	Dred_3198	protein of unknown function DUF224, cysteine-rich region domain protein	52 kDa	4.1938	5.7114	4.6933	5.4397	3.9709	9.3298
127	149	Dred_1888	hypothetical protein	16 kDa	14.678	15.23	12.203	15.413	7.9417	11.196
128	150	Dred_0230	ribosomal protein L6	20 kDa	15.727	10.471	15.019	7.253	6.6181	2.7989
129	151	Dred_0257	ribosomal protein S9	15 kDa	9.436	6.6633	10.325	5.4397	9.2654	7.4639
130	155	Dred_1967	prolyl-tRNA synthetase	63 kDa	5.2422	3.8076	6.5707	6.3463	6.6181	9.3298
131	156	Dred_1163	stage IV sporulation protein A	56 kDa	8.3876	4.7595	8.448	4.5331	1.3236	3.7319
132	157	Dred_0211	ribosomal protein S7	18 kDa	8.3876	6.6633	5.632	6.3463	2.6472	4.6649
133	158	Dred_1257	FMN-dependent alpha-hydroxy acid dehydrogenase	35 kDa	7.3391	3.8076	4.6933	5.4397	9.2654	8.3968
134	159	Dred_2063	adenosylhomocysteinase	46 kDa	3.1453	4.7595	3.7547	6.3463	3.9709	8.3968
135	160	Dred_0140	4Fe-4S ferredoxin, iron-sulfur binding domain protein	37 kDa	2.0969	0.9519	3.7547	2.7199	5.2945	4.6649
136	161	Dred_0147	4Fe-4S ferredoxin, iron-sulfur binding domain protein
137	162	Dred_2515	leucyl-tRNA synthetase	94 kDa	4.1938	7.6152	6.5707	2.7199	6.6181	8.3968
138	163	Dred_0231	ribosomal protein L18	13 kDa	7.3391	2.8557	4.6933	3.6265	6.6181	4.6649
139	164	Dred_1615	ribosomal protein L20	14 kDa	3.1453	0.9519	4.6933	3.6265	2.6472	6.5309
140	165	Dred_0214	ribosomal protein S10	12 kDa	8.3876	10.471	10.325	4.5331	1.3236	0
141	167	Dred_3079	sigma 54 modulation protein/ribosomal protein S30EA	20 kDa	5.2422	7.6152	10.325	9.9728	5.2945	8.3968
142	168	Dred_2535	ribosomal protein L21	13 kDa	1.0484	1.9038	3.7547	2.7199	1.3236	3.7319
143	169	Dred_1281	asparaginyl-tRNA synthetase	50 kDa	4.1938	4.7595	3.7547	6.3463	6.6181	6.5309
144	170	Dred_1951	ribosomal protein S15	11 kDa	4.1938	4.7595	5.632	3.6265	2.6472	4.6649
145	172	Dred_1441	hypothetical protein	13 kDa	6.2907	7.6152	4.6933	7.253	7.9417	6.5309
146	174	Dred_0129	Formate--tetrahydrofolate ligase	61 kDa	5.2422	5.7114	8.448	4.5331	5.2945	8.3968
147	175	Dred_2095	Propanediol utilization protein	23 kDa	6.2907	4.7595	5.632	6.3463	9.2654	8.3968
148	178	Dred_0232	ribosomal protein S5	17 kDa	6.2907	8.5671	7.5093	8.1596	5.2945	6.5309
149	179	Dred_0226	ribosomal protein L24	12 kDa	3.1453	2.8557	4.6933	0.90662	1.3236	0.93298
150	180	Dred_1672	protein of unknown function DUF711	47 kDa	3.1453	1.9038	3.7547	2.7199	7.9417	12.129
151	181	Dred_2090	Riboflavin synthase	17 kDa	4.1938	1.9038	2.816	6.3463	6.6181	11.196
152	182	Dred_0050	4Fe-4S ferredoxin, iron-sulfur binding domain protein	9 kDa	12.581	6.6633	11.264	6.3463	14.56	14.928
153	183	Dred_2822	4Fe-4S ferredoxin, iron-sulfur binding domain protein
154	184	Dred_0191	glutamyl-tRNA synthetase	55 kDa	6.2907	7.6152	5.632	3.6265	9.2654	10.263
155	185	Dred_0614	putative endoribonuclease L-PSP	14 kDa	5.2422	6.6633	6.5707	5.4397	9.2654	7.4639
156	186	Dred_0634	CoB--CoM heterodisulfide reductase	31 kDa	6.2907	7.6152	3.7547	4.5331	6.6181	4.6649
157	187	Dred_1781	Enoyl-CoA hydratase/isomerase	28 kDa	11.533	9.519	12.203	6.3463	6.6181	8.3968
158	188	Dred_0401	Enoyl-CoA hydratase/isomerase
159	189	Dred_2441	putative CheW protein	18 kDa	5.2422	6.6633	5.632	5.4397	7.9417	5.5979
160	191	Dred_1978	ribosomal protein S2	26 kDa	4.1938	3.8076	5.632	2.7199	1.3236	4.6649
161	192	Dred_2728	Nicotinate-nucleotide--dimethylbenzimidazole phosphoribosyltransferase	37 kDa	8.3876	11.423	5.632	8.1596	1.3236	8.3968
162	194	Dred_0134	Triose-phosphate isomerase	27 kDa	5.2422	4.7595	7.5093	4.5331	6.6181	11.196
163	195	Dred_2284	nitrogen-fixing NifU domain protein	8 kDa	5.2422	5.7114	4.6933	7.253	13.236	11.196
164	196	Dred_2340	glutamyl-tRNA	54 kDa	2.0969	3.8076	5.632	5.4397	2.6472	13.062
165	197	Dred_3159	UDP-N-acetylglucosamine 2-epimerase	43 kDa	8.3876	8.5671	6.5707	2.7199	5.2945	5.5979
166	198	Dred_1064	acetyl-CoA carboxylase, biotin carboxyl carrier protein	70 kDa	8.3876	7.6152	8.448	8.1596	7.9417	8.3968
167	199	Dred_0234	ribosomal protein L15	15 kDa	4.1938	3.8076	8.448	4.5331	6.6181	4.6649
168	202	Dred_2472	Glycine--tRNA ligase	77 kDa	4.1938	3.8076	4.6933	3.6265	6.6181	8.3968
169	203	Dred_0101	protein of unknown function DUF39	43 kDa	4.1938	5.7114	5.632	5.4397	6.6181	10.263
170	204	Dred_0705	beta-lactamase domain protein	59 kDa	6.2907	3.8076	5.632	6.3463	1.3236	5.5979
171	205	Dred_1636	hypothetical protein	35 kDa	2.0969	1.9038	1.8773	3.6265	2.6472	7.4639
172	206	Dred_2083	vacuolar-type H+-ATPase subunit H	17 kDa	6.2907	2.8557	1.8773	3.6265	1.3236	5.5979
173	207	Dred_1736	thioredoxin reductase	33 kDa	4.1938	10.471	6.5707	4.5331	6.6181	8.3968
174	208	Dred_2027	methyl-accepting chemotaxis sensory transducer	29 kDa	15.727	15.23	14.08	9.9728	14.56	14.928
175	209	Dred_1960	NusA antitermination factor	44 kDa	2.0969	5.7114	1.8773	1.8132	1.3236	3.7319
176	210	Dred_0203	ribosomal protein L11	15 kDa	6.2907	5.7114	7.5093	4.5331	5.2945	4.6649
177	211	Dred_2902	Glucose-6-phosphate isomerase	53 kDa	6.2907	3.8076	2.816	1.8132	0	1.866
178	212	Dred_3183	arginyl-tRNA synthetase	63 kDa	5.2422	8.5671	9.3867	2.7199	9.2654	7.4639
179	213	Dred_1420	hypothetical protein	17 kDa	1.0484	3.8076	2.816	3.6265	2.6472	5.5979
180	214	Dred_1963	polysaccharide deacetylase	30 kDa	11.533	5.7114	12.203	8.1596	0	0
181	215	Dred_2674	iron-containing alcohol dehydrogenase	40 kDa	4.1938	6.6633	6.5707	2.7199	2.6472	4.6649
182	217	Dred_0385	methyl-accepting chemotaxis sensory transducer	29 kDa	6.2907	7.6152	8.448	3.6265	7.9417	5.5979
183	218	Dred_0762	thioredoxin	12 kDa	9.436	11.423	9.3867	7.253	10.589	8.3968
184	219	Dred_2497	GrpE protein	22 kDa	2.0969	3.8076	4.6933	5.4397	5.2945	2.7989
185	220	Dred_0256	ribosomal protein L13	16 kDa	0	0.9519	1.8773	0	0	0
186	221	Dred_1071	glutamate synthase	51 kDa	4.1938	7.6152	5.632	3.6265	1.3236	4.6649
187	222	Dred_0277	Argininosuccinate synthase	44 kDa	3.1453	2.8557	1.8773	3.6265	0	4.6649
188	223	Dred_2684	ribonuclease PH	27 kDa	4.1938	3.8076	3.7547	3.6265	3.9709	8.3968
189	227	Dred_2312	pyruvate kinase	62 kDa	3.1453	1.9038	3.7547	2.7199	2.6472	2.7989
190	228	Dred_2890	thiamine biosynthesis protein ThiC	47 kDa	2.0969	1.9038	2.816	3.6265	5.2945	1.866
191	229	Dred_0286	3-isopropylmalate dehydratase, large subunit	45 kDa	2.0969	2.8557	4.6933	3.6265	0	2.7989
192	230	Dred_3189	Indolepyruvate ferredoxin oxidoreductase	65 kDa	8.3876	4.7595	3.7547	8.1596	0	4.6649
193	232	Dred_2807	glutamine synthetase, type I	50 kDa	5.2422	3.8076	2.816	4.5331	3.9709	7.4639
194	233	Dred_0139	4Fe-4S ferredoxin, iron-sulfur binding domain protein	35 kDa	2.0969	2.8557	4.6933	3.6265	6.6181	5.5979
195	234	Dred_0146	4Fe-4S ferredoxin, iron-sulfur binding domain protein
196	235	Dred_1176	methyl-accepting chemotaxis sensory transducer	30 kDa	3.1453	5.7114	4.6933	2.7199	2.6472	1.866
197	236	Dred_0193	cysteinyl-tRNA synthetase	56 kDa	4.1938	3.8076	4.6933	5.4397	1.3236	4.6649
198	237	Dred_1242	SirA family protein	22 kDa	6.2907	5.7114	6.5707	1.8132	5.2945	2.7989
199	238	Dred_2897	hypothetical protein	14 kDa	6.2907	9.519	8.448	6.3463	7.9417	7.4639
200	239	Dred_1680	Uracil phosphoribosyltransferase	21 kDa	1.0484	2.8557	0.93867	0.90662	1.3236	3.7319
201	240	Dred_0294	phosphoglucosamine mutase	48 kDa	5.2422	0.9519	2.816	6.3463	9.2654	9.3298
202	241	Dred_1619	phenylalanyl-tRNA synthetase, alpha subunit	38 kDa	1.0484	2.8557	0.93867	7.253	3.9709	6.5309
203	242	Dred_2689	Methylaspartate ammonia-lyase	46 kDa	4.1938	0	5.632	0.90662	0	3.7319
204	243	Dred_0219	ribosomal protein S19	11 kDa	6.2907	5.7114	8.448	4.5331	5.2945	6.5309
205	244	Dred_2330	CoA-binding domain protein	16 kDa	4.1938	2.8557	2.816	4.5331	1.3236	3.7319
206	245	Dred_0735	beta-lactamase domain protein	22 kDa	2.0969	1.9038	3.7547	3.6265	3.9709	7.4639
207	246	Dred_0443	alpha-glucan phosphorylase	98 kDa	2.0969	3.8076	2.816	3.6265	0	2.7989
208	247	Dred_1239	Superoxide dismutase	23 kDa	6.2907	3.8076	4.6933	2.7199	5.2945	4.6649
209	248	Dred_0911	protein of unknown function DUF1121	23 kDa	3.1453	0.9519	2.816	0.90662	3.9709	3.7319
210	249	Dred_1804	GatB/Yqey domain protein	16 kDa	7.3391	6.6633	4.6933	4.5331	0	1.866
211	250	Dred_1149	phospho-2-dehydro-3-deoxyheptonate aldolase	37 kDa	2.0969	5.7114	2.816	5.4397	0	2.7989
212	251	Dred_0782	phospho-2-dehydro-3-deoxyheptonate aldolase
213	252	Dred_2459	protein of unknown function DUF34	40 kDa	5.2422	1.9038	1.8773	5.4397	5.2945	9.3298
214	254	Dred_0064	transcriptional regulator, AbrB family	10 kDa	4.1938	7.6152	3.7547	5.4397	3.9709	0.93298
215	255	Dred_0142	protein of unknown function DUF224, cysteine-rich region domain protein	48 kDa	5.2422	1.9038	2.816	3.6265	0	0.93298
216	256	Dred_0368	electron transfer flavoprotein, alpha subunit	37 kDa	4.1938	4.7595	4.6933	6.3463	2.6472	5.5979
217	257	Dred_1927	protein of unknown function DUF520	19 kDa	3.1453	0.9519	3.7547	5.4397	3.9709	5.5979
218	258	Dred_3233	nitroreductase	24 kDa	4.1938	2.8557	3.7547	2.7199	1.3236	3.7319
219	259	Dred_0043	conserved hypothetical protein 103	11 kDa	6.2907	3.8076	3.7547	4.5331	1.3236	1.866
220	260	Dred_3074	Transketolase, central region	33 kDa	0	5.7114	3.7547	3.6265	6.6181	8.3968
221	261	Dred_2690	methylaspartate mutase, E subunit	53 kDa	3.1453	4.7595	7.5093	3.6265	7.9417	3.7319
222	262	Dred_1318	phosphoribosyltransferase	23 kDa	2.0969	1.9038	1.8773	2.7199	0	6.5309
223	263	Dred_2156	glutamate-1-semialdehyde-2,1-aminomutase	47 kDa	1.0484	3.8076	1.8773	3.6265	1.3236	1.866
224	265	Dred_1133	tryptophanyl-tRNA synthetase	37 kDa	3.1453	3.8076	3.7547	2.7199	1.3236	0
225	266	Dred_2849	hypothetical protein	11 kDa	2.0969	5.7114	3.7547	4.5331	3.9709	4.6649
226	267	Dred_3201	protein of unknown function DUF964	17 kDa	4.1938	6.6633	4.6933	4.5331	3.9709	8.3968
227	268	Dred_0243	DNA-directed RNA polymerase, alpha subunit	35 kDa	6.2907	7.6152	3.7547	3.6265	2.6472	3.7319
228	269	Dred_0229	ribosomal protein S8	15 kDa	0	1.9038	2.816	0	0	0
229	271	Dred_0202	NusG antitermination factor	20 kDa	4.1938	5.7114	5.632	3.6265	2.6472	3.7319
230	272	Dred_2369	phosphoribosylaminoimidazole-succinocarboxamide synthase	27 kDa	3.1453	5.7114	2.816	7.253	0	3.7319
231	274	Dred_1049	peptidase U62, modulator of DNA gyrase	48 kDa	3.1453	3.8076	5.632	5.4397	5.2945	9.3298
232	275	Dred_3151	ATP synthase F1, gamma subunit	31 kDa	1.0484	2.8557	3.7547	2.7199	2.6472	1.866
233	276	Dred_2055	ribosomal protein S16	10 kDa	3.1453	1.9038	2.816	1.8132	2.6472	2.7989
234	277	Dred_0208	DNA-directed RNA polymerase, beta' subunit	133 kDa	1.0484	1.9038	1.8773	2.7199	0	0.93298
235	278	Dred_2505	ribosomal protein S20	10 kDa	0	1.9038	0	0	0	0.93298
236	279	Dred_0488	spermidine synthase	31 kDa	2.0969	2.8557	2.816	2.7199	5.2945	6.5309
237	280	Dred_2518	RNP-1-like RNA-binding protein	9 kDa	2.0969	5.7114	3.7547	4.5331	5.2945	7.4639
238	281	Dred_1066	protein of unknown function DUF322	14 kDa	4.1938	6.6633	6.5707	2.7199	6.6181	6.5309
239	282	Dred_0175	lysyl-tRNA synthetase	58 kDa	1.0484	0.9519	1.8773	1.8132	2.6472	4.6649
240	283	Dred_0773	protein of unknown function DUF965	10 kDa	2.0969	5.7114	4.6933	5.4397	5.2945	4.6649
241	284	Dred_1167	aspartate kinase	45 kDa	1.0484	3.8076	1.8773	3.6265	0	0.93298
242	285	Dred_2160	Porphobilinogen synthase	36 kDa	0	0.9519	3.7547	3.6265	6.6181	9.3298
243	286	Dred_2440	CheA signal transduction histidine kinase	77 kDa	4.1938	6.6633	4.6933	3.6265	1.3236	0
244	287	Dred_1344	Stress responsive alpha-beta barrel domain protein	11 kDa	2.0969	3.8076	2.816	2.7199	1.3236	1.866
245	288	Dred_2491	histidine triad	12 kDa	3.1453	4.7595	3.7547	6.3463	3.9709	4.6649
246	289	Dred_0223	ribosomal protein L29	8 kDa	5.2422	2.8557	5.632	3.6265	5.2945	1.866
247	290	Dred_2144	branched-chain amino acid aminotransferase	40 kDa	2.0969	3.8076	0.93867	2.7199	0	3.7319
248	291	Dred_2914	hypothetical protein	11 kDa	4.1938	4.7595	3.7547	1.8132	3.9709	1.866
249	293	Dred_2073	malonyl CoA-acyl carrier protein transacylase	33 kDa	2.0969	3.8076	4.6933	6.3463	5.2945	8.3968
250	294	Dred_1695	aminotransferase, class I and II	44 kDa	2.0969	0.9519	2.816	0.90662	2.6472	2.7989
251	295	Dred_0100	ribose-phosphate pyrophosphokinase	34 kDa	2.0969	0.9519	3.7547	0.90662	1.3236	2.7989
252	296	Dred_0396	hypothetical protein	37 kDa	1.0484	2.8557	2.816	2.7199	2.6472	1.866
253	297	Dred_0406	pyridoxal phosphate-dependent enzymes, D-cysteine desulfhydrase family
254	298	Dred_1802	hypothetical protein	11 kDa	2.0969	3.8076	1.8773	5.4397	0	3.7319
255	299	Dred_1762	translation elongation factor G	74 kDa	2.0969	0	2.816	3.6265	1.3236	3.7319
256	300	Dred_3134	DegT/DnrJ/EryC1/StrS aminotransferase	42 kDa	1.0484	0	2.816	2.7199	3.9709	8.3968
257	301	Dred_1685	oxidoreductase FAD/NAD	28 kDa	3.1453	3.8076	2.816	3.6265	3.9709	5.5979
258	302	Dred_2989	Triose-phosphate isomerase	26 kDa	7.3391	2.8557	2.816	2.7199	1.3236	3.7319
259	303	Dred_0210	ribosomal protein S12	14 kDa	3.1453	2.8557	3.7547	0.90662	0	1.866
260	304	Dred_2091	GTP cyclohydrolase II	45 kDa	2.0969	3.8076	1.8773	5.4397	0	0.93298
261	305	Dred_0776	protein of unknown function DUF1292	10 kDa	4.1938	3.8076	6.5707	6.3463	5.2945	5.5979
262	306	Dred_0046	hypothetical protein	25 kDa	3.1453	6.6633	2.816	4.5331	3.9709	4.6649
263	308	Dred_3135	GDP-mannose 4,6-dehydratase	41 kDa	1.0484	0.9519	0.93867	1.8132	6.6181	2.7989
264	309	Dred_0225	ribosomal protein L14	13 kDa	0	0	2.816	0.90662	0	1.866
265	310	Dred_2826	ATPase	41 kDa	3.1453	0	1.8773	1.8132	2.6472	1.866
266	311	Dred_2375	GMP synthase, large subunit	57 kDa	1.0484	0	0.93867	0.90662	2.6472	2.7989
267	313	Dred_2207	homocysteine S-methyltransferase	86 kDa	1.0484	0.9519	1.8773	3.6265	1.3236	3.7319
268	314	Dred_3163	sugar-phosphate isomerases, RpiB/LacA/LacB family	16 kDa	1.0484	1.9038	1.8773	0.90662	1.3236	0
269	317	Dred_3214	putative aminopeptidase	42 kDa	2.0969	1.9038	0.93867	3.6265	1.3236	3.7319
270	318	Dred_2896	acetolactate synthase, small subunit	19 kDa	1.0484	3.8076	3.7547	5.4397	9.2654	7.4639
271	319	Dred_0135	phosphoglycerate mutase, 2,3-bisphosphoglycerate-independent	56 kDa	0	1.9038	0	2.7199	1.3236	2.7989
272	320	Dred_3306	ribosomal protein S18	9 kDa	0	1.9038	0.93867	0.90662	0	0
273	321	Dred_0222	ribosomal protein L16	16 kDa	3.1453	2.8557	0	1.8132	2.6472	1.866
274	322	Dred_1145	hypothetical protein	15 kDa	0	0	0	0	2.6472	5.5979
275	325	Dred_2473	Glycine--tRNA ligase	34 kDa	0	0	0	0.90662	3.9709	1.866
276	326	Dred_0659	Dinitrogenase iron-molybdenum cofactor biosynthesis	13 kDa	1.0484	0.9519	0.93867	0.90662	0	2.7989
277	327	Dred_1070	oxidoreductase FAD/NAD	31 kDa	2.0969	0.9519	0.93867	0.90662	1.3236	3.7319
278	328	Dred_3096	Methionine adenosyltransferase	43 kDa	0	0.9519	0	1.8132	3.9709	1.866
279	329	Dred_3303	ribosomal protein L9	16 kDa	0	0	2.816	0	1.3236	0
280	331	Dred_2341	glutamyl-tRNA	53 kDa	2.0969	1.9038	1.8773	0.90662	2.6472	2.7989
281	332	Dred_0104	Rubrerythrin	16 kDa	2.0969	2.8557	3.7547	0.90662	1.3236	3.7319
282	333	Dred_0537	CRISPR-associated protein, Csh2 family	37 kDa	1.0484	0.9519	1.8773	0.90662	1.3236	2.7989
283	334	Dred_1788	3-methyl-2-oxobutanoate hydroxymethyltransferase	30 kDa	4.1938	2.8557	3.7547	1.8132	0	1.866
284	335	Dred_0757	aspartyl-tRNA synthetase	67 kDa	1.0484	0	0	0.90662	2.6472	4.6649
285	338	Dred_3254	isocitrate dehydrogenase, NADP-dependent	46 kDa	1.0484	0.9519	1.8773	0.90662	0	0
286	340	Dred_2197	UbiD family decarboxylase	54 kDa	0	0	0.93867	1.8132	0	1.866
287	341	Dred_0723	Glycine dehydrogenase	53 kDa	2.0969	1.9038	2.816	1.8132	2.6472	3.7319
288	342	Dred_1237	hypothetical protein	17 kDa	2.0969	4.7595	1.8773	1.8132	3.9709	3.7319
289	343	Dred_1430	methyl-accepting chemotaxis sensory transducer	29 kDa	4.1938	3.8076	1.8773	2.7199	2.6472	3.7319
290	344	Dred_0133	Phosphoglycerate kinase	42 kDa	3.1453	3.8076	0.93867	3.6265	1.3236	0
291	345	Dred_1256	putative signal-transduction protein with CBS domains	23 kDa	0	0	1.8773	0.90662	0	1.866
292	346	Dred_0217	Ribosomal protein L25/L23	11 kDa	3.1453	3.8076	1.8773	1.8132	0	0.93298
293	349	Dred_3153	ATP synthase F1, delta subunit	20 kDa	3.1453	0.9519	0.93867	0.90662	0	1.866
294	350	Dred_0170	nitrite and sulphite reductase 4Fe-4S region	23 kDa	1.0484	2.8557	1.8773	1.8132	1.3236	2.7989
295	351	Dred_1341	Dinitrogenase iron-molybdenum cofactor biosynthesis	13 kDa	3.1453	2.8557	1.8773	4.5331	2.6472	9.3298
296	352	Dred_1901	NUDIX hydrolase	20 kDa	0	0.9519	2.816	2.7199	0	2.7989
297	353	Dred_1906	inosine-5'-monophosphate dehydrogenase	52 kDa	2.0969	1.9038	0	2.7199	0	0.93298
298	354	Dred_2192	5,10-methylenetetrahydrofolate reductase	32 kDa	1.0484	0.9519	0.93867	0.90662	1.3236	1.866
299	355	Dred_1241	selenide, water dikinase	33 kDa	4.1938	2.8557	1.8773	4.5331	2.6472	3.7319
300	356	Dred_2050	ribosomal protein L19	13 kDa	2.0969	5.7114	3.7547	2.7199	1.3236	3.7319
301	357	Dred_0102	4Fe-4S ferredoxin, iron-sulfur binding domain protein	15 kDa	2.0969	3.8076	3.7547	1.8132	1.3236	2.7989
302	358	Dred_0448	hypothetical protein	22 kDa	1.0484	2.8557	1.8773	1.8132	0	1.866
303	359	Dred_3188	Indolepyruvate ferredoxin oxidoreductase	21 kDa	2.0969	3.8076	2.816	0.90662	0	0.93298
304	360	Dred_1651	hydrogenases, Fe-only	65 kDa	3.1453	0	0.93867	2.7199	0	0.93298
305	361	Dred_1671	ACT domain-containing protein	11 kDa	1.0484	2.8557	0.93867	3.6265	2.6472	1.866
306	362	Dred_1273	hypothetical protein	13 kDa	2.0969	4.7595	3.7547	1.8132	2.6472	1.866
307	363	Dred_2342	glutamyl-tRNA	11 kDa	2.0969	0	0.93867	4.5331	1.3236	2.7989
308	364	Dred_1658	protein of unknown function DUF28	26 kDa	2.0969	1.9038	1.8773	0	0	0.93298
309	365	Dred_2534	ribosomal protein L27	10 kDa	3.1453	1.9038	1.8773	0.90662	1.3236	0
310	366	Dred_1100	phosphopentomutase	43 kDa	1.0484	1.9038	1.8773	4.5331	0	1.866
311	367	Dred_1612	threonyl-tRNA synthetase	73 kDa	2.0969	1.9038	1.8773	1.8132	0	0
312	370	Dred_1238	hypothetical protein	20 kDa	1.0484	1.9038	2.816	1.8132	1.3236	3.7319
313	371	Dred_2561	ATP-dependent Clp protease, ATP-binding subunit ClpX	46 kDa	3.1453	1.9038	1.8773	2.7199	0	1.866
314	372	Dred_2371	phosphoribosylaminoimidazole carboxylase, catalytic subunit	18 kDa	4.1938	1.9038	4.6933	3.6265	2.6472	6.5309
315	373	Dred_3325	single-stranded nucleic acid binding R3H domain protein	23 kDa	2.0969	2.8557	3.7547	0.90662	1.3236	2.7989
316	374	Dred_2163	porphobilinogen deaminase	34 kDa	0	0.9519	1.8773	0.90662	0	1.866
317	375	Dred_2383	CheC, inhibitor of MCP methylation	22 kDa	2.0969	0	0.93867	3.6265	1.3236	5.5979
318	376	Dred_2875	molybdenum cofactor synthesis domain protein	17 kDa	2.0969	0	0.93867	0.90662	1.3236	1.866
319	377	Dred_2901	hypothetical protein	13 kDa	3.1453	0.9519	1.8773	0	1.3236	0.93298
320	378	Dred_1062	hypothetical protein	22 kDa	4.1938	3.8076	4.6933	4.5331	0	0
321	379	Dred_2056	signal recognition particle protein	49 kDa	1.0484	2.8557	0	0	0	0
322	380	Dred_1731	putative delta-1-pyrroline-5-carboxylate dehydrogenase	56 kDa	2.0969	1.9038	2.816	0	2.6472	0.93298
323	381	Dred_0546	redox-active disulfide protein 2	9 kDa	1.0484	0	2.816	0	0	1.866
324	383	Dred_0769	alanyl-tRNA synthetase	97 kDa	1.0484	2.8557	1.8773	1.8132	0	0
325	385	Dred_3100	Phosphoglucomutase	53 kDa	0	0.9519	2.816	0	0	0.93298
326	386	Dred_2364	phosphoribosylformylglycinamidine cyclo-ligase	37 kDa	1.0484	1.9038	0.93867	2.7199	0	0.93298
327	387	Dred_2376	hypoxanthine phosphoribosyltransferase	20 kDa	0	0	0	1.8132	0	2.7989
328	388	Dred_2996	hypothetical protein	10 kDa	0	0.9519	1.8773	0	0	0.93298
329	390	Dred_1844	hypothetical protein	20 kDa	0	1.9038	0.93867	3.6265	0	2.7989
330	391	Dred_1051	peptidase M24	40 kDa	1.0484	1.9038	1.8773	1.8132	0	1.866
331	392	Dred_2657	protein of unknown function DUF47	24 kDa	0	1.9038	0.93867	0	0	0.93298
332	394	Dred_2559	ATP-dependent protease La	91 kDa	1.0484	0.9519	0.93867	2.7199	0	0
333	395	Dred_1979	GTP-sensing transcriptional pleiotropic repressor CodY	29 kDa	0	0	0	1.8132	0	0
334	396	Dred_2203	4Fe-4S ferredoxin, iron-sulfur binding domain protein	7 kDa	4.1938	1.9038	3.7547	2.7199	1.3236	1.866
335	397	Dred_0468	small acid-soluble spore protein, alpha/beta type	9 kDa	3.1453	1.9038	0.93867	1.8132	0	0.93298
336	398	Dred_2339	homocitrate synthase	42 kDa	2.0969	1.9038	0.93867	3.6265	0	0.93298
337	399	Dred_3190	Phenylacetate--CoA ligase	48 kDa	2.0969	1.9038	0.93867	3.6265	0	1.866
338	401	Dred_2361	phosphoribosylamine--glycine ligase	45 kDa	0	0	0	1.8132	0	1.866
339	402	Dred_1717	hypothetical protein	9 kDa	0	0.9519	0.93867	2.7199	0	2.7989
340	403	Dred_0423	hybrid cluster protein	47 kDa	0	0	0.93867	0.90662	1.3236	4.6649
341	404	Dred_2940	hybrid cluster protein
342	406	Dred_1379	threonine synthase	55 kDa	0	0.9519	0	1.8132	0	1.866
343	407	Dred_0444	hypothetical protein	15 kDa	2.0969	1.9038	2.816	0.90662	0	0
344	408	Dred_0670	UDP-N-acetylmuramyl-tripeptide synthetase	53 kDa	1.0484	1.9038	0.93867	1.8132	0	0
345	409	Dred_2543	septum site-determining protein MinD	29 kDa	1.0484	1.9038	0.93867	2.7199	0	0
346	410	Dred_3146	peptidase M23B	27 kDa	2.0969	2.8557	2.816	4.5331	0	0
347	412	Dred_2462	RNA polymerase, sigma 70 subunit, RpoD family	42 kDa	1.0484	0.9519	2.816	0.90662	0	0
348	413	Dred_0099	UDP-N-acetylglucosamine pyrophosphorylase	49 kDa	2.0969	0.9519	0.93867	1.8132	0	0
349	415	Dred_1699	protein of unknown function DUF370	10 kDa	1.0484	1.9038	0	0.90662	1.3236	0
350	416	Dred_2076	fatty acid/phospholipid synthesis protein PlsX	35 kDa	2.0969	0.9519	0.93867	0.90662	0	0.93298
351	417	Dred_2061	amidohydrolase	47 kDa	0	0	0.93867	2.7199	0	0
352	418	Dred_1365	hypothetical protein	51 kDa	0	0	0.93867	0	2.6472	3.7319
353	419	Dred_1549	protein of unknown function DUF1177	33 kDa	0	0	0	2.7199	1.3236	2.7989
354	420	Dred_0196	RNA methyltransferase, TrmH family, group 3	26 kDa	1.0484	0.9519	1.8773	0.90662	1.3236	1.866
355	422	Dred_2465	NADPH-dependent FMN reductase	21 kDa	1.0484	1.9038	0.93867	1.8132	1.3236	2.7989
356	425	Dred_2365	amidophosphoribosyltransferase	52 kDa	1.0484	0.9519	0.93867	1.8132	1.3236	2.7989
357	426	Dred_1916	Stage V sporulation protein S	9 kDa	2.0969	0.9519	1.8773	1.8132	1.3236	1.866
358	427	Dred_0295	glucosamine--fructose-6-phosphate aminotransferase, isomerizing	67 kDa	1.0484	1.9038	0.93867	2.7199	2.6472	1.866
359	429	Dred_0065	methionyl-tRNA synthetase	60 kDa	0	2.8557	0	2.7199	0	0.93298
360	431	Dred_0040	putative transmembrane anti-sigma factor	40 kDa	2.0969	0	2.816	0.90662	0	0
361	432	Dred_0105	Threonine aldolase	37 kDa	1.0484	0	2.816	2.7199	2.6472	2.7989
362	433	Dred_2867	carbohydrate kinase, YjeF related protein	54 kDa	0	0.9519	0	0	0	1.866
363	435	Dred_2878	molybdenum cofactor synthesis domain protein	70 kDa	0	0	0.93867	1.8132	2.6472	1.866
364	436	Dred_1704	peptide deformylase	17 kDa	1.0484	0	0	0	0	1.866
365	437	Dred_1613	translation initiation factor IF-3	17 kDa	0	0.9519	0.93867	1.8132	0	0
366	438	Dred_1372	protein of unknown function DUF224, cysteine-rich region domain protein	47 kDa	0	0	0.93867	3.6265	0	0
367	439	Dred_1698	domain of unknown function DUF1732	33 kDa	0	0	0.93867	0	0	2.7989
368	440	Dred_2866	alanine dehydrogenase	40 kDa	2.0969	2.8557	1.8773	0	0	0.93298
369	441	Dred_0718	isoleucyl-tRNA synthetase	106 kDa	0	0	0.93867	0.90662	0	1.866
370	442	Dred_0402	acyl-CoA dehydrogenase domain protein	42 kDa	0	3.8076	1.8773	0	0	0.93298
371	443	Dred_2520	histidine triad	19 kDa	0	0	0	1.8132	2.6472	0.93298
372	444	Dred_1932	hypothetical protein	28 kDa	2.0969	0.9519	0	0	0	0
373	446	Dred_1164	amino acid-binding ACT domain protein	17 kDa	2.0969	1.9038	1.8773	1.8132	0	0.93298
374	447	Dred_2314	acetyl-CoA carboxylase, carboxyl transferase, alpha subunit	35 kDa	2.0969	0	2.816	0	0	0.93298
375	448	Dred_1686	dihydroorotate dehydrogenase family protein	32 kDa	1.0484	0	0	0.90662	1.3236	1.866
376	449	Dred_2064	putative translation initiation factor, aIF-2BI family	38 kDa	0	0.9519	0.93867	2.7199	0	0
377	450	Dred_2223	Dinitrogenase iron-molybdenum cofactor biosynthesis	13 kDa	1.0484	0	0	0.90662	1.3236	1.866
378	451	Dred_2871	cysteine synthase A	34 kDa	0	0	0.93867	1.8132	0	0
379	453	Dred_2442	OmpA/MotB domain protein	29 kDa	1.0484	1.9038	0	0	0	0
380	455	Dred_2074	2-nitropropane dioxygenase, NPD	34 kDa	1.0484	0	0	1.8132	0	0
381	456	Dred_1920	recA protein	38 kDa	0	0.9519	0	1.8132	0	0
382	457	Dred_3175	putative transaldolase	23 kDa	1.0484	0	0	0.90662	2.6472	0.93298
383	458	Dred_1083	arginine repressor, ArgR	17 kDa	2.0969	1.9038	0	0.90662	0	0
384	459	Dred_0108	ribosomal 5S rRNA E-loop binding protein Ctc/L25/TL5	22 kDa	0	0	0	2.7199	0	0.93298
385	460	Dred_0732	adenine phosphoribosyltransferase	18 kDa	0	0.9519	1.8773	0.90662	0	0.93298
386	463	Dred_3318	degV family protein	31 kDa	2.0969	0	0.93867	0.90662	0	0
387	464	Dred_0547	hypothetical protein	9 kDa	0	1.9038	0	0.90662	0	0
388	465	Dred_0901	peptidase U32	46 kDa	0	0.9519	0	0	0	1.866
389	466	Dred_2879	molybdenum cofactor synthesis domain protein	43 kDa	0	0	0	0	1.3236	1.866
390	468	Dred_2220	Dinitrogenase iron-molybdenum cofactor biosynthesis	15 kDa	0	1.9038	0	1.8132	0	0
