# Supplementary material for: Characterization of the surfaceome of the metal-reducing bacterium Desulfotomaculum reducens
Source: Front Microbiol. 2014 Aug 19;5:432. doi: 10.3389/fmicb.2014.00432 (PMC4137172; doi:10.3389/fmicb.2014.00432)
Supplement: Supplementary file 1 [file DataSheet1.ZIP › Data Sheet 5.XLSX]

## Sheet: Sheet2 (2)
	Transport
	Locus tag	Annotation	MW	Putative function	Putative localization	Localization PSORTb	Localization LocateP	# TMH (TMHMM)	topology (TMHMM)	Extraction experiment																Fe(III)-red average (P)	Fe(III)-red error (P)	Ferment average (P)	Ferment error(P)	Shaving exp comments
transport	Dred_0473	glycine/betaine ABC transporter	33 kDa	transporter (glycine/betaine)	S-U	CW	extracellular Lipid Anchored (Sec SPII)	1	i7-29o	P						PF04069.7	PF02906.9									0	0	0.6234	0.881621
transport	Dred_1562	ABC transporter substrate-binding protein	62 kDa	Substrate binding	S-U	CW	extracellular Lipid Anchored (Sec SPII)	1	i13-30o	P						PF00496.17										2.02862	2.40985	0.455455	0.644111
transport	Dred_3141	hypothetical protein Dred_3141	41 kDa	Secretion	S-U	CM	Extracellular; secreted with Sec (SPI) with cleavage site	0	o	P & Sh					PF02321.13	PF02321.13										0.9033	1.13697	11.249	5.13642	FermShed>Fe Shed, just one replicate
transport	Dred_3207	glycine/betaine ABC transporter	32 kDa	transporter (glycine/betaine)	S-U	CW	extracellular Lipid Anchored (Sec SPII)	1	i5-27o	P					periplasmic binding protein	PF04069.7	PF13458.1	PF04069.7								9.6407	3.18363	4.3096	0.457074
transport	Dred_0235	preprotein translocase subunit SecY	46 kDa	Secretion	CM	CM	Membrane, Sec (SPI)	10	i17-39o70-92i112-130o140-162i169-191o201-223i259-278o293-315i357-379o384-401i	P						PB013877	PB003455	PF00344.15	PF00802.14							0	0	2.9398	2.39426
transport	Dred_0389	extracellular solute-binding protein, family 5	60 kDa	Substrate binding	CM	CW	extracellular Lipid Anchored (Sec SPII)	1	i12-34o	P & Sh					PF00496.17											30.1925	6.55626	31.1025	6.73378
transport	Dred_0407	TRAP dicarboxylate transporter, DctP subunit	38 kDa	Substrate binding	CM	S	extracellular Lipid Anchored (Sec SPII)	1	i7-26o	P & Sh					PF03480.8											10.5964	2.794	8.63295	1.36309
transport	Dred_0453	secretion protein HlyD family protein	31 kDa	Secretion	CM	CM	extracellular Lipid Anchored (Sec SPII)	0	o	P & Sh					PF12679.2	PF11659.3	PF12700.2	PF09923.4								30.5123	9.61315	11.502	1.34209	Ferm Shaved> Ferm Shed
transport	Dred_0727	amino acid ABC transporter substrate-binding protein, PAAT family	29 kDa	Substrate binding	CM	S	extracellular Lipid Anchored (Sec SPII)	1	i7-24o	P & Sh					PF00497.15	PF00455.17	PF13933.1									7.61985	2.05125	8.84835	0.21687
transport	Dred_0771	amino acid ABC transporter substrate-binding protein, PAAT family	28 kDa	Substrate binding	CM	S	extracellular Lipid Anchored (Sec SPII)	0	o	P & Sh					PF00497.15											16.7338	4.72933	18.642	2.73367
transport	Dred_1063	hypothetical protein	23 kDa	SpoIIIAH: transport across the CM?	CM	U	Membrane, N-terminally anchored (No CS) Sec(SPI)	1	i5-27o	P & Sh					PF12685.2	PF06082.6										5.27508	2.22119	10.763	4.34312	FermShaved>Fe Shaved in one replicate
transport	Dred_1317	uracil transporter	44 kDa	transporter (uracil)	CM	CM	Membrane, N-terminally anchored (No CS) Sec(SPI)	11	o20-39i46-68o90-112i119-141o161-183i188-210o230-252i307-329o334-356i368-390o395-412i	P						PF00860.15										1.05002	0.777341	1.08384	0.651189
transport	Dred_1377	amino acid ABC transporter substrate-binding protein, PAAT family	31 kDa	Substrate binding	CM	S	extracellular Lipid Anchored (Sec SPII)	1	i5-24o	P & Sh					PF00497.15	PF01512.12										45.8478	3.16956	26.6705	4.12173	Ferm Shaved> Ferm Shed (very significant)
transport	Dred_1529	extracellular solute-binding protein, family 1	40 kDa	Substrate binding	CM	CM	extracellular Lipid Anchored (Sec SPII)	0	o	P & Sh					PF09716.5	PF13343.1										6.64737	2.43301	3.2265	0.385656
transport	Dred_1570	ABC transporter permease	32 kDa	ABC transporter (amino acids)	CM	CM	Membrane, Sec (SPI)	7	i5-27o59-78i85-107o132-154i184-206o210-232i239-261o	P						PF02653.11										2.63485	0.342561	3.48705	0.360837
transport	Dred_1573	extracellular solute-binding protein, family 3	35 kDa	Substrate binding	CM	S	extracellular Lipid Anchored (Sec SPII)	0	o	P & Sh					PF08139.7	PF12912.2	PF09084.6	PF14062.1								56.4565	11.4896	20.981	0.736805	Ferm Shaved> Ferm Shed
transport	Dred_1586	secretion protein HlyD	36 kDa	Secretion	CM	CM	Membrane, N-terminally anchored (No CS) Sec(SPI)	1	i5-22o	P						PF09819.4	PF12700.2									0	0	0.72	1.01823
transport	Dred_1669	protein-export membrane protein SecD	44 kDa	Secretion	CM	CM	Membrane, Sec SPI	6	i7-29o247-266i273-295o299-321i342-364o374-396i	P & Sh					PB014597	PF07549.9	PB018508	PB011389	PF04514.7	PB003327	PF02355.11					1.39751	1.33455	6.25675	3.87982
transport	Dred_1670	preprotein translocase subunit SecF	32 kDa	Secretion	CM	CM	Membrane, Sec (SPI)	6	i13-35o124-146i151-173o177-196i226-248o253-275i	P					membrane secretion	PF07549.9	PF11152.3	PF02355.11								2.81078	1.99357	11.9029	3.23445
transport	Dred_1720	amino acid/amide ABC transporter substrate-binding protein, HAAT family	42 kDa	Substrate binding	CM	S	extracellular Lipid Anchored (Sec SPII)	0	o	P & Sh					PF13458.1	PF02310.14										11.0816	4.57624	14.739	2.13688	Ferm Shaved> Ferm Shed
transport	Dred_1987	membrane protein	46 kDa	transporter (citrate)	CM	CM	Membrane, Sec (SPI)	10	o5-22i29-46o50-72i93-115o174-196i229-246o278-300i321-343o365-387i400-422o	P						PF03600.11	PF00939.14									1.7007	0.097787	2.16765	1.30228
transport	Dred_1991	transporter	52 kDa	Symporter (sodium:solute)	CM	CM	Membrane, Sec (SPI)	13	i9-31o46-75i96-115o147-169i182-204o226-248i277-296o306-323i335-357o361-383i388-410o414-433i454-476o	P						PF00939.14										1.37974	0.720514	0.72	1.01823
transport	Dred_2106	phosphate-binding protein	30 kDa	transporter (phosphate)	CM	CM	extracellular Lipid Anchored (Sec SPII)	0	o	P					lipoprotein?	PF13627.1	PF12849.2	PF09582.5								4.88577	1.50306	3.34	1.44759
transport	Dred_2190	lactate permease	61 kDa	transporter (lactate)	CM	CM	Membrane, Sec (SPI)	13	o10-32i39-58o68-90i117-139o192-214i221-240o250-267i293-315o350-369i389-411o416-438i512-534o549-571i	P						PF02652.9	PF07851.8									9.40925	1.8951	5.76245	3.32107
transport	Dred_2205	lactate permease	58 kDa	transporter (lactate)	CM	CM	Membrane, Sec (SPI)	13	i2-24o53-75i103-125o140-162i190-212o222-244i251-273o315-337i358-380o395-414i434-456o483-505i525-547o	P						PF02652.9										0.55685	1.1137	0	0
transport	Dred_2227	protein of unknown function DUF534	36 kDa	Substrate binding	CM	S	extracellular Lipid Anchored (Sec SPII)	1	i5-27o	P & Sh					PF04392.7	PF11778.3										47.158	2.14682	18.6385	3.80777
transport	Dred_2235	amino acid ABC transporter substrate-binding protein, PAAT family	30 kDa	Substrate binding	CM	S	extracellular Lipid Anchored (Sec SPII)	1	i5-27o	P & Sh					PF00497.15											43.723	8.55488	28.535	1.12147	Ferm Shaved> Ferm Shed
transport	Dred_2295	phosphate ABC transporter substrate-binding protein, PhoT family	33 kDa	Substrate binding (phosphate)	CM	CM	extracellular Lipid Anchored (Sec SPII)	0	o	P & Sh					PF13627.1	PF12849.2	PF14882.1	PF07006.6								55.3238	4.17879	48.7735	1.61857
transport	Dred_2301	extracellular solute-binding protein, family 1	32 kDa	Substrate binding	CM	S	extracellular Lipid Anchored (Sec SPII)	0	o	P & Sh					PF12849.2											23.115	3.70554	6.35415	1.93344	Ferm Shaved> Ferm Shed
transport	Dred_2307	magnesium transporter	38 kDa	transporter (magnesium)	CM	CM	Membrane, Sec (SPI)	2	i265-284o294-316i	P						PF01544.13	PF07457.6									0	0	0.77215	1.09199
transport	Dred_2450	peptide ABC transporter substrate-binding protein	36 kDa	Substrate binding	CM	CM	cytoplasm	0	o	P						PF00005.22	PB001348	PB018733	PB012404	PB000671	PF08352.7					1.46759	1.22876	0.77215	1.09199
transport	Dred_2454	extracellular solute-binding protein, family 5	59 kDa	Substrate binding	CM	CW	extracellular Lipid Anchored (Sec SPII)	1	i7-26o	P & Sh					PF00496.17	PF01196.14										157.59	48.8144	160.03	1.32936	Ferm Shaved> Ferm Shed
transport	Dred_2645	periplasmic solute binding protein	35 kDa	Substrate binding	CM	CM	extracellular Lipid Anchored (Sec SPII)	0	o	P & Sh					PF01297.12											1.6987	1.40954	3.78675	0.527007
transport	Dred_2757	TRAP dicarboxylate transporter, DctP subunit	39 kDa	Substrate binding	CM	S	extracellular Lipid Anchored (Sec SPII)	1	i7-26o	P & Sh					PF03480.8											5.73675	1.49995	6.17935	0.0770039	Ferm Shaved> Ferm Shed
transport	Dred_2846	glycerol transporter	24 kDa	transporter (glycerol)	CM	CM	Membrane, Sec (SPI)	7	o5-27i34-56o60-79i86-105o131-153i160-182o213-235i	P						PF00230.15										2.70235	2.6513	1.231	1.7409
transport	Dred_2928	RND transporter	47 kDa	Secretion	CM	U	Membrane, N-terminally anchored (No CS) Sec(SPI)	1	i26-45o	P						PF12700.2										0.689155	0.946216	1.08	1.52735
transport	Dred_2935	amino acid/amide ABC transporter substrate-binding protein, HAAT family	41 kDa	Substrate binding	CM	S	extracellular Lipid Anchored (Sec SPII)	1	i7-26o	P & Sh					PF13458.1											241.543	30.2197	117.96	0.169706
transport	Dred_2954	efflux transporter, RND family, MFP subunit	39 kDa	Secretion	CM	CM	Membrane, N-terminally anchored (No CS) Sec(SPI)	1	i5-27o	Sh					PF12700.2	PF09851.4
transport	Dred_2985	V-type H(+)-translocating pyrophosphatase	71 kDa	H+ pyrophosphatase	CM	CM	Membrane, Sec SPI	14	o10-29i59-78o88-110i141-163o168-190i255-277o292-314i321-343o383-405i412-434o478-500i512-534o590-609i616-638o	P & Sh					PF03030.11	PF11712.3										31.495	2.57929	123.009	42.9228
transport	Dred_3060	secretion protein HlyD family protein	39 kDa	Secretion	CM	CM	Membrane, N-terminally anchored (No CS) Sec(SPI)	1	i13-32o	P & Sh					PF12700.2	PF10259.4	PF04043.10									0	0	2.76495	0.383888	Ferm Shaved> Ferm Shed
transport	Dred_3191	sodium:solute symporter	55 kDa	Symporter (sodium:solute)	CM	CM	Membrane, N-terminally anchored (No CS) Sec(SPI)	13	o4-21i37-59o69-91i124-146o156-178i185-207o227-249i262-284o325-347i368-387o391-413i425-444o448-470i	P						PF00474.12										1.19413	0.777751	1.66965	0.0374059
transport	Dred_3213	TRAP transporter solute receptor, TAXI family	34 kDa	Substrate binding	CM	S	Membrane, Sec SPI	2	o5-27i40-62o	P & Sh					PF09084.6	PB002091										160.69	22.0395	81.743	6.20557	Ferm Shaved> Ferm Shed
	Chemotaxis
	Locus tag	Annotation	MW	Putative function	Putative localization	Localization PSORTb	Localization LocateP	# TMH (TMHMM)	topology (TMHMM)	Extraction experiment																Fe(III)-red average (P)	Fe(III)-red error (P)	Ferment average (P)	Ferment error(P)	Shaving exp comments
chemotaxis	Dred_0620	methyl-accepting chemotaxis sensory transducer	55 kDa	chmotaxis: signal receptor	CM	CM	Membrane, Sec (SPI)	2	o4-23i172-194o	Sh					PB007137	PF14827.1	PB005390	PF11240.3	PF00672.20	PF04582.7	PF10498.4	PF08317.6	PF00015.16	PB019655	PF13851.1
chemotaxis	Dred_1557	methyl-accepting chemotaxis sensory transducer	58 kDa	chemotaxis: signal receptor	CM	CM	Membrane, Sec (SPI)	2	o10-29i190-212o	Sh					PF12729.2	PF00672.20	PF06295.7	PF04582.7	PF10498.4	PF11704.3	PF11887.3	PF00015.16	PF07889.7	PB013913	PF04849.8
chemotaxis	Dred_1693	methyl-accepting chemotaxis sensory transducer	65 kDa	chmotaxis: signal receptor	CM	CM	Membrane, Sec (SPI)	2	o73-92i258-280o	Sh					PF12729.2	PF09921.4	PF00672.20	PF13339.1	PF00015.16	PF08654.5	PF01813.12	PF07889.7	PF01576.14	PF09325.5
chemotaxis	Dred_2737	methyl-accepting chemotaxis sensory transducer	48 kDa	chmotaxis: signal receptor	CM	CM	Membrane, Sec (SPI)	2	i76-98o113-135i	Sh					PF00672.20	PF00015.16	PF06008.9	PF08317.6	PF06103.6	PF00015.16	PF00482.18	PF04124.7	PF06103.6	PF06009.7	PF07889.7
chemotaxis	Dred_2399	flagellar basal body-associated protein FliL	13 kDa	chemotaxis: flagellum (basal body)	S-U	CM	Cytoplasm	0	i	P & Sh					PF03748.9											3.53392	2.84649	8.81105	2.01518
chemotaxis	Dred_2400	protein of unknown function DUF1078 domain protein	90 kDa	chemotaxis: flagellum (basal body)	S-U	EC	Cytoplasm	0	o	P & Sh					PB014326	PF00460.15	PF06429.8									13.02	7.68766	34.455	19.2177
chemotaxis	Dred_2433	flagellin domain protein	57 kDa	chemotaxis: flagellum (flagellin)	EC	EC	Cytoplasm	0	o	P & Sh					PF00669.15	PF06148.6	PF00700.16	PF12325.3								2.62354	1.7908	0	0
chemotaxis	Dred_0354	OmpA/MotB domain protein	27 kDa	chemotaxis: flagellum (MotB)	CM	CM	Membrane. N-terminally anchored (no SP, Sec SPI)	1	o15-37i	P & Sh					PF13677.1	PF02472.11	PF12698.2	PF06156.8	PF00691.15							0	0	5.588	4.28379
chemotaxis	Dred_1043	hypothetical protein Dred_1043	60 kDa	Chemotaxis or adhesion (Pilus: PilX)	EC	S	Extracellular; secreted with Sec (SPI) with cleavage site	1	i9-31o	P					PF14341.1	PF14341.1	PF11999.3	PF10988.3								1.13474	0.350691	0	0
chemotaxis	Dred_0186	PilT domain-containing protein	37 kDa	Chemotaxis or adhesion (Pilus: PilT)	CM	CM	Membrane, Sec (SPI)	4	i5-27o42-64i85-107o117-134i	P					PB016092	PB003148	PF01850.16	PF01938.15								0	0	0.72	1.01823
	Proteases and CW hydrolases
	Locus tag	Annotation	MW	Putative function	Putative localization	Localization PSORTb	Localization LocateP	# TMH (TMHMM)	topology (TMHMM)	Extraction experiment																Fe(III)-red average (P)	Fe(III)-red error (P)	Ferment average (P)	Ferment error(P)	Shaving exp comments
protease	Dred_0618	cell wall hydrolase/autolysin	50 kDa	cell wall hydrolase	CW	CW	Extracellular; secreted with Sec (SPI) with cleavage site	0	o	P & Sh					PF07833.6	PF07833.6	PF11741.3	PF14242.1	PF01520.13							38.3537	3.29492	36.1105	4.42295
protease	Dred_2860	S-layer domain-containing protein	83 kDa	cell wall hydrolase	CW (SL)	CW	Extracellular; secreted with Sec (SPI) with cleavage site	0	o	P					PF14620.1	PB019617	PF03413.14	PF14620.1	PF03413.14	PF00395.15						1.97337	0.695787	18.4104	15.57
protease	Dred_3099	peptidase S8/S53 subtilisin kexin sedolisin	110 kDa	protease	CW (SL)	CW (SL)	Extracellular; secreted with Sec (SPI) with cleavage site	1	i13-32o	P					PF00082.17	PF11452.3	PF00395.15	PF00395.15	PF00395.15							10.4282	6.04875	20.6345	2.29032
protease	Dred_3297	peptidase M23B	49 kDa	protease (maybe cell wall hydrolase: gly-gly endopeptidase)	CW (LysM)	EC	Extracellular; secreted with Sec (SPI) with cleavage site	1	i21-43o	Sh					PF13624.1	PF06998.6	PF01476.15	PF07501.7	PF01551.17
protease	Dred_0646	glycoside hydrolase family protein	40 kDa	cell wall hydrolysis	S-U	S	Extracellular; secreted with Sec (SPI) with cleavage site	1	i5-27o	P					PF00704.23	PF14524.1										0.501325	1.00265	2.58425	0.753281
protease	Dred_0818	copper amine oxidase domain-containing protein	33 kDa	cell wall hydrolase	S-U	S	Extracellular; secreted with Sec (SPI) with cleavage site (21-29, AFSAQGDP)	1	i5-27o	P					PF07833.6	PF07833.6										13.1242	3.07942	20.182	2.36598
protease	Dred_1600	carboxyl-terminal protease	53 kDa	protease	S-U	CM	Extracellular; secreted with Sec (SPI) with cleavage site	0	o	P & Sh					PF13180.1	PF03572.13	PF07833.6	PF07833.6								0	0	13.188	3.46199	FermShed>Fe Shed, just one replicate
protease	Dred_1644	copper amine oxidase domain protein	49 kDa	cell wall hydrolase	S-U	S	Extracellular; secreted with Sec (SPI) with cleavage site	0	o	P & Sh					PF07833.6	PF01832.15										0.501325	1.00265	19.1875	8.1692	FermShed>Fe Shed
protease	Dred_1646	1A family penicillin-binding protein	91 kDa	cell wall synthesis: penicillin-binding protein	S-U	CM	Extracellular; secreted with Sec (SPI) with cleavage site	1	i13-35o	P					PF00912.17	PB005743	PF00905.17	PB007100	PB000187							4.26582	3.54019	5.45095	3.24201
protease	Dred_3107	copper amine oxidase domain-containing protein	51 kDa	cell wall hydrolase	S-U	S	Extracellular; secreted with Sec (SPI) with cleavage site (23-30, WAADQLAK)	1	i7-25o	P					PF09992.4	PF01551.17	PF09992.4	PF07833.6	PF10547.4	PF07833.6						26.853	5.95904	28.9865	3.61544
protease	Dred_3143	copper amine oxidase domain-containing protein	51 kDa	cell wall hydrolase	S-U	S	Extracellular; secreted with Sec (SPI) with cleavage site (19-26, LPAYADTK)	1	i7-24o	P					PF07833.6	PF00753.22										0.919083	1.29506	6.19745	2.65526
protease	Dred_3180	signal peptide peptidase SppA, 36K type	33 kDa	protease: signal peptide peptidase	S-U	CM	Extracellular; secreted with Sec (SPI) with cleavage site	1	i5-24o	P					PB000318	PF01343.13										1.88742	1.21769	1.46989	1.19715
protease	Dred_0126	ATP-dependent metalloprotease FtsH	68 kDa	protease	CM	CM	Membane, Sec SPI	2	o15-33i112-134o	P & Sh					PF06480.10	PF05656.9	PB018254	PB018691	PB001486	PF00004.24	PF01434.13					2.09368	0.786982	3.1501	1.98612
protease	Dred_0421	peptidase M48, Ste24p	30 kDa	protease	CM	CM	Membrane, Sec (SPI)	4	i7-26o30-47i140-162o177-199i	P					PF01040.13	PF01435.13	PF14019.1									0	0	1.28705	1.82016
protease	Dred_0641	peptidase S1 and S6, chymotrypsin/Hap	41 kDa	protease	CM	CM	extracellular Lipid Anchored (Sec SPII)	1	i7-29o	P & Sh					PF13365.1	PF13180.1										0.630225	1.26045	2.54225	0.625012
protease	Dred_0669	stage V sporulation protein D	78 kDa	cell wall synthesis: penicillin-binding protein	CM	CM	Membrane, N-terminally anchored (No CS) Sec(SPI)	1	i12-33o	P & Sh					PF03717.10	PF00905.17	PF03793.14	PF03793.14								3.2395	3.04129	0.767145	0.203314	Ferm Shaved> Ferm Shed; Ferm Shaved> FeShaved in one replicate
protease	Dred_0679	cell division protein FtsQ	28 kDa	growth: cell division	CM	CW	Membrane, N-terminally anchored (No CS) Sec(SPI)	1	i13-32o	P					PF08478.5	PF03799.10										0	0	0.77215	1.09199
protease	Dred_0744	copper amine oxidase domain-containing protein	47 kDa	cell wall hydrolase	CM	S	Membrane, N-terminally anchored (No CS) Sec(SPI)	0	o	P					PF07833.6	PF07833.6	PF00704.23									11.993	4.3263	14.716	5.39098
protease	Dred_0758	peptidase S1 and S6, chymotrypsin/Hap	40 kDa	protease	CM	U	Membrane, N-terminally anchored (No CS) Sec(SPI)	1	i12-34o	P					PF13365.1	PF13180.1										3.12995	1.69055	1.39555	0.210364
protease	Dred_0939	copper amine oxidase domain protein	36 kDa	cell wall hydrolase	CM	S	Membrane. N-terminally anchored (with SP, Sec SPI)	0	o	P & Sh					PF07833.6	PF07833.6										30.693	4.93122	39.521	0.285671
protease	Dred_1055	copper amine oxidase domain protein	60 kDa	cell wall hydrolase	CM	S	Membrane. N-terminally anchored (with SP, Sec SPI)	1	i5-23o	P & Sh					PF07833.6											87.6085	33.8592	53.5385	19.5805
protease	Dred_2049	signal peptidase I	21 kDa	protease: signal peptide peptidase	CM	CM	Membrane, N-terminally anchored (No CS) Sec(SPI)	1	i21-43o	P					PF00717.18											2.96178	2.22339	4.40545	1.00742
protease	Dred_2547	rod shape-determining protein MreC	31 kDa	growth: cell structure	CM	CM	Membrane, N-terminally anchored (No CS) Sec(SPI)	1	i5-27o	P					PF04513.7	PF14197.1	PF04977.10	PF01166.13	PF04085.9	PF02699.10						1.56828	1.08702	1.08384	0.651189
protease	Dred_3070	carboxyl-terminal protease	42 kDa	protease	CM	CM	Membrane, N-terminally anchored (No CS) Sec(SPI)	1	i7-29o	P & Sh					PF13180.1	PF03572.13										0	0	1.53282	0.960654
protease	Dred_3142	copper amine oxidase domain protein	80 kDa	cell wall hydrolase	CM	CM	Membrane. N-terminally anchored (with SP, Sec SPI)	1	i7-29o	P & Sh					PF07833.6	PF07833.6										4613.88	146.128	4818.7	69.8621
protease	Dred_3146	peptidase M23B	27 kDa	protease (maybe cell wall hydrolase: gly-gly endopeptidase)	CM	U	Membrane, N-terminally anchored (No CS) Sec(SPI)	1	i36-58o	Sh					PF01551.17
	Other or unknown functions
	Locus tag	Annotation	MW	Putative function	Putative localization	Localization PSORTb	Localization LocateP	# TMH (TMHMM)	topology (TMHMM)	Extraction experiment																Fe(III)-red average (P)	Fe(III)-red error (P)	Ferment average (P)	Ferment error(P)	Shaving exp comments
other	Dred_2680	S-layer domain-containing protein	127 kDa	prenyltransferase	CW (SL)	CW	Extracellular; secreted with Sec (SPI) with cleavage site	1	i13-35o	P					PF13249.1	PF13243.1	PF13243.1	PF14478.1	PF00791.15	PF00395.15	PF00395.15	PF00395.15				0	0	10.977	1.79181
other	Dred_0112	PpiC-type peptidyl-prolyl cis-trans isomerase	39 kDa	peptidyl-prolyl cis-trans isomerase	CM	CM	extracellular Lipid Anchored (Sec SPII)	0	o	P & Sh					PF07009.6	PF13624.1	PF02993.9	PF00639.16								11.7988	1.597	9.0258	6.72911	Ferm Shaved> Ferm Shed
other	Dred_0594	hydroxyethylthiazole kinase	29 kDa	kinase/biosynthesis	CM	CM	cytoplasm	1	i20-42o	P					PF02110.10											0	0	3.8885	2.59777
other	Dred_1714	protein kinase	69 kDa	kinase	CM	CM	Cytoplasmic, Intracellular /TMH start AFTER 60, possibly Sec	1	i318-340o	P & Sh					PF00069.20	PF01255.14	PF03793.14	PF03793.14	PF03793.14							3.9309	1.61882	2.70696	2.71152
other	Dred_2123	type I phosphodiesterase/nucleotide pyrophosphatase	43 kDa	phosphatase	CM	S	Membrane. C-terminally anchored (with SP, Sec SPI)	2	i7-29o359-381i	Sh					PF01663.17	PF01663.17	PF03148.9	PF04111.7	PF06705.6	PF06625.6
other	Dred_2285	putative transmembrane anti-sigma factor	39 kDa	regulation	CM	C	Intracellular /TMH start AFTER 60	1	i95-117o	P					PF13490.1	PF07174.6	PF14257.1	PF07194.6								0	0	5.02095	0.136967
other	Dred_2522	periplasmic binding protein/LacI transcriptional regulator	34 kDa	regulation	CM	S	extracellular Lipid Anchored (Sec SPII)	1	i7-26o	P & Sh					PF13407.1	PF01876.11										7.43905	1.88943	2.791	0.420729	Ferm Shaved> Ferm Shed
other	Dred_2642	hypothetical protein	51 kDa	unknown: adhesion (PF13517)	CM	U	extracellular Lipid Anchored	0	o	P & Sh					PF13517.1											1.30864	0.596479	0	0
other	Dred_2782	NLPA lipoprotein	35 kDa	lipoprotein: maybe thiamine biosynthesis (PF09084)	CM	U	extracellular Lipid Anchored (Sec SPII)	0	o	P & Sh					PF13627.1	PF09084.6										0.533798	0.620513	2.40495	0.125229
other	Dred_2956	carbon starvation protein CstA	52 kDa	stress response (carbon starvation)	CM	CM	Membrane, Sec (SPI)	12	i2-19o72-94i126-145o155-177i190-212o227-244i264-286o311-333i362-384o388-407i414-434o444-461i	P					PF02554.9	PF02554.9	PF13722.1									4.7781	1.42633	2.906	4.1097
other	Dred_3112	cell envelope-related transcriptional attenuator	47 kDa	regulation	CM	CM	Extracellular; secreted with Sec (SPI) with cleavage site	1	i9-31o	P & Sh					PF03816.9											0.414172	0.478345	8.8178	4.11564
other	Dred_3138	O-antigen polymerase	86 kDa	biosynthesis (O-antigen polymerase )	CM	CM	Membrane, Sec (SPI)	14	o24-43i50-67o82-104i136-158o173-195i202-221o225-242i249-271o276-298i311-333o398-420i432-450o454-471i491-513o	Sh					PB011820	PF04932.10	PF13414.1	PF14559.1	PF02255.11											FermShed>Fe Shed; Ferm shaved>FeShaved in one replicate
other	Dred_3154	ATP synthase F0, B subunit	21 kDa	ATP synthase	CM	CM	Membrane. N-terminally anchored (no SP, Sec SPI)	1	o35-54i	P & Sh					PF00430.13	PF05758.7	PF12137.3	PF12128.3	PF01238.16	PF05266.9	PF05103.8	PF09989.4	PF05957.8	PF04632.7	PF11866.3	11.7473	1.37074	20.108	2.32355	Ferm Shed> Ferm Shaved
unknown	Dred_0082	Peptidoglycan-binding LysM	64 kDa	unknown	CW (LysM)	C	cytoplasm	0	o	Sh					PF12673.2	PF12673.2	PF12673.2	PF01476.15												FermShed>Fe Shed
unknown	Dred_0460	Peptidoglycan-binding LysM	18 kDa	unknown: cell division (PF04977)	CW (LysM)	U	Membrane, N-terminally anchored (No CS) Sec(SPI)	1	i33-52o	P & Sh					PF13908.1	PF10883.3	PF06305.6	PF04977.10	PF14662.1	PF05812.7	PF01476.15					0.587525	1.17505	1.27945	1.80942
unknown	Dred_2357	S-layer domain-containing protein	115 kDa	unknown	CW (SL)	CW	Extracellular; secreted with Sec (SPI) with cleavage site	1	i9-28o	P					PF00395.15	PF00395.15	PF00395.15	PF00754.20								1.79398	1.19881	7.54425	0.560948
unknown	Dred_2917	S-layer domain-containing protein	89 kDa	unknown	CW (SL)	CW	Extracellular; secreted with Sec (SPI) with cleavage site	1	i7-26o	P					PF00395.15	PF00395.15	PF00395.15	PF06280.7	PF01243.15							12.596	3.5076	5.3862	1.71615
unknown	Dred_2998	S-layer domain protein	99 kDa	unknown: protease/carboxypeptidase (PF13620)	CW (SL)	CW	Extracellular; secreted with Sec (SPI) with cleavage site	1	i7-29o	P & Sh					PF00395.15	PF00395.15	PF00395.15	PF10670.4	PF13620.1	PF01060.18	PF01190.12	PF13620.1	PF10670.4			81.4843	14.6582	85.713	5.9595
unknown	Dred_2999	S-layer domain-containing protein	56 kDa	unknown	CW (SL)	CW	Extracellular; secreted with Sec (SPI) with cleavage site	0	o	P					PF00395.15	PF00395.15	PF00395.15									13.901	1.80168	33.359	5.70211
unknown	Dred_3091	Ig family protein	65 kDa	unknown	CW (SL)	CW	Membrane, N-terminally anchored (No CS) Sec(SPI)	1	i7-26o	P					PF05345.7	PF01079.15	PF00395.15	PF00395.15	PF00395.15							2.84755	1.20358	2.61875	1.96257
unknown	Dred_1136	hypothetical protein	32 kDa	unknown: Immunoglobulin-like domain of bacterial spore germination (PF10648)	S-U	S	Extracellular; secreted with Sec (SPI) with cleavage site	0	o	Sh					PB012393	PF10648.4
unknown	Dred_3106	hypothetical protein Dred_3106	38 kDa	unknown: aryl sulfotransferase	S-U	S	Extracellular; secreted with Sec (SPI) with cleavage site	1	i5-24o	P					PF05935.6											27.2028	4.62182	28.74	0.984293
unknown	Dred_0549	hypothetical protein	11 kDa	unknown	CM	U	Membrane, N-terminally anchored (No CS) Sec(SPI)	1	i7-29o	Sh					PF07526.6
unknown	Dred_1042	hypothetical protein	13 kDa	unknown	CM	CM	Membrane, N-terminally anchored (No CS) Sec(SPI)	1	i13-35o	Sh					PB019606	PF13544.1	PF04917.7	PB019918	PF03825.11
unknown	Dred_1089	hypothetical protein	33 kDa	unknown: translation initiator (PF09440)	CM	CM	Membrane, N-terminally anchored (No CS) Sec(SPI)	1	i7-29o	P & Sh					PF11382.3	PF09440.5										6.1459	1.59163	1.39555	0.210364	Ferm Shaved> Ferm Shed
unknown	Dred_1229	hypothetical protein	18 kDa	lipoprotein: maybe ion channel activity modulation	CM	U	extracellular Lipid Anchored (Sec SPII)	0	o	P & Sh					PF13956.1	PF08139.7	PF02950.12	PF05887.6	PF09741.4							8.76765	1.16582	7.96615	0.409344
unknown	Dred_1354	WD40 domain protein beta Propeller	55 kDa	unknown	CM	CM	Intracellular /TMH start AFTER 60	1	i88-110o	Sh					PF10647.4	PF12458.3	PF07676.7
unknown	Dred_1355	hypothetical protein	86 kDa	unknown	CM	CM	Membane, Sec SPI	3	i12-34o363-385i394-416o	P & Sh					PF07090.6											0.60445	1.2089	0.488035	0.690186
unknown	Dred_2177	basic membrane lipoprotein	40 kDa	lipoprotein: unknown	CM	U	extracellular Lipid Anchored (Sec SPII)	1	i7-24o	P & Sh					PF02608.9											45.6067	5.71984	69.8485	4.46255
unknown	Dred_2243	hypothetical protein	21 kDa	unknown	CM	S	Membrane, N-terminally anchored (No CS) Sec(SPI)	1	o15-32i	P & Sh					PF14118.1	PF04932.10	PF11669.3	PF11611.3								16.4872	1.83521	16.275	1.26006	FermShaved>Fe Shaved Ferm Shaved > Ferm Shed
unknown	Dred_2488	hypothetical protein Dred_2488	35 kDa	unknown	CM	U	Membrane, Sec (SPI)	2	o4-26i28-50o	P					PF12127.3	PF02403.17										1.79015	0.168312	4.5726	1.17705
unknown	Dred_2654	NLPA lipoprotein	30 kDa	lipoprotein: unknown	CM	CM	extracellular Lipid Anchored (Sec SPII)	0	o	P & Sh					PF12262.3	PF03180.9	PF03658.9	PF11827.3								32.5637	6.04246	40.1595	0.396687	Ferm Shaved> Ferm Shed
unknown	Dred_2679	hypothetical protein	25 kDa	unknown	CM	U	Membrane, N-terminally anchored (No CS) Sec(SPI)	1	i7-29o	Sh					PF14478.1
unknown	Dred_2736	hypothetical protein	18 kDa	unknown	CM	S	extracellular Lipid Anchored (Sec SPII)	1	o4-23i	P & Sh					PF10646.4											13.926	2.79074	13.759	3.1735	Ferm Shaved> Ferm Shed
unknown	Dred_2769	basic membrane lipoprotein	37 kDa	lipoprotein: unknown	CM	U	extracellular Lipid Anchored (Sec SPII)	0	o	P & Sh					PF06474.7	PF13627.1	PF02608.9									23.7997	3.83477	29.5475	0.959544	Ferm Shaved> Ferm Shed
unknown	Dred_2828	hypothetical protein	37 kDa	unknown	CM	S	Membrane, N-terminally anchored (No CS) Sec(SPI)	0	o	P & Sh																9.33188	0.820051	5.4333	1.13208	Ferm Shaved> Ferm Shed
unknown	Dred_2995	hypothetical protein	41 kDa	unknown: protein folding (PF10411)	CM	U	Membrane, N-terminally anchored (No CS) Sec(SPI)	1	i12-34o	P & Sh					PF10411.4											0	0	0.72	1.01823
unknown	Dred_3064	conserved hypothetical protein 341	51 kDa	unknown	CM	CM	Membane, Sec SPI	7	i27-49o53-75i88-107o122-141i148-170o180-202i223-245o	P & Sh					PF04087.9	PF14382.1										2.70792	1.41643	0	0
unknown	Dred_3105	hypothetical protein	22 kDa	unknown	CM	S	extracellular Lipid Anchored (Sec SPII)	0	o	P & Sh					PF11353.3	PB003684	PF07246.6	PF14591.1								7.86533	3.59947	7.5638	3.43767
unknown	Dred_3204	membrane lipoprotein lipid attachment site	38 kDa	lipoprotein: maybe thiamine biosynthesis (PF09084)	CM	U	Membrane. N-terminally anchored (with SP, Sec SPI)	0	o	P & Sh					PF12912.2	PF09084.6	PF03141.11									2.21108	1.0232	4.71515	1.26127	Ferm Shaved> Ferm Shed
unknown	Dred_3296	TPR repeat-containing protein	22 kDa	unknown: tetraticopeptide domain, protein-protein interaction mediation (PF13181, PF13432)	CM	CM	Membane, Sec SPI	1	i20-42o	P & Sh					PF09889.4	PF13432.1	PF13181.1									12.5434	4.32289	8.58545	1.27442
unknown	Dred_3326	60 kDa inner membrane insertion protein	26 kDa	unknown	CM	CM	Membrane, N-terminally anchored (No CS) Sec(SPI)	3	o20-42i101-123o175-197i	P					PF09973.4	PF02096.15										3.85678	1.24689	3.2348	0.885722
	Redox
	Locus tag	Annotation	MW	Putative function	Putative localization	Localization PSORTb	Localization LocateP	# TMH (TMHMM)	topology (TMHMM)	Extraction experiment																Fe(III)-red average (P)	Fe(III)-red error (P)	Ferment average (P)	Ferment error(P)	Shaving exp comments
redox	Dred_0143	4Fe-4S ferredoxin, iron-sulfur binding domain protein	110 kDa	redox	CM?	U	Cytoplasm	1	i7-24o	P & Sh					PF07992.9	PF00070.22	PF13237.1	PB005958	PF07992.9	PF00070.22	PF13237.1					9.80438	2.63751	20.475	0.246073
redox	Dred_0461	putative hydrogenase cytochrome b subunit	43 kDa	hydrogenase	CM	CM	Membrane, Sec (SPI)	10	i21-43o58-80i93-115o130-149i170-192o202-224i245-267o282-304i311-333o343-365i	P					PF03916.9	PB008994										0	0	1.55845	2.20398
redox	Dred_0462	4Fe-4S ferredoxin, iron-sulfur binding domain protein	29 kDa	redox	CM	CM	Cytoplasmic, Intracellular /TMH start AFTER 60, possibly Sec	1	o222-244i	P & Sh					PF12797.2	PF13247.1	PB002125	PB006551	PF10764.4							3.30883	1.24378	10.0262	2.17768
redox	Dred_0463	hydrogenases, Fe-only	57 kDa	hydrogenase	C	C	Cytoplasm, maybe TAT	0	o	P & Sh					PF10518.4	PF13187.1	PF02906.9	PF02256.12								8.69482	1.87767	79.6845	2.8461
redox	Dred_1445	nitrate reductase, gamma subunit	34 kDa	redox	CM	CM	Membrane, Sec SPI	5	o4-23i97-119o139-161i182-199o219-241i	P & Sh					PF02665.9											3.40002	0.665737	10.5984	1.71488
redox	Dred_1533	alkyl hydroperoxide reductase/ Thiol specific antioxidant/ Mal allergen	22 kDa	stress response/redox	CM	CM	Membrane, N-terminally anchored (No CS) Sec(SPI)	1	i5-24o	P & Sh					PF12869.2	PF00578.16										12.2308	1.72235	3.76575	0.102743
redox	Dred_3199	nitrate reductase subunit gamma	30 kDa	redox	CM	CM	Membrane, N-terminally anchored (No CS) Sec(SPI)	5	o4-23i80-102o112-134i151-170o205-227i	P					PF02665.9											1.65123	1.20236	0.43475	0.614829
